# Supplementary material for: Integrating the Epigenome and Transcriptome of Hepatocellular Carcinoma to Identify Systematic Enhancer Aberrations and Establish an Aberrant Enhancer-Related Prognostic Signature
Source: Front Cell Dev Biol. 2022 Mar 1;10:827657. doi: 10.3389/fcell.2022.827657 (PMC8921559; doi:10.3389/fcell.2022.827657)
Supplement: Supplementary file 1 [file DataSheet1.ZIP]

Archive with 8 entries (8 files):
- Table S2.1-2.2.xlsx
- __MACOSX/._Table S2.1-2.2.xlsx
- Supplementary methods.docx
- __MACOSX/._Supplementary methods.docx
- Table S3.1-3.4.xlsx
- __MACOSX/._Table S3.1-3.4.xlsx
- Table S1.1-1.3.xlsx
- __MACOSX/._Table S1.1-1.3.xlsx
