# Supplementary material for: Integrating the Epigenome and Transcriptome of Hepatocellular Carcinoma to Identify Systematic Enhancer Aberrations and Establish an Aberrant Enhancer-Related Prognostic Signature
Source: Front Cell Dev Biol. 2022 Mar 1;10:827657. doi: 10.3389/fcell.2022.827657 (PMC8921559; doi:10.3389/fcell.2022.827657)
Supplement: Supplementary file 1 [file DataSheet1.ZIP › Table S2.1-2.2.xlsx]

## Sheet: Table S2.1
Table S2.1 The summarized information of intergenic DEE-DEGs
pairID	pair.concurrence	GSE148355	GSE77314	GSE124535	GSE77509	Enhancer	DeltaLog2FPM	DEeRNA.Bonf	GeneID	GeneName	DistanceTSS	DEG.LFC	DEG.padj	Rho	Pvalue	Bonf	Enh.methyExpr.Pos	Enh.methyExpr.Neg
chr1_101233644_101235044|S1PR1	2	FALSE	FALSE	FALSE	TRUE	chr1_101233644_101235044	-0.668153	1	ENSG00000170989.10	S1PR1	2521	-0.740453	3.52464e-05	0.72	0	0	FALSE	FALSE
chr1_101233644_101235044|AL109741.1	1	FALSE	FALSE	FALSE	FALSE	chr1_101233644_101235044	-0.668153	1	ENSG00000225938.1	AL109741.1	2184	-0.845564	0.000578467	0.7	0	0	FALSE	FALSE
chr1_1056820_1059505|AGRN	1	FALSE	FALSE	FALSE	FALSE	chr1_1056820_1059505	1.26962	0.386726	ENSG00000188157.15	AGRN	-38042	1.41031	3.94524e-09	0.71	0	0	FALSE	TRUE
chr1_110657378_110659578|KCNA3	3	FALSE	TRUE	FALSE	TRUE	chr1_110657378_110659578	-0.835095	1	ENSG00000177272.9	KCNA3	16462	-0.999094	0.0104625	0.92	0	0	FALSE	FALSE
chr1_110657378_110659578|AL365361.1	3	FALSE	TRUE	FALSE	TRUE	chr1_110657378_110659578	-0.835095	1	ENSG00000259834.1	AL365361.1	-1438	-1.05051	0.00199488	0.85	0	0	FALSE	FALSE
chr1_116479412_116480241|LINC01762	4	TRUE	FALSE	TRUE	TRUE	chr1_116479412_116480241	2.39721	0.0176901	ENSG00000233154.6	LINC01762	-984	3.54504	2.07157e-10	0.83	4.9e-18	1.127e-16	FALSE	FALSE
chr1_116479412_116480241|NAP1L4P1	3	FALSE	FALSE	TRUE	TRUE	chr1_116479412_116480241	2.39721	0.0176901	ENSG00000177173.5	NAP1L4P1	54265	3.18435	9.06855e-16	0.8	9.4e-16	2.162e-14	FALSE	FALSE
chr1_117842978_117849978|TTF2	1	FALSE	FALSE	FALSE	FALSE	chr1_117842978_117849978	1.09488	0.00459241	ENSG00000116830.12	TTF2	-786152	1.37364	1.55573e-17	0.71	0	0	FALSE	FALSE
chr1_119360608_119368577|HAO2	5	TRUE	TRUE	TRUE	TRUE	chr1_119360608_119368577	-3.40556	3.25404e-05	ENSG00000116882.15	HAO2	4186	-2.60152	8.46468e-09	0.91	0	0	FALSE	FALSE
chr1_119360608_119368577|HAO2-IT1	4	FALSE	TRUE	TRUE	TRUE	chr1_119360608_119368577	-3.40556	3.25404e-05	ENSG00000230921.1	HAO2-IT1	4353	-2.69347	5.89275e-08	0.87	3.9e-21	9.36e-20	FALSE	FALSE
chr1_119360608_119368577|HMGCS2	3	FALSE	TRUE	FALSE	TRUE	chr1_119360608_119368577	-3.40556	3.25404e-05	ENSG00000134240.12	HMGCS2	404312	-1.37873	2.07453e-06	0.79	0	0	FALSE	FALSE
chr1_119360608_119368577|RNU1-75P	3	FALSE	TRUE	FALSE	TRUE	chr1_119360608_119368577	-3.40556	3.25404e-05	ENSG00000194297.2	RNU1-75P	-33067	-2.11916	1.80155e-08	0.72	7.2e-12	1.728e-10	FALSE	FALSE
chr1_119360608_119368577|AL359915.1	4	FALSE	TRUE	TRUE	TRUE	chr1_119360608_119368577	-3.40556	3.25404e-05	ENSG00000227712.2	AL359915.1	-36677	-1.17769	0.000561348	0.7	0	0	FALSE	FALSE
chr1_119395977_119399377|HAO2	3	FALSE	TRUE	FALSE	TRUE	chr1_119395977_119399377	-2.35714	0.00138933	ENSG00000116882.15	HAO2	-28898	-2.60152	8.46468e-09	0.79	1.6e-15	3.84e-14	FALSE	FALSE
chr1_119395977_119399377|HAO2-IT1	3	FALSE	TRUE	FALSE	TRUE	chr1_119395977_119399377	-2.35714	0.00138933	ENSG00000230921.1	HAO2-IT1	-28731	-2.69347	5.89275e-08	0.75	4.1e-13	9.84e-12	FALSE	FALSE
chr1_119482935_119488977|GAPDHP74	1	FALSE	FALSE	FALSE	FALSE	chr1_119482935_119488977	-1.12429	1	ENSG00000232780.2	GAPDHP74	-50876	-1.37811	0.000192905	0.78	1e-14	2.6e-13	FALSE	FALSE
chr1_119489177_119495777|GAPDHP74	1	FALSE	FALSE	FALSE	FALSE	chr1_119489177_119495777	-0.900116	1	ENSG00000232780.2	GAPDHP74	-57397	-1.37811	0.000192905	0.75	4.6e-13	1.196e-11	FALSE	FALSE
chr1_119813977_119818977|AL359915.1	2	FALSE	TRUE	FALSE	FALSE	chr1_119813977_119818977	-1.21527	1	ENSG00000227712.2	AL359915.1	-488562	-1.17769	0.000561348	0.75	0	0	TRUE	FALSE
chr1_119813977_119818977|LINC01780	3	FALSE	TRUE	TRUE	FALSE	chr1_119813977_119818977	-1.21527	1	ENSG00000232650.6	LINC01780	-489078	-1.07316	0.00257846	0.73	2.9e-12	8.12e-11	TRUE	FALSE
chr1_12535376_12538970|LINC02766	3	FALSE	FALSE	TRUE	TRUE	chr1_12535376_12538970	-0.747605	1	ENSG00000229484.1	LINC02766	-9449	-1.00246	0.000254508	0.7	0	0	FALSE	FALSE
chr1_12539188_12545966|LINC02766	3	FALSE	FALSE	TRUE	TRUE	chr1_12539188_12545966	-1.31775	1	ENSG00000229484.1	LINC02766	-14853	-1.00246	0.000254508	0.7	0	0	FALSE	FALSE
chr1_146919962_146921362|NBPF13P	1	FALSE	FALSE	FALSE	FALSE	chr1_146919962_146921362	-0.879621	1	ENSG00000283342.1	NBPF13P	203623	-1.38936	0.000396443	0.83	0	0	FALSE	FALSE
chr1_146937376_146937576|NBPF13P	1	FALSE	FALSE	FALSE	FALSE	chr1_146937376_146937576	-0.930322	1	ENSG00000283342.1	NBPF13P	186809	-1.38936	0.000396443	0.85	0	0	FALSE	FALSE
chr1_147076703_147076991|NBPF13P	1	FALSE	FALSE	FALSE	FALSE	chr1_147076703_147076991	-0.652697	1	ENSG00000283342.1	NBPF13P	47438	-1.38936	0.000396443	0.76	0	0	FALSE	FALSE
chr1_147080037_147080779|NBPF13P	1	FALSE	FALSE	FALSE	FALSE	chr1_147080037_147080779	-0.650457	1	ENSG00000283342.1	NBPF13P	43877	-1.38936	0.000396443	0.76	0	0	FALSE	FALSE
chr1_147093357_147093803|NBPF13P	2	FALSE	FALSE	FALSE	TRUE	chr1_147093357_147093803	-0.644182	1	ENSG00000283342.1	NBPF13P	30705	-1.38936	0.000396443	0.76	0	0	FALSE	FALSE
chr1_149828836_149831236|H2BC20P	3	TRUE	FALSE	FALSE	TRUE	chr1_149828836_149831236	1.66469	2.03228e-05	ENSG00000261716.2	H2BC20P	20901	1.70733	3.62701e-15	0.75	6.2e-13	3.1e-11	FALSE	FALSE
chr1_149828836_149831236|H2BC19P	2	TRUE	FALSE	FALSE	FALSE	chr1_149828836_149831236	1.66469	2.03228e-05	ENSG00000220323.4	H2BC19P	12839	1.58699	9.08033e-12	0.7	6.9e-11	3.45e-09	FALSE	FALSE
chr1_150010958_150015244|VPS45	3	TRUE	FALSE	FALSE	TRUE	chr1_150010958_150015244	1.22556	0.0382891	ENSG00000136631.15	VPS45	54178	1.00784	3.96298e-28	0.72	8e-12	4.56e-10	FALSE	FALSE
chr1_150010958_150015244|SETDB1	2	FALSE	FALSE	FALSE	TRUE	chr1_150010958_150015244	1.22556	0.0382891	ENSG00000143379.12	SETDB1	913162	0.841083	2.99606e-12	0.71	1.8e-11	1.026e-09	FALSE	FALSE
chr1_150010958_150015244|PRPF3	2	FALSE	FALSE	FALSE	TRUE	chr1_150010958_150015244	1.22556	0.0382891	ENSG00000117360.13	PRPF3	308378	0.639292	0.000115375	0.7	5.2e-11	2.964e-09	FALSE	FALSE
chr1_150019440_150026842|PRPF3	3	TRUE	FALSE	FALSE	TRUE	chr1_150019440_150026842	1.4873	0.00565633	ENSG00000117360.13	PRPF3	298338	0.639292	0.000115375	0.78	0	0	FALSE	TRUE
chr1_150019440_150026842|SETDB1	3	TRUE	FALSE	FALSE	TRUE	chr1_150019440_150026842	1.4873	0.00565633	ENSG00000143379.12	SETDB1	903122	0.841083	2.99606e-12	0.74	0	0	FALSE	TRUE
chr1_150019440_150026842|H2BC20P	2	TRUE	FALSE	FALSE	FALSE	chr1_150019440_150026842	1.4873	0.00565633	ENSG00000261716.2	H2BC20P	-172204	1.70733	3.62701e-15	0.7	0	0	FALSE	TRUE
chr1_150019440_150026842|VPS45	3	TRUE	FALSE	FALSE	TRUE	chr1_150019440_150026842	1.4873	0.00565633	ENSG00000136631.15	VPS45	44138	1.00784	3.96298e-28	0.7	0	0	FALSE	TRUE
chr1_150189540_150190539|VPS45	1	FALSE	FALSE	FALSE	FALSE	chr1_150189540_150190539	1.62297	0.004087	ENSG00000136631.15	VPS45	-122760	1.00784	3.96298e-28	0.76	1.2e-13	7.92e-12	FALSE	FALSE
chr1_150189540_150190539|SF3B4	1	FALSE	FALSE	FALSE	FALSE	chr1_150189540_150190539	1.62297	0.004087	ENSG00000143368.10	SF3B4	-262236	1.37751	5.44931e-42	0.7	5.9e-11	3.894e-09	FALSE	FALSE
chr1_150281624_150281781|PRPF3	1	FALSE	FALSE	FALSE	FALSE	chr1_150281624_150281781	0.831568	1	ENSG00000117360.13	PRPF3	39776	0.639292	0.000115375	0.7	0	0	FALSE	FALSE
chr1_150527724_150534524|PI4KB	1	FALSE	FALSE	FALSE	FALSE	chr1_150527724_150534524	1.67156	0.000105312	ENSG00000143393.16	PI4KB	796591	0.729451	1.00468e-13	0.7	0	0	FALSE	TRUE
chr1_150630168_150631924|H2BC19P	2	TRUE	FALSE	FALSE	FALSE	chr1_150630168_150631924	1.21653	0.0259686	ENSG00000220323.4	H2BC19P	-788171	1.58699	9.08033e-12	0.73	0	0	FALSE	TRUE
chr1_150630168_150631924|VPS45	2	FALSE	FALSE	FALSE	TRUE	chr1_150630168_150631924	1.21653	0.0259686	ENSG00000136631.15	VPS45	-563767	1.00784	3.96298e-28	0.71	0	0	FALSE	TRUE
chr1_150630168_150631924|PRPF3	3	TRUE	FALSE	FALSE	TRUE	chr1_150630168_150631924	1.21653	0.0259686	ENSG00000117360.13	PRPF3	-309567	0.639292	0.000115375	0.71	0	0	FALSE	TRUE
chr1_150632124_150633724|H2BC19P	4	TRUE	TRUE	FALSE	TRUE	chr1_150632124_150633724	1.12664	0.110256	ENSG00000220323.4	H2BC19P	-790049	1.58699	9.08033e-12	0.74	0	0	FALSE	FALSE
chr1_150632124_150633724|PRPF3	3	TRUE	FALSE	FALSE	TRUE	chr1_150632124_150633724	1.12664	0.110256	ENSG00000117360.13	PRPF3	-311445	0.639292	0.000115375	0.73	0	0	FALSE	FALSE
chr1_150632124_150633724|VPS45	3	TRUE	FALSE	FALSE	TRUE	chr1_150632124_150633724	1.12664	0.110256	ENSG00000136631.15	VPS45	-565645	1.00784	3.96298e-28	0.7	0	0	FALSE	FALSE
chr1_150634576_150635639|H2BC19P	3	TRUE	FALSE	FALSE	TRUE	chr1_150634576_150635639	1.01124	0.541055	ENSG00000220323.4	H2BC19P	-792232	1.58699	9.08033e-12	0.72	0	0	FALSE	FALSE
chr1_150634576_150635639|VPS45	4	TRUE	TRUE	FALSE	TRUE	chr1_150634576_150635639	1.01124	0.541055	ENSG00000136631.15	VPS45	-567828	1.00784	3.96298e-28	0.72	0	0	FALSE	FALSE
chr1_150634576_150635639|PRPF3	3	TRUE	FALSE	FALSE	TRUE	chr1_150634576_150635639	1.01124	0.541055	ENSG00000117360.13	PRPF3	-313628	0.639292	0.000115375	0.72	0	0	FALSE	FALSE
chr1_150975724_150982042|LYSMD1	1	FALSE	FALSE	FALSE	FALSE	chr1_150975724_150982042	1.04864	0.000235069	ENSG00000163155.12	LYSMD1	187065	0.865402	7.86943e-11	0.7	0	0	FALSE	FALSE
chr1_151147681_151150724|SEMA6C	1	FALSE	FALSE	FALSE	FALSE	chr1_151147681_151150724	0.855511	1	ENSG00000143434.16	SEMA6C	-2538	0.819803	0.010334	0.78	0	0	FALSE	FALSE
chr1_151152724_151154324|PRPF3	1	FALSE	FALSE	FALSE	FALSE	chr1_151152724_151154324	1.14097	0.104353	ENSG00000117360.13	PRPF3	-832045	0.639292	0.000115375	0.75	0	0	FALSE	FALSE
chr1_151152724_151154324|PI4KB	1	FALSE	FALSE	FALSE	FALSE	chr1_151152724_151154324	1.14097	0.104353	ENSG00000143393.16	PI4KB	174191	0.729451	1.00468e-13	0.7	0	0	FALSE	FALSE
chr1_151155924_151156324|PRPF3	1	FALSE	FALSE	FALSE	FALSE	chr1_151155924_151156324	1.18838	0.00452815	ENSG00000117360.13	PRPF3	-834645	0.639292	0.000115375	0.73	0	0	FALSE	FALSE
chr1_151155924_151156324|PI4KB	1	FALSE	FALSE	FALSE	FALSE	chr1_151155924_151156324	1.18838	0.00452815	ENSG00000143393.16	PI4KB	171591	0.729451	1.00468e-13	0.72	0	0	FALSE	FALSE
chr1_151195645_151195974|PI4KB	2	FALSE	FALSE	FALSE	TRUE	chr1_151195645_151195974	1.18228	0.162344	ENSG00000143393.16	PI4KB	131905	0.729451	1.00468e-13	0.72	6.5e-12	4.81e-10	FALSE	TRUE
chr1_151195645_151195974|SNX27	2	FALSE	FALSE	FALSE	TRUE	chr1_151195645_151195974	1.18228	0.162344	ENSG00000143376.14	SNX27	416196	0.859	1.01737e-14	0.71	2.6e-11	1.924e-09	FALSE	TRUE
chr1_151732829_151733589|SETDB1	1	FALSE	FALSE	FALSE	FALSE	chr1_151732829_151733589	1.36064	0.00234931	ENSG00000143379.12	SETDB1	-806946	0.841083	2.99606e-12	0.77	5.8e-14	3.306e-12	FALSE	FALSE
chr1_151732829_151733589|ZNF687	1	FALSE	FALSE	FALSE	FALSE	chr1_151732829_151733589	1.36064	0.00234931	ENSG00000143373.18	ZNF687	-451591	1.08071	4.33378e-17	0.7	9.1e-11	5.187e-09	FALSE	FALSE
chr1_151732829_151733589|C2CD4D	1	FALSE	FALSE	FALSE	FALSE	chr1_151732829_151733589	1.36064	0.00234931	ENSG00000225556.1	C2CD4D	107348	2.06376	6.31636e-14	0.7	8e-11	4.56e-09	FALSE	FALSE
chr1_151734929_151735301|SETDB1	1	FALSE	FALSE	FALSE	FALSE	chr1_151734929_151735301	1.3603	0.00252057	ENSG00000143379.12	SETDB1	-808852	0.841083	2.99606e-12	0.77	5.9e-14	3.363e-12	FALSE	FALSE
chr1_151734929_151735301|ZNF687	1	FALSE	FALSE	FALSE	FALSE	chr1_151734929_151735301	1.3603	0.00252057	ENSG00000143373.18	ZNF687	-453497	1.08071	4.33378e-17	0.7	8.5e-11	4.845e-09	FALSE	FALSE
chr1_151734929_151735301|C2CD4D	1	FALSE	FALSE	FALSE	FALSE	chr1_151734929_151735301	1.3603	0.00252057	ENSG00000225556.1	C2CD4D	105442	2.06376	6.31636e-14	0.7	7.6e-11	4.332e-09	FALSE	FALSE
chr1_151737924_151740524|SETDB1	1	FALSE	FALSE	FALSE	FALSE	chr1_151737924_151740524	1.34978	0.014796	ENSG00000143379.12	SETDB1	-812961	0.841083	2.99606e-12	0.74	8.3e-13	4.731e-11	FALSE	FALSE
chr1_153651324_153653524|DENND4B	1	FALSE	FALSE	FALSE	FALSE	chr1_153651324_153653524	1.27921	0.0431528	ENSG00000198837.10	DENND4B	294294	0.51778	0.00050466	0.71	3.3e-11	1.617e-09	FALSE	FALSE
chr1_154280771_154283305|FAM189B	1	FALSE	FALSE	FALSE	FALSE	chr1_154280771_154283305	1.32903	0.000316842	ENSG00000160767.21	FAM189B	973445	1.65379	1.24668e-34	0.7	6.1e-11	5.063e-09	FALSE	TRUE
chr1_154383524_154389724|UBAP2L	1	FALSE	FALSE	FALSE	FALSE	chr1_154383524_154389724	1.61383	0.000352491	ENSG00000143569.19	UBAP2L	-166445	1.28888	1.89355e-28	0.74	0	0	FALSE	TRUE
chr1_154383524_154389724|FAM189B	1	FALSE	FALSE	FALSE	FALSE	chr1_154383524_154389724	1.61383	0.000352491	ENSG00000160767.21	FAM189B	868859	1.65379	1.24668e-34	0.74	0	0	FALSE	TRUE
chr1_154383524_154389724|MTX1P1	1	FALSE	FALSE	FALSE	FALSE	chr1_154383524_154389724	1.61383	0.000352491	ENSG00000236675.1	MTX1P1	844351	2.43249	4.32876e-36	0.7	0	0	FALSE	TRUE
chr1_154383524_154389724|SCAMP3	2	FALSE	FALSE	FALSE	TRUE	chr1_154383524_154389724	1.61383	0.000352491	ENSG00000116521.11	SCAMP3	875806	1.36092	2.53404e-30	0.7	0	0	FALSE	TRUE
chr1_15451113_15451827|AGMAT	1	FALSE	FALSE	FALSE	FALSE	chr1_15451113_15451827	-0.760735	1	ENSG00000116771.6	AGMAT	133581	-0.822461	7.3562e-05	0.7	0	0	FALSE	FALSE
chr1_15453967_15454528|AGMAT	1	FALSE	FALSE	FALSE	FALSE	chr1_15453967_15454528	-0.72261	1	ENSG00000116771.6	AGMAT	130803	-0.822461	7.3562e-05	0.7	0	0	TRUE	FALSE
chr1_154559533_154560924|CLK2	2	FALSE	FALSE	FALSE	TRUE	chr1_154559533_154560924	1.08805	0.503121	ENSG00000176444.19	CLK2	718262	0.636358	0.000372986	0.75	7e-13	5.67e-11	FALSE	FALSE
chr1_154559533_154560924|DCST1	1	FALSE	FALSE	FALSE	FALSE	chr1_154559533_154560924	1.08805	0.503121	ENSG00000163357.11	DCST1	473595	1.00159	0.00925558	0.7	7.1e-11	5.751e-09	FALSE	FALSE
chr1_154883667_154886980|GON4L	1	FALSE	FALSE	FALSE	FALSE	chr1_154883667_154886980	0.759817	1	ENSG00000116580.19	GON4L	974076	0.605518	5.28525e-07	0.7	7.1e-11	5.68e-09	FALSE	TRUE
chr1_155000915_155001977|GON4L	1	FALSE	FALSE	FALSE	FALSE	chr1_155000915_155001977	1.13468	0.00360509	ENSG00000116580.19	GON4L	857954	0.605518	5.28525e-07	0.72	0	0	FALSE	FALSE
chr1_155000915_155001977|PYGO2	1	FALSE	FALSE	FALSE	FALSE	chr1_155000915_155001977	1.13468	0.00360509	ENSG00000163348.4	PYGO2	-37593	1.25378	8.45513e-30	0.7	0	0	FALSE	FALSE
chr1_155000915_155001977|FAM189B	2	FALSE	TRUE	FALSE	FALSE	chr1_155000915_155001977	1.13468	0.00360509	ENSG00000160767.21	FAM189B	254037	1.65379	1.24668e-34	0.7	0	0	FALSE	FALSE
chr1_155089924_155092751|EFNA3	1	FALSE	FALSE	FALSE	FALSE	chr1_155089924_155092751	1.3712	0.0698545	ENSG00000143590.14	EFNA3	-12500	1.99714	4.75646e-10	0.74	0	0	FALSE	FALSE
chr1_155092984_155096924|SHC1	1	FALSE	FALSE	FALSE	FALSE	chr1_155092984_155096924	1.35434	0.0571957	ENSG00000160691.19	SHC1	-120559	1.26107	7.49739e-11	0.7	0	0	FALSE	FALSE
chr1_155111213_155112721|FAM189B	1	FALSE	FALSE	FALSE	FALSE	chr1_155111213_155112721	1.08615	0.0185409	ENSG00000160767.21	FAM189B	143516	1.65379	1.24668e-34	0.7	0	0	FALSE	FALSE
chr1_155112834_155114083|FAM189B	1	FALSE	FALSE	FALSE	FALSE	chr1_155112834_155114083	1.06795	0.0207299	ENSG00000160767.21	FAM189B	142024	1.65379	1.24668e-34	0.7	0	0	FALSE	FALSE
chr1_155120005_155120278|FAM189B	2	FALSE	TRUE	FALSE	FALSE	chr1_155120005_155120278	1.03471	0.0251504	ENSG00000160767.21	FAM189B	135341	1.65379	1.24668e-34	0.7	0	0	FALSE	FALSE
chr1_155122324_155126355|FAM189B	1	FALSE	FALSE	FALSE	FALSE	chr1_155122324_155126355	1.04033	0.00461668	ENSG00000160767.21	FAM189B	131143	1.65379	1.24668e-34	0.73	0	0	FALSE	TRUE
chr1_155122324_155126355|PYGO2	1	FALSE	FALSE	FALSE	FALSE	chr1_155122324_155126355	1.04033	0.00461668	ENSG00000163348.4	PYGO2	-160486	1.25378	8.45513e-30	0.7	0	0	FALSE	TRUE
chr1_155126401_155126560|FAM189B	2	FALSE	TRUE	FALSE	FALSE	chr1_155126401_155126560	1.03815	0.00693309	ENSG00000160767.21	FAM189B	129002	1.65379	1.24668e-34	0.74	0	0	FALSE	FALSE
chr1_155140924_155142724|RUSC1	2	FALSE	FALSE	FALSE	TRUE	chr1_155140924_155142724	1.28953	0.000414994	ENSG00000160753.16	RUSC1	179070	1.09928	1.94644e-16	0.76	0	0	FALSE	TRUE
chr1_155140924_155142724|FAM189B	3	FALSE	TRUE	FALSE	TRUE	chr1_155140924_155142724	1.28953	0.000414994	ENSG00000160767.21	FAM189B	113659	1.65379	1.24668e-34	0.74	0	0	FALSE	TRUE
chr1_155140924_155142724|PYGO2	2	FALSE	TRUE	FALSE	FALSE	chr1_155140924_155142724	1.28953	0.000414994	ENSG00000163348.4	PYGO2	-177971	1.25378	8.45513e-30	0.7	0	0	FALSE	TRUE
chr1_155140924_155142724|SCAMP3	3	FALSE	TRUE	FALSE	TRUE	chr1_155140924_155142724	1.28953	0.000414994	ENSG00000116521.11	SCAMP3	120606	1.36092	2.53404e-30	0.7	0	0	FALSE	TRUE
chr1_155158879_155160536|RUSC1	1	FALSE	FALSE	FALSE	FALSE	chr1_155158879_155160536	1.22795	0.00214792	ENSG00000160753.16	RUSC1	161186	1.09928	1.94644e-16	0.73	0	0	FALSE	FALSE
chr1_155158879_155160536|FAM189B	1	FALSE	FALSE	FALSE	FALSE	chr1_155158879_155160536	1.22795	0.00214792	ENSG00000160767.21	FAM189B	95775	1.65379	1.24668e-34	0.71	0	0	FALSE	FALSE
chr1_155158879_155160536|PYGO2	2	FALSE	TRUE	FALSE	FALSE	chr1_155158879_155160536	1.22795	0.00214792	ENSG00000163348.4	PYGO2	-195854	1.25378	8.45513e-30	0.7	0	0	FALSE	FALSE
chr1_155165749_155166681|FAM189B	2	FALSE	TRUE	FALSE	FALSE	chr1_155165749_155166681	1.21875	0.0017419	ENSG00000160767.21	FAM189B	89268	1.65379	1.24668e-34	0.72	0	0	FALSE	FALSE
chr1_155165749_155166681|RUSC1	1	FALSE	FALSE	FALSE	FALSE	chr1_155165749_155166681	1.21875	0.0017419	ENSG00000160753.16	RUSC1	154679	1.09928	1.94644e-16	0.72	0	0	FALSE	FALSE
chr1_155165749_155166681|PYGO2	2	FALSE	TRUE	FALSE	FALSE	chr1_155165749_155166681	1.21875	0.0017419	ENSG00000163348.4	PYGO2	-202362	1.25378	8.45513e-30	0.71	0	0	FALSE	FALSE
chr1_155193122_155193588|RUSC1	1	FALSE	FALSE	FALSE	FALSE	chr1_155193122_155193588	1.66756	0.00118672	ENSG00000160753.16	RUSC1	127539	1.09928	1.94644e-16	0.8	0	0	FALSE	FALSE
chr1_155193122_155193588|PYGO2	2	FALSE	TRUE	FALSE	FALSE	chr1_155193122_155193588	1.66756	0.00118672	ENSG00000163348.4	PYGO2	-229502	1.25378	8.45513e-30	0.72	0	0	FALSE	FALSE
chr1_155193122_155193588|MTX1P1	2	FALSE	TRUE	FALSE	FALSE	chr1_155193122_155193588	1.66756	0.00118672	ENSG00000236675.1	MTX1P1	37620	2.43249	4.32876e-36	0.72	0	0	FALSE	FALSE
chr1_155193122_155193588|FAM189B	2	FALSE	TRUE	FALSE	FALSE	chr1_155193122_155193588	1.66756	0.00118672	ENSG00000160767.21	FAM189B	62128	1.65379	1.24668e-34	0.72	0	0	FALSE	FALSE
chr1_155193122_155193588|UBAP2L	1	FALSE	FALSE	FALSE	FALSE	chr1_155193122_155193588	1.66756	0.00118672	ENSG00000143569.19	UBAP2L	-973176	1.28888	1.89355e-28	0.7	0	0	FALSE	FALSE
chr1_155193122_155193588|YY1AP1	1	FALSE	FALSE	FALSE	FALSE	chr1_155193122_155193588	1.66756	0.00118672	ENSG00000163374.20	YY1AP1	495645	0.759255	1.02088e-14	0.7	0	0	FALSE	FALSE
chr1_155193122_155193588|GON4L	1	FALSE	FALSE	FALSE	FALSE	chr1_155193122_155193588	1.66756	0.00118672	ENSG00000116580.19	GON4L	666045	0.605518	5.28525e-07	0.7	0	0	FALSE	FALSE
chr1_155193715_155194192|RUSC1	1	FALSE	FALSE	FALSE	FALSE	chr1_155193715_155194192	1.30775	0.0037236	ENSG00000160753.16	RUSC1	126940	1.09928	1.94644e-16	0.75	0	0	FALSE	FALSE
chr1_155193715_155194192|FAM189B	1	FALSE	FALSE	FALSE	FALSE	chr1_155193715_155194192	1.30775	0.0037236	ENSG00000160767.21	FAM189B	61529	1.65379	1.24668e-34	0.71	0	0	FALSE	FALSE
chr1_155194305_155194597|RUSC1	1	FALSE	FALSE	FALSE	FALSE	chr1_155194305_155194597	1.23188	0.0058644	ENSG00000160753.16	RUSC1	126443	1.09928	1.94644e-16	0.71	0	0	FALSE	FALSE
chr1_155227851_155228809|FAM189B	3	FALSE	TRUE	FALSE	TRUE	chr1_155227851_155228809	1.64461	1.16593e-09	ENSG00000160767.21	FAM189B	27153	1.65379	1.24668e-34	0.84	0	0	FALSE	FALSE
chr1_155227851_155228809|SCAMP3	4	FALSE	TRUE	TRUE	TRUE	chr1_155227851_155228809	1.64461	1.16593e-09	ENSG00000116521.11	SCAMP3	34100	1.36092	2.53404e-30	0.84	0	0	FALSE	FALSE
chr1_155227851_155228809|MTX1P1	3	FALSE	TRUE	FALSE	TRUE	chr1_155227851_155228809	1.64461	1.16593e-09	ENSG00000236675.1	MTX1P1	2645	2.43249	4.32876e-36	0.83	0	0	FALSE	FALSE
chr1_155227851_155228809|PYGO2	4	FALSE	TRUE	TRUE	TRUE	chr1_155227851_155228809	1.64461	1.16593e-09	ENSG00000163348.4	PYGO2	-264477	1.25378	8.45513e-30	0.81	0	0	FALSE	FALSE
chr1_155227851_155228809|RUSC1	3	FALSE	TRUE	FALSE	TRUE	chr1_155227851_155228809	1.64461	1.16593e-09	ENSG00000160753.16	RUSC1	92564	1.09928	1.94644e-16	0.81	0	0	FALSE	FALSE
chr1_155227851_155228809|EFNA4	3	FALSE	TRUE	FALSE	TRUE	chr1_155227851_155228809	1.64461	1.16593e-09	ENSG00000243364.8	EFNA4	-164593	1.37055	2.00047e-30	0.79	0	0	FALSE	FALSE
chr1_155227851_155228809|GBA	3	FALSE	TRUE	FALSE	TRUE	chr1_155227851_155228809	1.64461	1.16593e-09	ENSG00000177628.16	GBA	16369	1.7372	1.12591e-28	0.79	0	0	FALSE	FALSE
chr1_155227851_155228809|MSTO1	3	FALSE	TRUE	FALSE	TRUE	chr1_155227851_155228809	1.64461	1.16593e-09	ENSG00000125459.17	MSTO1	381875	1.57025	1.17131e-22	0.76	0	0	FALSE	FALSE
chr1_155227851_155228809|YY1AP1	2	FALSE	FALSE	FALSE	TRUE	chr1_155227851_155228809	1.64461	1.16593e-09	ENSG00000163374.20	YY1AP1	460670	0.759255	1.02088e-14	0.74	0	0	FALSE	FALSE
chr1_155227851_155228809|UBQLN4	3	FALSE	TRUE	FALSE	TRUE	chr1_155227851_155228809	1.64461	1.16593e-09	ENSG00000160803.8	UBQLN4	825468	0.937312	5.90352e-15	0.72	0	0	FALSE	FALSE
chr1_155227851_155228809|UBE2Q1	3	FALSE	TRUE	FALSE	TRUE	chr1_155227851_155228809	1.64461	1.16593e-09	ENSG00000160714.10	UBE2Q1	-669302	0.829598	2.23338e-16	0.71	0	0	FALSE	FALSE
chr1_155227851_155228809|DAP3	3	FALSE	TRUE	FALSE	TRUE	chr1_155227851_155228809	1.64461	1.16593e-09	ENSG00000132676.16	DAP3	459630	0.871912	7.30413e-23	0.7	0	0	FALSE	FALSE
chr1_155227851_155228809|MEX3A	2	FALSE	TRUE	FALSE	FALSE	chr1_155227851_155228809	1.64461	1.16593e-09	ENSG00000254726.3	MEX3A	854135	2.38114	1.69797e-17	0.7	0	0	FALSE	FALSE
chr1_155244987_155245189|FAM189B	2	FALSE	TRUE	FALSE	FALSE	chr1_155244987_155245189	1.26347	0.000621797	ENSG00000160767.21	FAM189B	10395	1.65379	1.24668e-34	0.71	0	0	FALSE	FALSE
chr1_155245209_155245809|FAM189B	3	FALSE	TRUE	FALSE	TRUE	chr1_155245209_155245809	1.29053	0.000267679	ENSG00000160767.21	FAM189B	9974	1.65379	1.24668e-34	0.71	0	0	FALSE	FALSE
chr1_155245209_155245809|MTX1P1	3	FALSE	TRUE	FALSE	TRUE	chr1_155245209_155245809	1.29053	0.000267679	ENSG00000236675.1	MTX1P1	-14534	2.43249	4.32876e-36	0.7	0	0	FALSE	FALSE
chr1_155246409_155246809|FAM189B	3	FALSE	TRUE	FALSE	TRUE	chr1_155246409_155246809	1.31817	0.000496084	ENSG00000160767.21	FAM189B	8874	1.65379	1.24668e-34	0.71	0	0	FALSE	FALSE
chr1_155246409_155246809|MTX1P1	3	FALSE	TRUE	FALSE	TRUE	chr1_155246409_155246809	1.31817	0.000496084	ENSG00000236675.1	MTX1P1	-15634	2.43249	4.32876e-36	0.7	0	0	FALSE	FALSE
chr1_155302809_155308226|DCST1	1	FALSE	FALSE	FALSE	FALSE	chr1_155302809_155308226	0.748303	1	ENSG00000163357.11	DCST1	-271693	1.00159	0.00925558	0.75	6.1e-13	4.941e-11	FALSE	FALSE
chr1_155302809_155308226|HCN3	1	FALSE	FALSE	FALSE	FALSE	chr1_155302809_155308226	0.748303	1	ENSG00000143630.10	HCN3	-28054	1.11178	8.65607e-08	0.73	0	0	FALSE	FALSE
chr1_155302809_155308226|KHDC4	1	FALSE	FALSE	FALSE	FALSE	chr1_155302809_155308226	0.748303	1	ENSG00000132680.11	KHDC4	628895	0.733864	8.6734e-06	0.71	0	0	FALSE	FALSE
chr1_155564328_155565650|KHDC4	2	FALSE	FALSE	FALSE	TRUE	chr1_155564328_155565650	0.583086	1	ENSG00000132680.11	KHDC4	369424	0.733864	8.6734e-06	0.73	0	0	FALSE	FALSE
chr1_155744669_155745484|GON4L	2	FALSE	TRUE	FALSE	FALSE	chr1_155744669_155745484	1.49898	0.000366102	ENSG00000116580.19	GON4L	114323	0.605518	5.28525e-07	0.83	0	0	FALSE	TRUE
chr1_155744669_155745484|MSTO2P	2	FALSE	TRUE	FALSE	FALSE	chr1_155744669_155745484	1.49898	0.000366102	ENSG00000203761.5	MSTO2P	752	1.0963	3.81189e-06	0.78	0	0	FALSE	TRUE
chr1_155744669_155745484|YY1AP1	2	FALSE	TRUE	FALSE	FALSE	chr1_155744669_155745484	1.49898	0.000366102	ENSG00000163374.20	YY1AP1	-56076	0.759255	1.02088e-14	0.77	0	0	FALSE	TRUE
chr1_155744669_155745484|CLK2	2	FALSE	TRUE	FALSE	FALSE	chr1_155744669_155745484	1.49898	0.000366102	ENSG00000176444.19	CLK2	-466585	0.636358	0.000372986	0.75	0	0	FALSE	TRUE
chr1_155744669_155745484|KHDC4	2	FALSE	TRUE	FALSE	FALSE	chr1_155744669_155745484	1.49898	0.000366102	ENSG00000132680.11	KHDC4	189336	0.733864	8.6734e-06	0.75	0	0	FALSE	TRUE
chr1_155744669_155745484|PYGO2	2	FALSE	TRUE	FALSE	FALSE	chr1_155744669_155745484	1.49898	0.000366102	ENSG00000163348.4	PYGO2	-781223	1.25378	8.45513e-30	0.74	0	0	FALSE	TRUE
chr1_155744669_155745484|RUSC1	2	FALSE	TRUE	FALSE	FALSE	chr1_155744669_155745484	1.49898	0.000366102	ENSG00000160753.16	RUSC1	-424182	1.09928	1.94644e-16	0.74	0	0	FALSE	TRUE
chr1_155744669_155745484|FAM189B	2	FALSE	TRUE	FALSE	FALSE	chr1_155744669_155745484	1.49898	0.000366102	ENSG00000160767.21	FAM189B	-489593	1.65379	1.24668e-34	0.73	0	0	FALSE	TRUE
chr1_155744669_155745484|MSTO1	2	FALSE	TRUE	FALSE	FALSE	chr1_155744669_155745484	1.49898	0.000366102	ENSG00000125459.17	MSTO1	-134871	1.57025	1.17131e-22	0.7	0	0	FALSE	TRUE
chr1_155911609_155913009|GON4L	1	FALSE	FALSE	FALSE	FALSE	chr1_155911609_155913009	1.13461	0.0645799	ENSG00000116580.19	GON4L	-52909	0.605518	5.28525e-07	0.72	0	0	FALSE	FALSE
chr1_155934879_155936209|FAM189B	2	FALSE	FALSE	FALSE	TRUE	chr1_155934879_155936209	1.73995	2.30658e-06	ENSG00000160767.21	FAM189B	-680061	1.65379	1.24668e-34	0.71	3.3e-11	3.003e-09	FALSE	FALSE
chr1_156060316_156060572|IQGAP3	1	FALSE	FALSE	FALSE	FALSE	chr1_156060316_156060572	1.44648	0.000542626	ENSG00000183856.11	IQGAP3	512160	3.45035	2.7464e-31	0.71	1.6e-11	1.248e-09	FALSE	FALSE
chr1_156060316_156060572|FAM189B	1	FALSE	FALSE	FALSE	FALSE	chr1_156060316_156060572	1.44648	0.000542626	ENSG00000160767.21	FAM189B	-804961	1.65379	1.24668e-34	0.7	7.2e-11	5.616e-09	FALSE	FALSE
chr1_156192809_156193209|IQGAP3	2	FALSE	FALSE	FALSE	TRUE	chr1_156192809_156193209	1.61025	3.87434e-05	ENSG00000183856.11	IQGAP3	379595	3.45035	2.7464e-31	0.71	0	0	FALSE	FALSE
chr1_156295896_156297209|ARHGEF11	1	FALSE	FALSE	FALSE	FALSE	chr1_156295896_156297209	1.36784	0.105712	ENSG00000132694.19	ARHGEF11	749189	0.984918	1.57416e-13	0.72	1.5e-11	9.75e-10	FALSE	FALSE
chr1_156300609_156303409|SMG5	1	FALSE	FALSE	FALSE	FALSE	chr1_156300609_156303409	1.47036	0.00559283	ENSG00000198952.8	SMG5	-19184	1.08215	2.89404e-16	0.7	0	0	FALSE	TRUE
chr1_156457608_156462208|ARHGEF11	1	FALSE	FALSE	FALSE	FALSE	chr1_156457608_156462208	1.66706	0.0138945	ENSG00000132694.19	ARHGEF11	585834	0.984918	1.57416e-13	0.7	5.1e-11	3.111e-09	FALSE	TRUE
chr1_15795105_15802905|RPL12P14	1	FALSE	FALSE	FALSE	FALSE	chr1_15795105_15802905	1.25699	0.772743	ENSG00000224321.1	RPL12P14	-6209	1.04575	0.00134283	0.71	0	0	FALSE	FALSE
chr1_159590061_159590340|APCS	4	TRUE	TRUE	TRUE	FALSE	chr1_159590061_159590340	-1.50757	1	ENSG00000132703.4	APCS	-2374	-1.04153	0.00256334	0.75	0	0	FALSE	FALSE
chr1_159590610_159597410|OR10J6P	3	FALSE	TRUE	TRUE	FALSE	chr1_159590610_159597410	-1.73828	1	ENSG00000158731.2	OR10J6P	4288	-1.44669	0.000467033	0.76	0	0	FALSE	FALSE
chr1_159590610_159597410|APCS	3	FALSE	TRUE	TRUE	FALSE	chr1_159590610_159597410	-1.73828	1	ENSG00000132703.4	APCS	-6184	-1.04153	0.00256334	0.75	0	0	FALSE	FALSE
chr1_160099154_160104410|NCSTN	1	FALSE	FALSE	FALSE	FALSE	chr1_160099154_160104410	1.22531	0.2995	ENSG00000162736.17	NCSTN	241534	1.23222	7.21955e-20	0.71	3e-11	1.71e-09	FALSE	FALSE
chr1_160099154_160104410|COPA	1	FALSE	FALSE	FALSE	FALSE	chr1_160099154_160104410	1.22531	0.2995	ENSG00000122218.16	COPA	241491	0.97635	8.81516e-17	0.7	9e-11	5.13e-09	FALSE	FALSE
chr1_161046373_161046542|PPOX	1	FALSE	FALSE	FALSE	FALSE	chr1_161046373_161046542	1.08809	0.033468	ENSG00000143224.18	PPOX	119598	0.822385	4.19488e-11	0.71	0	0	FALSE	FALSE
chr1_161611422_161612098|FCGR3A	1	FALSE	FALSE	FALSE	FALSE	chr1_161611422_161612098	-0.765194	1	ENSG00000203747.12	FCGR3A	-61023	-0.96858	0.00273252	0.72	0	0	FALSE	FALSE
chr1_161613210_161613810|FCGR3A	1	FALSE	FALSE	FALSE	FALSE	chr1_161613210_161613810	-0.716016	1	ENSG00000203747.12	FCGR3A	-62773	-0.96858	0.00273252	0.7	0	0	FALSE	FALSE
chr1_161621399_161621804|FCGR3A	3	TRUE	FALSE	FALSE	TRUE	chr1_161621399_161621804	-0.925761	1	ENSG00000203747.12	FCGR3A	-70864	-0.96858	0.00273252	0.8	0	0	FALSE	FALSE
chr1_161621399_161621804|FCER1G	1	FALSE	FALSE	FALSE	FALSE	chr1_161621399_161621804	-0.925761	1	ENSG00000158869.11	FCER1G	-406367	-0.640468	0.0152443	0.72	0	0	FALSE	FALSE
chr1_161621399_161621804|FCGR2B	2	TRUE	FALSE	FALSE	FALSE	chr1_161621399_161621804	-0.925761	1	ENSG00000072694.21	FCGR2B	41545	-1.80906	1.04479e-06	0.72	0	0	FALSE	FALSE
chr1_161634610_161638210|FCGR2B	1	FALSE	FALSE	FALSE	FALSE	chr1_161634610_161638210	-1.0606	1	ENSG00000072694.21	FCGR2B	26737	-1.80906	1.04479e-06	0.8	0	0	FALSE	FALSE
chr1_161634610_161638210|FCGR3A	1	FALSE	FALSE	FALSE	FALSE	chr1_161634610_161638210	-1.0606	1	ENSG00000203747.12	FCGR3A	-85673	-0.96858	0.00273252	0.7	0	0	FALSE	FALSE
chr1_161642010_161643610|FCGR2B	1	FALSE	FALSE	FALSE	FALSE	chr1_161642010_161643610	-1.07564	1	ENSG00000072694.21	FCGR2B	20337	-1.80906	1.04479e-06	0.8	0	0	FALSE	FALSE
chr1_161642010_161643610|FCGR3A	1	FALSE	FALSE	FALSE	FALSE	chr1_161642010_161643610	-1.07564	1	ENSG00000203747.12	FCGR3A	-92073	-0.96858	0.00273252	0.7	0	0	FALSE	FALSE
chr1_161644210_161645410|FCGR2B	1	FALSE	FALSE	FALSE	FALSE	chr1_161644210_161645410	-1.04877	1	ENSG00000072694.21	FCGR2B	18337	-1.80906	1.04479e-06	0.79	0	0	FALSE	FALSE
chr1_161644210_161645410|FCGR3A	1	FALSE	FALSE	FALSE	FALSE	chr1_161644210_161645410	-1.04877	1	ENSG00000203747.12	FCGR3A	-94073	-0.96858	0.00273252	0.7	0	0	FALSE	FALSE
chr1_161647789_161647986|FCGR2B	1	FALSE	FALSE	FALSE	FALSE	chr1_161647789_161647986	-1.08437	1	ENSG00000072694.21	FCGR2B	15259	-1.80906	1.04479e-06	0.8	0	0	TRUE	FALSE
chr1_161658610_161662410|FCGR2B	1	FALSE	FALSE	FALSE	FALSE	chr1_161658610_161662410	-1.02113	1	ENSG00000072694.21	FCGR2B	2637	-1.80906	1.04479e-06	0.79	0	0	FALSE	FALSE
chr1_167716807_167720963|POGK	2	FALSE	FALSE	FALSE	TRUE	chr1_167716807_167720963	1.94327	8.9625e-07	ENSG00000143157.12	POGK	-879438	0.885339	5.40477e-19	0.74	1e-12	2.9e-11	FALSE	TRUE
chr1_167716807_167720963|MPZL1	2	FALSE	FALSE	FALSE	TRUE	chr1_167716807_167720963	1.94327	8.9625e-07	ENSG00000197965.12	MPZL1	2307	1.32924	2.83452e-18	0.72	6.7e-12	1.943e-10	FALSE	TRUE
chr1_168260762_168262962|TBX19	2	TRUE	FALSE	FALSE	FALSE	chr1_168260762_168262962	0.6724	1	ENSG00000143178.13	TBX19	19015	0.546783	0.017814	0.75	0	0	FALSE	FALSE
chr1_168266162_168268362|TBX19	2	TRUE	FALSE	FALSE	FALSE	chr1_168266162_168268362	1.14923	0.332569	ENSG00000143178.13	TBX19	13615	0.546783	0.017814	0.72	1.3e-11	2.73e-10	FALSE	FALSE
chr1_171342472_171344812|SRP14P4	3	FALSE	TRUE	FALSE	TRUE	chr1_171342472_171344812	-0.670519	1	ENSG00000268062.1	SRP14P4	1665	-1.08988	0.00017165	0.74	0	0	FALSE	FALSE
chr1_171345516_171345983|SRP14P4	2	FALSE	TRUE	FALSE	FALSE	chr1_171345516_171345983	-0.69448	1	ENSG00000268062.1	SRP14P4	-442	-1.08988	0.00017165	0.83	0	0	FALSE	FALSE
chr1_187953869_187962469|AL136372.2	5	TRUE	TRUE	TRUE	TRUE	chr1_187953869_187962469	3.33886	0.132192	ENSG00000285894.2	AL136372.2	55473	7.78484	9.29059e-22	0.87	5.6e-21	1.68e-20	FALSE	TRUE
chr1_187962869_187964869|AL136372.2	5	TRUE	TRUE	TRUE	TRUE	chr1_187962869_187964869	3.04587	0.265022	ENSG00000285894.2	AL136372.2	49773	7.78484	9.29059e-22	0.85	1.5e-19	4.5e-19	FALSE	TRUE
chr1_187966469_187967869|AL136372.2	5	TRUE	TRUE	TRUE	TRUE	chr1_187966469_187967869	3.028	0.296716	ENSG00000285894.2	AL136372.2	46473	7.78484	9.29059e-22	0.85	1.5e-19	4.5e-19	FALSE	FALSE
chr1_187984469_187988669|AL136372.2	5	TRUE	TRUE	TRUE	TRUE	chr1_187984469_187988669	3.03865	0.291234	ENSG00000285894.2	AL136372.2	27073	7.78484	9.29059e-22	0.85	1.6e-19	4.8e-19	FALSE	FALSE
chr1_187990869_187996269|AL136372.2	5	TRUE	TRUE	TRUE	TRUE	chr1_187990869_187996269	3.42345	0.284715	ENSG00000285894.2	AL136372.2	20073	7.78484	9.29059e-22	0.82	2.4e-17	7.2e-17	FALSE	FALSE
chr1_188362669_188363269|AL136372.2	2	FALSE	FALSE	FALSE	TRUE	chr1_188362669_188363269	2.04008	0.226805	ENSG00000285894.2	AL136372.2	-349327	7.78484	9.29059e-22	0.75	4.1e-13	8.2e-13	FALSE	FALSE
chr1_188364269_188364869|AL136372.2	1	FALSE	FALSE	FALSE	FALSE	chr1_188364269_188364869	2.03209	0.245618	ENSG00000285894.2	AL136372.2	-350927	7.78484	9.29059e-22	0.75	5.5e-13	1.1e-12	FALSE	FALSE
chr1_188366469_188368469|AL136372.2	5	TRUE	TRUE	TRUE	TRUE	chr1_188366469_188368469	3.17784	0.134887	ENSG00000285894.2	AL136372.2	-353827	7.78484	9.29059e-22	0.77	2.9e-14	5.8e-14	FALSE	FALSE
chr1_19274706_19276506|AKR7L	5	TRUE	TRUE	TRUE	TRUE	chr1_19274706_19276506	-1.16606	0.241129	ENSG00000211454.15	AKR7L	-1412	-1.90748	6.64846e-08	0.85	0	0	FALSE	FALSE
chr1_196845470_196846470|CFHR3	5	TRUE	TRUE	TRUE	TRUE	chr1_196845470_196846470	-1.70856	1	ENSG00000116785.14	CFHR3	-71157	-1.44958	0.0064651	0.92	0	0	FALSE	FALSE
chr1_196846870_196847470|CFHR3	5	TRUE	TRUE	TRUE	TRUE	chr1_196846870_196847470	-1.70787	1	ENSG00000116785.14	CFHR3	-72357	-1.44958	0.0064651	0.92	0	0	FALSE	FALSE
chr1_196848070_196849870|CFHR3	5	TRUE	TRUE	TRUE	TRUE	chr1_196848070_196849870	-1.70467	1	ENSG00000116785.14	CFHR3	-74157	-1.44958	0.0064651	0.92	0	0	FALSE	FALSE
chr1_196885870_196887778|CFHR3	5	TRUE	TRUE	TRUE	TRUE	chr1_196885870_196887778	-1.61797	1	ENSG00000116785.14	CFHR3	-112011	-1.44958	0.0064651	0.9	0	0	FALSE	FALSE
chr1_196919470_196921070|CFHR3	5	TRUE	TRUE	TRUE	TRUE	chr1_196919470_196921070	-1.90777	1	ENSG00000116785.14	CFHR3	-145457	-1.44958	0.0064651	0.9	0	0	FALSE	FALSE
chr1_200737909_200739013|CAMSAP2	2	FALSE	FALSE	FALSE	TRUE	chr1_200737909_200739013	1.93081	1.99089e-05	ENSG00000118200.14	CAMSAP2	1097	0.792537	3.50945e-10	0.77	0	0	FALSE	FALSE
chr1_200737909_200739013|KIF14	2	FALSE	FALSE	FALSE	TRUE	chr1_200737909_200739013	1.93081	1.99089e-05	ENSG00000118193.12	KIF14	-117710	3.73008	1.52242e-53	0.72	0	0	FALSE	FALSE
chr1_202055072_202060272|IPO9	1	FALSE	FALSE	FALSE	FALSE	chr1_202055072_202060272	1.22617	0.0416548	ENSG00000198700.10	IPO9	-228523	1.01759	4.08255e-24	0.7	9.5e-11	4.275e-09	FALSE	TRUE
chr1_202084072_202090872|IPO9	1	FALSE	FALSE	FALSE	FALSE	chr1_202084072_202090872	1.60572	0.00540529	ENSG00000198700.10	IPO9	-258323	1.01759	4.08255e-24	0.72	9.6e-12	4.32e-10	FALSE	TRUE
chr1_202091169_202092279|IPO9	1	FALSE	FALSE	FALSE	FALSE	chr1_202091169_202092279	1.30551	0.034737	ENSG00000198700.10	IPO9	-262575	1.01759	4.08255e-24	0.74	1.2e-12	5.52e-11	FALSE	TRUE
chr1_202091169_202092279|KDM5B	1	FALSE	FALSE	FALSE	FALSE	chr1_202091169_202092279	1.30551	0.034737	ENSG00000117139.18	KDM5B	716763	1.1649	7.3713e-11	0.7	4.9e-11	2.254e-09	FALSE	TRUE
chr1_202116672_202119472|GPR37L1	1	FALSE	FALSE	FALSE	FALSE	chr1_202116672_202119472	1.82246	0.29173	ENSG00000170075.9	GPR37L1	4845	3.08979	3.61001e-10	0.72	1e-11	4.5e-10	FALSE	TRUE
chr1_202116672_202119472|ELF3-AS1	2	FALSE	FALSE	FALSE	TRUE	chr1_202116672_202119472	1.82246	0.29173	ENSG00000234678.2	ELF3-AS1	-107609	1.59089	1.89703e-10	0.7	3.9e-11	1.755e-09	FALSE	TRUE
chr1_202850455_202851694|ACTG1P25	4	TRUE	TRUE	FALSE	TRUE	chr1_202850455_202851694	2.39622	6.31465e-06	ENSG00000234996.4	ACTG1P25	10679	2.4375	3.54029e-12	0.83	0	0	FALSE	FALSE
chr1_202850455_202851694|TUBA5P	5	TRUE	TRUE	TRUE	TRUE	chr1_202850455_202851694	2.39622	6.31465e-06	ENSG00000214796.8	TUBA5P	10545	1.58651	1.2076e-07	0.77	0	0	FALSE	FALSE
chr1_203290846_203293272|LINC01136	1	FALSE	FALSE	FALSE	FALSE	chr1_203290846_203293272	1.46573	0.159933	ENSG00000233791.5	LINC01136	13250	2.88925	1.3059e-07	0.72	8.9e-12	3.56e-10	FALSE	TRUE
chr1_206498267_206503467|IKBKE	1	FALSE	FALSE	FALSE	FALSE	chr1_206498267_206503467	1.20356	1	ENSG00000263528.8	IKBKE	-30391	1.12012	1.32683e-05	0.75	0	0	FALSE	FALSE
chr1_212930458_212932877|VASH2	2	FALSE	FALSE	FALSE	TRUE	chr1_212930458_212932877	1.6144	0.409775	ENSG00000143494.15	VASH2	18852	2.3321	2.02925e-14	0.7	5.4e-11	1.404e-09	FALSE	FALSE
chr1_223846659_223849898|TP53BP2	2	FALSE	FALSE	FALSE	TRUE	chr1_223846659_223849898	1.64095	0.0330038	ENSG00000143514.17	TP53BP2	-2324	1.40163	2.47755e-18	0.76	1.3e-13	2.6e-12	FALSE	FALSE
chr1_223846659_223849898|PHBP11	3	TRUE	FALSE	FALSE	TRUE	chr1_223846659_223849898	1.64095	0.0330038	ENSG00000227621.1	PHBP11	9108	2.04795	2.03293e-10	0.73	5.3e-12	1.06e-10	FALSE	FALSE
chr1_223870528_223871558|TP53BP2	2	FALSE	FALSE	FALSE	TRUE	chr1_223870528_223871558	2.04934	0.000788981	ENSG00000143514.17	TP53BP2	-25089	1.40163	2.47755e-18	0.8	9.4e-16	1.88e-14	FALSE	FALSE
chr1_223870528_223871558|PHBP11	3	TRUE	FALSE	FALSE	TRUE	chr1_223870528_223871558	2.04934	0.000788981	ENSG00000227621.1	PHBP11	-13656	2.04795	2.03293e-10	0.79	3.6e-15	7.2e-14	FALSE	FALSE
chr1_223882498_223892298|TP53BP2	2	FALSE	FALSE	FALSE	TRUE	chr1_223882498_223892298	2.0723	0.00122641	ENSG00000143514.17	TP53BP2	-41444	1.40163	2.47755e-18	0.75	3.3e-13	6.6e-12	FALSE	TRUE
chr1_223882498_223892298|PHBP11	3	TRUE	FALSE	FALSE	TRUE	chr1_223882498_223892298	2.0723	0.00122641	ENSG00000227621.1	PHBP11	-30011	2.04795	2.03293e-10	0.74	1.7e-12	3.4e-11	FALSE	TRUE
chr1_225698498_225699098|AC099066.2	1	FALSE	FALSE	FALSE	FALSE	chr1_225698498_225699098	2.05229	0.0146372	ENSG00000227496.3	AC099066.2	1466	2.38095	3.25681e-08	0.71	3.2e-11	7.04e-10	FALSE	FALSE
chr1_234704853_234709053|AL160408.6	5	TRUE	TRUE	TRUE	TRUE	chr1_234704853_234709053	-1.95449	0.0557755	ENSG00000282097.1	AL160408.6	2430	-1.31845	8.70186e-05	0.87	7.2e-21	2.016e-19	FALSE	FALSE
chr1_234704853_234709053|AL160408.3	2	FALSE	FALSE	FALSE	TRUE	chr1_234704853_234709053	-1.95449	0.0557755	ENSG00000230628.1	AL160408.3	-10800	-1.3069	0.00177239	0.72	8.1e-12	2.268e-10	FALSE	FALSE
chr1_235050653_235054053|LINC01348	4	TRUE	TRUE	FALSE	TRUE	chr1_235050653_235054053	-1.54927	0.403795	ENSG00000280587.1	LINC01348	21867	-1.91713	1.29875e-08	0.84	0	0	FALSE	FALSE
chr1_235060300_235060597|LINC01348	5	TRUE	TRUE	TRUE	TRUE	chr1_235060300_235060597	-1.87757	0.0140815	ENSG00000280587.1	LINC01348	13771	-1.91713	1.29875e-08	0.9	0	0	FALSE	FALSE
chr1_235060604_235061181|LINC01348	5	TRUE	TRUE	TRUE	TRUE	chr1_235060604_235061181	-2.07505	0.0097536	ENSG00000280587.1	LINC01348	13327	-1.91713	1.29875e-08	0.91	0	0	FALSE	FALSE
chr1_235061187_235061535|LINC01348	5	TRUE	TRUE	TRUE	TRUE	chr1_235061187_235061535	-1.78256	0.0209334	ENSG00000280587.1	LINC01348	12859	-1.91713	1.29875e-08	0.9	0	0	FALSE	FALSE
chr1_235062225_235064515|LINC01348	5	TRUE	TRUE	TRUE	TRUE	chr1_235062225_235064515	-2.25999	0.0105501	ENSG00000280587.1	LINC01348	10850	-1.91713	1.29875e-08	0.93	0	0	TRUE	FALSE
chr1_235064846_235065412|LINC01348	5	TRUE	TRUE	TRUE	TRUE	chr1_235064846_235065412	-1.88281	0.0154026	ENSG00000280587.1	LINC01348	9091	-1.91713	1.29875e-08	0.9	0	0	FALSE	FALSE
chr1_235076519_235078594|TARBP1	1	FALSE	FALSE	FALSE	FALSE	chr1_235076519_235078594	1.33888	0.810447	ENSG00000059588.10	TARBP1	-598377	1.68345	1.72903e-25	0.7	0	0	FALSE	FALSE
chr1_238465300_238471700|LINC01139	3	TRUE	FALSE	FALSE	TRUE	chr1_238465300_238471700	1.52957	1	ENSG00000215808.4	LINC01139	17560	4.36391	8.57363e-11	0.7	4.1e-11	1.23e-10	FALSE	TRUE
chr1_241924298_241928298|EXO1	4	FALSE	TRUE	TRUE	TRUE	chr1_241924298_241928298	1.59094	0.0128177	ENSG00000174371.17	EXO1	-78331	4.05526	6.02648e-50	0.72	1.5e-11	1.5e-10	FALSE	TRUE
chr1_25876130_25876507|SELENON	1	FALSE	FALSE	FALSE	FALSE	chr1_25876130_25876507	1.15747	0.127927	ENSG00000162430.17	SELENON	-76142	0.723499	0.000108181	0.77	0	0	FALSE	FALSE
chr1_25876598_25876988|SELENON	1	FALSE	FALSE	FALSE	FALSE	chr1_25876598_25876988	1.2272	0.0416045	ENSG00000162430.17	SELENON	-76617	0.723499	0.000108181	0.78	0	0	FALSE	FALSE
chr1_25878509_25882870|SELENON	1	FALSE	FALSE	FALSE	FALSE	chr1_25878509_25882870	1.18279	0.0733853	ENSG00000162430.17	SELENON	-80513	0.723499	0.000108181	0.76	0	0	FALSE	FALSE
chr1_25908203_25909835|SELENON	1	FALSE	FALSE	FALSE	FALSE	chr1_25908203_25909835	1.26718	0.172106	ENSG00000162430.17	SELENON	-108843	0.723499	0.000108181	0.77	0	0	FALSE	FALSE
chr1_25914042_25916353|SELENON	1	FALSE	FALSE	FALSE	FALSE	chr1_25914042_25916353	1.2534	0.185804	ENSG00000162430.17	SELENON	-115021	0.723499	0.000108181	0.77	0	0	FALSE	FALSE
chr1_25917509_25918709|SELENON	1	FALSE	FALSE	FALSE	FALSE	chr1_25917509_25918709	1.18092	0.400672	ENSG00000162430.17	SELENON	-117933	0.723499	0.000108181	0.77	0	0	FALSE	FALSE
chr1_25921966_25924909|SELENON	1	FALSE	FALSE	FALSE	FALSE	chr1_25921966_25924909	1.21923	0.261024	ENSG00000162430.17	SELENON	-123261	0.723499	0.000108181	0.75	0	0	TRUE	FALSE
chr1_25925709_25926509|SELENON	1	FALSE	FALSE	FALSE	FALSE	chr1_25925709_25926509	1.23889	0.222653	ENSG00000162430.17	SELENON	-125933	0.723499	0.000108181	0.77	0	0	FALSE	FALSE
chr1_25931909_25932109|SELENON	1	FALSE	FALSE	FALSE	FALSE	chr1_25931909_25932109	1.24229	0.279396	ENSG00000162430.17	SELENON	-131833	0.723499	0.000108181	0.77	0	0	FALSE	FALSE
chr1_25933109_25933509|SELENON	1	FALSE	FALSE	FALSE	FALSE	chr1_25933109_25933509	1.25117	0.24265	ENSG00000162430.17	SELENON	-133133	0.723499	0.000108181	0.77	0	0	FALSE	TRUE
chr1_25940187_25941250|SELENON	1	FALSE	FALSE	FALSE	FALSE	chr1_25940187_25941250	1.24451	0.285184	ENSG00000162430.17	SELENON	-140542	0.723499	0.000108181	0.77	0	0	FALSE	FALSE
chr1_32707439_32708339|CCDC28B	1	FALSE	FALSE	FALSE	FALSE	chr1_32707439_32708339	0.815401	1	ENSG00000160050.16	CCDC28B	-507294	1.76592	6.05319e-12	0.72	8e-12	3.52e-10	FALSE	FALSE
chr1_32710399_32715292|CCDC28B	1	FALSE	FALSE	FALSE	FALSE	chr1_32710399_32715292	0.80874	1	ENSG00000160050.16	CCDC28B	-512250	1.76592	6.05319e-12	0.7	6.1e-11	2.684e-09	FALSE	TRUE
chr1_33496571_33498606|ZSCAN20	4	TRUE	FALSE	TRUE	TRUE	chr1_33496571_33498606	1.58538	0.0602923	ENSG00000121903.14	ZSCAN20	-24943	1.14157	3.20257e-09	0.75	5.4e-13	1.296e-11	FALSE	FALSE
chr1_33496571_33498606|KIAA1522	1	FALSE	FALSE	FALSE	FALSE	chr1_33496571_33498606	1.58538	0.0602923	ENSG00000162522.11	KIAA1522	-755758	1.23407	4.97584e-11	0.73	3.3e-12	7.92e-11	FALSE	FALSE
chr1_38710928_38712328|HSPA5P1	1	FALSE	FALSE	FALSE	FALSE	chr1_38710928_38712328	1.0437	0.0085428	ENSG00000215895.4	HSPA5P1	-2697	0.686364	0.000493382	0.86	0	0	FALSE	FALSE
chr1_39919728_39941328|MFSD2A	5	TRUE	TRUE	TRUE	TRUE	chr1_39919728_39941328	-1.08548	1	ENSG00000168389.18	MFSD2A	24584	-2.46	1.21593e-06	0.73	3.9e-12	1.677e-10	FALSE	FALSE
chr1_39970928_39972928|MFSD2A	5	TRUE	TRUE	TRUE	TRUE	chr1_39970928_39972928	-3.70655	4.66752e-06	ENSG00000168389.18	MFSD2A	-16816	-2.46	1.21593e-06	0.95	8.4e-35	3.528e-33	FALSE	FALSE
chr1_39970928_39972928|AL663070.1	5	TRUE	TRUE	TRUE	TRUE	chr1_39970928_39972928	-3.70655	4.66752e-06	ENSG00000228477.1	AL663070.1	-9248	-1.1174	0.00214816	0.8	1.3e-15	5.46e-14	FALSE	FALSE
chr1_43120748_43124129|FAM183A	1	FALSE	FALSE	FALSE	FALSE	chr1_43120748_43124129	1.30492	1	ENSG00000186973.11	FAM183A	22714	2.75957	1.92115e-05	0.78	6.3e-15	3.339e-13	FALSE	FALSE
chr1_43132529_43135129|FAM183A	1	FALSE	FALSE	FALSE	FALSE	chr1_43132529_43135129	1.36284	1	ENSG00000186973.11	FAM183A	11324	2.75957	1.92115e-05	0.76	1.2e-13	6.48e-12	FALSE	FALSE
chr1_43135486_43136220|FAM183A	1	FALSE	FALSE	FALSE	FALSE	chr1_43135486_43136220	1.21189	1	ENSG00000186973.11	FAM183A	9300	2.75957	1.92115e-05	0.72	1.2e-11	6.48e-10	FALSE	FALSE
chr1_45583114_45583465|RAD54L	1	FALSE	FALSE	FALSE	FALSE	chr1_45583114_45583465	1.12731	0.000803375	ENSG00000085999.13	RAD54L	663171	3.4178	1.15661e-26	0.7	0	0	FALSE	FALSE
chr1_46749528_46750728|CYP4A11	1	FALSE	FALSE	FALSE	FALSE	chr1_46749528_46750728	-1.07259	0.204453	ENSG00000187048.13	CYP4A11	191356	-2.56148	7.18273e-14	0.72	1e-11	3.5e-10	TRUE	FALSE
chr1_46754330_46755521|CYP4A11	1	FALSE	FALSE	FALSE	FALSE	chr1_46754330_46755521	-1.07313	0.187473	ENSG00000187048.13	CYP4A11	186558	-2.56148	7.18273e-14	0.72	1.4e-11	4.76e-10	FALSE	FALSE
chr1_46830719_46831241|CYP4A11	1	FALSE	FALSE	FALSE	FALSE	chr1_46830719_46831241	-1.28003	0.199892	ENSG00000187048.13	CYP4A11	110504	-2.56148	7.18273e-14	0.71	3.2e-11	1.056e-09	FALSE	FALSE
chr1_46902328_46909328|CYP4A22	1	FALSE	FALSE	FALSE	FALSE	chr1_46902328_46909328	-1.99729	0.00241496	ENSG00000162365.12	CYP4A22	231607	-2.51931	9.59586e-11	0.82	2.5e-17	8.25e-16	FALSE	FALSE
chr1_46902328_46909328|CYP4A11	1	FALSE	FALSE	FALSE	FALSE	chr1_46902328_46909328	-1.99729	0.00241496	ENSG00000187048.13	CYP4A11	35656	-2.56148	7.18273e-14	0.81	1.4e-16	4.62e-15	FALSE	FALSE
chr1_46912528_46914728|CYP4A22	1	FALSE	FALSE	FALSE	FALSE	chr1_46912528_46914728	-2.00867	0.0016067	ENSG00000162365.12	CYP4A22	223807	-2.51931	9.59586e-11	0.83	8.9e-18	2.937e-16	FALSE	FALSE
chr1_46912528_46914728|CYP4A11	1	FALSE	FALSE	FALSE	FALSE	chr1_46912528_46914728	-2.00867	0.0016067	ENSG00000187048.13	CYP4A11	27856	-2.56148	7.18273e-14	0.82	4.4e-17	1.452e-15	FALSE	FALSE
chr1_46941728_46967528|CYP4A11	4	FALSE	TRUE	TRUE	TRUE	chr1_46941728_46967528	-1.8765	0.428682	ENSG00000187048.13	CYP4A11	-13144	-2.56148	7.18273e-14	0.78	0	0	FALSE	FALSE
chr1_46941728_46967528|CYP4A22	4	FALSE	TRUE	TRUE	TRUE	chr1_46941728_46967528	-1.8765	0.428682	ENSG00000162365.12	CYP4A22	182807	-2.51931	9.59586e-11	0.71	0	0	FALSE	FALSE
chr1_46968128_46971928|CYP4A11	4	FALSE	TRUE	TRUE	TRUE	chr1_46968128_46971928	-2.34187	0.00556066	ENSG00000187048.13	CYP4A11	-28544	-2.56148	7.18273e-14	0.88	0	0	FALSE	FALSE
chr1_46968128_46971928|CYP4A22	4	FALSE	TRUE	TRUE	TRUE	chr1_46968128_46971928	-2.34187	0.00556066	ENSG00000162365.12	CYP4A22	167407	-2.51931	9.59586e-11	0.79	0	0	FALSE	FALSE
chr1_46972328_46974728|CYP4A11	4	FALSE	TRUE	TRUE	TRUE	chr1_46972328_46974728	-2.36044	0.00444371	ENSG00000187048.13	CYP4A11	-32044	-2.56148	7.18273e-14	0.88	0	0	FALSE	FALSE
chr1_46972328_46974728|CYP4A22	4	FALSE	TRUE	TRUE	TRUE	chr1_46972328_46974728	-2.36044	0.00444371	ENSG00000162365.12	CYP4A22	163907	-2.51931	9.59586e-11	0.8	0	0	FALSE	FALSE
chr1_46975128_46978328|CYP4A11	4	FALSE	TRUE	TRUE	TRUE	chr1_46975128_46978328	-2.35223	0.0041473	ENSG00000187048.13	CYP4A11	-35244	-2.56148	7.18273e-14	0.89	0	0	FALSE	FALSE
chr1_46975128_46978328|CYP4A22	4	FALSE	TRUE	TRUE	TRUE	chr1_46975128_46978328	-2.35223	0.0041473	ENSG00000162365.12	CYP4A22	160707	-2.51931	9.59586e-11	0.8	0	0	FALSE	FALSE
chr1_46982328_46988528|CYP4A11	4	FALSE	TRUE	TRUE	TRUE	chr1_46982328_46988528	-2.34455	0.00466277	ENSG00000187048.13	CYP4A11	-43944	-2.56148	7.18273e-14	0.88	0	0	FALSE	FALSE
chr1_46982328_46988528|CYP4A22	4	FALSE	TRUE	TRUE	TRUE	chr1_46982328_46988528	-2.34455	0.00466277	ENSG00000162365.12	CYP4A22	152007	-2.51931	9.59586e-11	0.8	0	0	FALSE	FALSE
chr1_46996328_46997528|CYP4A11	4	FALSE	TRUE	TRUE	TRUE	chr1_46996328_46997528	-2.35952	0.00440658	ENSG00000187048.13	CYP4A11	-55444	-2.56148	7.18273e-14	0.88	0	0	FALSE	FALSE
chr1_46996328_46997528|CYP4A22	4	FALSE	TRUE	TRUE	TRUE	chr1_46996328_46997528	-2.35952	0.00440658	ENSG00000162365.12	CYP4A22	140507	-2.51931	9.59586e-11	0.8	0	0	FALSE	FALSE
chr1_46997928_46999728|CYP4A11	4	FALSE	TRUE	TRUE	TRUE	chr1_46997928_46999728	-2.35711	0.00436142	ENSG00000187048.13	CYP4A11	-57344	-2.56148	7.18273e-14	0.88	0	0	FALSE	FALSE
chr1_46997928_46999728|CYP4A22	4	FALSE	TRUE	TRUE	TRUE	chr1_46997928_46999728	-2.35711	0.00436142	ENSG00000162365.12	CYP4A22	138607	-2.51931	9.59586e-11	0.8	0	0	FALSE	FALSE
chr1_47012528_47013728|CYP4A11	4	FALSE	TRUE	TRUE	TRUE	chr1_47012528_47013728	-2.32969	0.00514544	ENSG00000187048.13	CYP4A11	-71644	-2.56148	7.18273e-14	0.88	0	0	FALSE	FALSE
chr1_47012528_47013728|CYP4A22	3	FALSE	TRUE	TRUE	FALSE	chr1_47012528_47013728	-2.32969	0.00514544	ENSG00000162365.12	CYP4A22	124307	-2.51931	9.59586e-11	0.79	0	0	FALSE	FALSE
chr1_47435528_47437590|FOXD2-AS1	4	TRUE	FALSE	TRUE	TRUE	chr1_47435528_47437590	2.06899	4.33432e-07	ENSG00000237424.1	FOXD2-AS1	-1918	1.58377	9.38026e-11	0.87	0	0	FALSE	FALSE
chr1_47435528_47437590|STIL	3	TRUE	FALSE	FALSE	TRUE	chr1_47435528_47437590	2.06899	4.33432e-07	ENSG00000123473.16	STIL	-122412	2.68099	1.13931e-51	0.79	0	0	FALSE	FALSE
chr1_47435528_47437590|FOXD2	3	FALSE	FALSE	TRUE	TRUE	chr1_47435528_47437590	2.06899	4.33432e-07	ENSG00000186564.6	FOXD2	1485	1.79298	5.02745e-13	0.74	0	0	FALSE	FALSE
chr1_55031127_55038927|PARS2	1	FALSE	FALSE	FALSE	FALSE	chr1_55031127_55038927	1.50805	0.000405122	ENSG00000162396.6	PARS2	-270504	0.624273	4.29822e-06	0.71	0	0	FALSE	FALSE
chr1_70450317_70452317|AL354872.1	4	FALSE	TRUE	TRUE	TRUE	chr1_70450317_70452317	-2.93341	6.94142e-10	ENSG00000271992.1	AL354872.1	-6246	-2.51139	6.9132e-14	0.83	3.9e-18	4.29e-17	FALSE	FALSE
chr1_70450317_70452317|CTH	4	FALSE	TRUE	TRUE	TRUE	chr1_70450317_70452317	-2.93341	6.94142e-10	ENSG00000116761.12	CTH	-40099	-1.72639	3.30856e-07	0.78	6.2e-15	6.82e-14	FALSE	FALSE
chr1_78219316_78229316|MGC27382	3	FALSE	TRUE	FALSE	TRUE	chr1_78219316_78229316	-0.901241	1	ENSG00000237413.5	MGC27382	5283	-1.41572	1.93627e-07	0.8	0	0	FALSE	FALSE
chr1_83861503_83864317|LINC01725	2	FALSE	FALSE	FALSE	TRUE	chr1_83861503_83864317	-1.12664	1	ENSG00000233008.6	LINC01725	-1887	-0.773859	0.00623036	0.82	0	0	FALSE	FALSE
chr1_83861503_83864317|AL035706.1	2	FALSE	FALSE	FALSE	TRUE	chr1_83861503_83864317	-1.12664	1	ENSG00000237076.1	AL035706.1	-72630	-1.73553	0.00118082	0.79	1.7e-15	2.55e-14	FALSE	FALSE
chr1_89080717_89083117|GBP2	1	FALSE	FALSE	FALSE	FALSE	chr1_89080717_89083117	0.535395	1	ENSG00000162645.13	GBP2	68539	1.59937	1.5776e-08	0.7	0	0	FALSE	FALSE
chr1_89087988_89089027|GBP2	1	FALSE	FALSE	FALSE	FALSE	chr1_89087988_89089027	0.531103	1	ENSG00000162645.13	GBP2	61948	1.59937	1.5776e-08	0.7	0	0	FALSE	FALSE
chr1_921620_923020|LINC02593	4	TRUE	TRUE	FALSE	TRUE	chr1_921620_923020	-1.25291	1	ENSG00000223764.2	LINC02593	-1304	-3.12495	4.0157e-12	0.85	4.5e-19	4.05e-17	TRUE	FALSE
chr1_921620_923020|SAMD11	4	TRUE	TRUE	FALSE	TRUE	chr1_921620_923020	-1.25291	1	ENSG00000187634.13	SAMD11	1603	-2.21537	4.28378e-07	0.77	0	0	TRUE	FALSE
chr1_95106844_95110444|AC092802.3	2	FALSE	FALSE	FALSE	TRUE	chr1_95106844_95110444	-1.31559	1	ENSG00000231992.1	AC092802.3	11503	-1.57887	1.25807e-07	0.7	6.8e-11	1.292e-09	FALSE	FALSE
chr10_101054514_101058252|AL133215.2	2	FALSE	FALSE	FALSE	TRUE	chr10_101054514_101058252	1.99219	0.00029551	ENSG00000273162.1	AL133215.2	4622	2.04559	1.03574e-07	0.75	6.3e-13	2.394e-11	FALSE	FALSE
chr10_106010442_106021042|LINC02624	5	TRUE	TRUE	TRUE	TRUE	chr10_106010442_106021042	-4.97768	1.28871e-07	ENSG00000229775.7	LINC02624	124401	-4.0814	1.04785e-17	0.87	5.3e-21	1.06e-20	FALSE	FALSE
chr10_106022042_106033642|LINC02624	5	TRUE	TRUE	TRUE	TRUE	chr10_106022042_106033642	-3.2634	9.38088e-07	ENSG00000229775.7	LINC02624	112301	-4.0814	1.04785e-17	0.79	3.2e-15	6.4e-15	FALSE	FALSE
chr10_106104842_106107642|LINC02624	4	TRUE	FALSE	TRUE	TRUE	chr10_106104842_106107642	-2.41454	5.61764e-05	ENSG00000229775.7	LINC02624	33901	-4.0814	1.04785e-17	0.72	1.4e-11	2.8e-11	TRUE	FALSE
chr10_11764916_11766469|ECHDC3	2	FALSE	FALSE	FALSE	TRUE	chr10_11764916_11766469	-0.629076	1	ENSG00000134463.15	ECHDC3	-23326	-0.869929	0.00285464	0.72	0	0	FALSE	FALSE
chr10_123061284_123062684|ACADSB	3	FALSE	TRUE	FALSE	TRUE	chr10_123061284_123062684	-1.36822	0.862267	ENSG00000196177.13	ACADSB	-53005	-1.76741	2.33748e-11	0.86	1.9e-20	2.66e-19	FALSE	FALSE
chr10_123067484_123069484|ACADSB	2	FALSE	FALSE	FALSE	TRUE	chr10_123067484_123069484	-0.994797	1	ENSG00000196177.13	ACADSB	-59505	-1.76741	2.33748e-11	0.8	1.1e-15	1.54e-14	FALSE	FALSE
chr10_123111484_123112484|ACADSB	1	FALSE	FALSE	FALSE	FALSE	chr10_123111484_123112484	-0.92492	1	ENSG00000196177.13	ACADSB	-103005	-1.76741	2.33748e-11	0.77	2.8e-14	4.2e-13	FALSE	FALSE
chr10_123118139_123119754|ACADSB	2	FALSE	FALSE	FALSE	TRUE	chr10_123118139_123119754	-0.93673	1	ENSG00000196177.13	ACADSB	-109967	-1.76741	2.33748e-11	0.77	2.4e-14	3.6e-13	FALSE	FALSE
chr10_123132603_123133820|ACADSB	1	FALSE	FALSE	FALSE	FALSE	chr10_123132603_123133820	-0.71331	1	ENSG00000196177.13	ACADSB	-124232	-1.76741	2.33748e-11	0.71	1.7e-11	2.55e-10	FALSE	FALSE
chr10_123134478_123135730|ACADSB	1	FALSE	FALSE	FALSE	FALSE	chr10_123134478_123135730	-0.747284	1	ENSG00000196177.13	ACADSB	-126125	-1.76741	2.33748e-11	0.74	9.9e-13	1.485e-11	FALSE	TRUE
chr10_123140373_123141147|ACADSB	2	FALSE	FALSE	FALSE	TRUE	chr10_123140373_123141147	-0.787889	1	ENSG00000196177.13	ACADSB	-131781	-1.76741	2.33748e-11	0.76	8.3e-14	1.245e-12	FALSE	FALSE
chr10_123142613_123143616|ACADSB	2	FALSE	FALSE	FALSE	TRUE	chr10_123142613_123143616	-0.791202	1	ENSG00000196177.13	ACADSB	-134135	-1.76741	2.33748e-11	0.77	5.6e-14	8.4e-13	FALSE	TRUE
chr10_123144605_123145500|ACADSB	2	FALSE	FALSE	FALSE	TRUE	chr10_123144605_123145500	-0.777889	1	ENSG00000196177.13	ACADSB	-136073	-1.76741	2.33748e-11	0.77	5e-14	7.5e-13	FALSE	FALSE
chr10_123145947_123146374|ACADSB	2	FALSE	FALSE	FALSE	TRUE	chr10_123145947_123146374	-0.782448	1	ENSG00000196177.13	ACADSB	-137181	-1.76741	2.33748e-11	0.76	9.9e-14	1.485e-12	FALSE	FALSE
chr10_123147684_123147884|ACADSB	2	FALSE	FALSE	FALSE	TRUE	chr10_123147684_123147884	-0.789456	1	ENSG00000196177.13	ACADSB	-138805	-1.76741	2.33748e-11	0.77	5.6e-14	8.4e-13	FALSE	FALSE
chr10_123152484_123154074|ACADSB	1	FALSE	FALSE	FALSE	FALSE	chr10_123152484_123154074	-0.771491	1	ENSG00000196177.13	ACADSB	-144300	-1.76741	2.33748e-11	0.77	5.3e-14	7.95e-13	FALSE	FALSE
chr10_132395498_132396250|PWWP2B	2	FALSE	FALSE	TRUE	FALSE	chr10_132395498_132396250	0.842698	1	ENSG00000171813.14	PWWP2B	1294	0.699983	0.000231257	0.73	4.9e-12	1.47e-10	FALSE	FALSE
chr10_132396303_132396466|PWWP2B	3	FALSE	FALSE	TRUE	TRUE	chr10_132396303_132396466	1.38128	0.874929	ENSG00000171813.14	PWWP2B	783	0.699983	0.000231257	0.73	3.3e-12	9.9e-11	FALSE	FALSE
chr10_13276800_13277600|PHYH	2	FALSE	TRUE	FALSE	FALSE	chr10_13276800_13277600	-0.809927	1	ENSG00000107537.14	PHYH	25212	-1.15898	1.76414e-06	0.77	0	0	FALSE	FALSE
chr10_133373945_133374537|CYP2E1	2	FALSE	FALSE	TRUE	FALSE	chr10_133373945_133374537	-1.52911	0.0765783	ENSG00000130649.10	CYP2E1	146165	-2.146	3.7069e-05	0.76	0	0	FALSE	FALSE
chr10_133375364_133375730|CYP2E1	2	FALSE	FALSE	TRUE	FALSE	chr10_133375364_133375730	-1.40959	0.305706	ENSG00000130649.10	CYP2E1	144859	-2.146	3.7069e-05	0.74	0	0	FALSE	FALSE
chr10_133429170_133429997|CYP2E1	2	FALSE	FALSE	TRUE	FALSE	chr10_133429170_133429997	-1.52485	0.0642045	ENSG00000130649.10	CYP2E1	90822	-2.146	3.7069e-05	0.78	0	0	FALSE	FALSE
chr10_133437496_133439085|CYP2E1	3	FALSE	TRUE	TRUE	FALSE	chr10_133437496_133439085	-1.56002	0.0392263	ENSG00000130649.10	CYP2E1	82115	-2.146	3.7069e-05	0.8	0	0	TRUE	FALSE
chr10_3360208_3368608|AL450322.2	1	FALSE	FALSE	FALSE	FALSE	chr10_3360208_3368608	2.28967	0.431089	ENSG00000229672.3	AL450322.2	384558	3.84556	1.46487e-07	0.7	6.4e-11	5.76e-10	FALSE	TRUE
chr10_44351931_44352981|CXCL12	2	FALSE	FALSE	FALSE	TRUE	chr10_44351931_44352981	-1.36895	0.0118185	ENSG00000107562.16	CXCL12	34037	-2.78255	6.07611e-18	0.7	5.1e-11	1.377e-09	TRUE	FALSE
chr10_46284005_46285139|PARGP1	1	FALSE	FALSE	FALSE	FALSE	chr10_46284005_46285139	0.589015	1	ENSG00000239883.8	PARGP1	-312418	0.50869	0.00459389	0.7	0	0	FALSE	FALSE
chr10_46653816_46657016|PARGP1	1	FALSE	FALSE	FALSE	FALSE	chr10_46653816_46657016	0.580164	1	ENSG00000239883.8	PARGP1	-683262	0.50869	0.00459389	0.7	0	0	FALSE	FALSE
chr10_46657216_46661416|PARGP1	1	FALSE	FALSE	FALSE	FALSE	chr10_46657216_46661416	0.536895	1	ENSG00000239883.8	PARGP1	-687162	0.50869	0.00459389	0.7	0	0	FALSE	FALSE
chr10_5219037_5220637|AKR1C4	2	FALSE	TRUE	FALSE	FALSE	chr10_5219037_5220637	-1.16704	1	ENSG00000198610.11	AKR1C4	-24375	-0.748383	0.0393309	0.77	0	0	FALSE	FALSE
chr10_59172296_59175640|PHYHIPL	4	TRUE	TRUE	FALSE	TRUE	chr10_59172296_59175640	1.47737	1	ENSG00000165443.12	PHYHIPL	2675	1.88734	1.35933e-09	0.75	0	0	FALSE	FALSE
chr10_59176077_59176314|PHYHIPL	2	FALSE	FALSE	FALSE	TRUE	chr10_59176077_59176314	2.19629	0.0838154	ENSG00000165443.12	PHYHIPL	447	1.88734	1.35933e-09	0.79	3e-15	3.6e-14	FALSE	FALSE
chr10_60795442_60798042|CDK1	5	TRUE	TRUE	TRUE	TRUE	chr10_60795442_60798042	2.65143	1.36493e-06	ENSG00000170312.16	CDK1	-18411	3.39721	4.79997e-39	0.81	1.1e-16	9.9e-16	FALSE	FALSE
chr10_60800042_60804242|CDK1	4	TRUE	TRUE	FALSE	TRUE	chr10_60800042_60804242	2.31424	2.90897e-05	ENSG00000170312.16	CDK1	-23811	3.39721	4.79997e-39	0.71	1.6e-11	1.44e-10	FALSE	FALSE
chr10_67843545_67844568|AL133551.1	1	FALSE	FALSE	FALSE	FALSE	chr10_67843545_67844568	-0.816796	1	ENSG00000272892.1	AL133551.1	5468	-0.606084	0.0403308	0.72	0	0	FALSE	FALSE
chr10_68250043_68252443|LINC02640	4	FALSE	TRUE	TRUE	TRUE	chr10_68250043_68252443	-1.13448	1	ENSG00000233590.1	LINC02640	-8864	-2.06543	1.92871e-06	0.75	7.2e-13	2.304e-11	TRUE	FALSE
chr10_68278443_68278843|LINC02640	2	FALSE	FALSE	FALSE	TRUE	chr10_68278443_68278843	-1.17385	1	ENSG00000233590.1	LINC02640	-36264	-2.06543	1.92871e-06	0.77	4.5e-14	1.485e-12	FALSE	FALSE
chr10_68695643_68697492|DNA2	1	FALSE	FALSE	FALSE	FALSE	chr10_68695643_68697492	0.851939	1	ENSG00000138346.15	DNA2	-224446	1.07999	1.32934e-05	0.72	0	0	FALSE	FALSE
chr10_71963302_71964159|UNC5B	1	FALSE	FALSE	FALSE	FALSE	chr10_71963302_71964159	0.840985	1	ENSG00000107731.12	UNC5B	-751160	1.02249	0.000238669	0.71	2.3e-11	5.06e-10	FALSE	FALSE
chr10_80258724_80262173|MAT1A	1	FALSE	FALSE	FALSE	FALSE	chr10_80258724_80262173	-0.989817	0.800338	ENSG00000151224.13	MAT1A	29209	-1.92557	1.37909e-14	0.71	0	0	FALSE	FALSE
chr10_80267044_80270844|MAT1A	5	TRUE	TRUE	TRUE	TRUE	chr10_80267044_80270844	-2.24056	0.000931269	ENSG00000151224.13	MAT1A	20714	-1.92557	1.37909e-14	0.84	0	0	FALSE	FALSE
chr10_8172837_8175037|PRPF38AP1	4	FALSE	TRUE	TRUE	TRUE	chr10_8172837_8175037	-3.03552	1.40927e-09	ENSG00000225053.1	PRPF38AP1	-12677	-4.08719	5.48066e-14	0.85	7.2e-20	7.2e-19	TRUE	FALSE
chr10_8179837_8185237|PRPF38AP1	4	FALSE	TRUE	TRUE	TRUE	chr10_8179837_8185237	-3.1228	8.29591e-09	ENSG00000225053.1	PRPF38AP1	-21277	-4.08719	5.48066e-14	0.85	4.3e-19	4.3e-18	TRUE	FALSE
chr10_93537074_93538135|RBP4	2	FALSE	FALSE	TRUE	FALSE	chr10_93537074_93538135	-1.02916	0.9422	ENSG00000138207.14	RBP4	64139	-1.46006	7.82745e-08	0.75	0	0	FALSE	FALSE
chr10_93541843_93543043|RBP4	2	FALSE	FALSE	TRUE	FALSE	chr10_93541843_93543043	-1.01699	1	ENSG00000138207.14	RBP4	59301	-1.46006	7.82745e-08	0.74	0	0	FALSE	FALSE
chr10_93548046_93548429|RBP4	2	FALSE	FALSE	TRUE	FALSE	chr10_93548046_93548429	-0.998436	1	ENSG00000138207.14	RBP4	53506	-1.46006	7.82745e-08	0.75	0	0	FALSE	FALSE
chr10_93550132_93551578|RBP4	2	FALSE	FALSE	TRUE	FALSE	chr10_93550132_93551578	-0.987877	1	ENSG00000138207.14	RBP4	50889	-1.46006	7.82745e-08	0.75	0	0	FALSE	FALSE
chr10_93552643_93556443|RBP4	2	FALSE	FALSE	TRUE	FALSE	chr10_93552643_93556443	-0.95568	1	ENSG00000138207.14	RBP4	47201	-1.46006	7.82745e-08	0.74	0	0	FALSE	FALSE
chr10_93565043_93565243|RBP4	2	FALSE	FALSE	TRUE	FALSE	chr10_93565043_93565243	-1.00584	1	ENSG00000138207.14	RBP4	36601	-1.46006	7.82745e-08	0.76	0	0	FALSE	FALSE
chr10_93565843_93566243|RBP4	2	FALSE	FALSE	TRUE	FALSE	chr10_93565843_93566243	-1.02655	1	ENSG00000138207.14	RBP4	35701	-1.46006	7.82745e-08	0.77	0	0	FALSE	FALSE
chr10_93703079_93703242|RBP4	2	FALSE	FALSE	TRUE	FALSE	chr10_93703079_93703242	-1.18829	0.730661	ENSG00000138207.14	RBP4	-101416	-1.46006	7.82745e-08	0.77	0	0	FALSE	FALSE
chr10_93703245_93703412|RBP4	2	FALSE	FALSE	TRUE	FALSE	chr10_93703245_93703412	-1.19673	0.594545	ENSG00000138207.14	RBP4	-101584	-1.46006	7.82745e-08	0.77	0	0	FALSE	FALSE
chr10_93703643_93704843|RBP4	2	FALSE	FALSE	TRUE	FALSE	chr10_93703643_93704843	-1.20336	0.627633	ENSG00000138207.14	RBP4	-102499	-1.46006	7.82745e-08	0.77	0	0	FALSE	FALSE
chr10_93709643_93711843|RBP4	1	FALSE	FALSE	FALSE	FALSE	chr10_93709643_93711843	-1.13797	1	ENSG00000138207.14	RBP4	-108999	-1.46006	7.82745e-08	0.78	8.6e-15	1.806e-13	FALSE	FALSE
chr10_93741643_93744643|RBP4	1	FALSE	FALSE	FALSE	FALSE	chr10_93741643_93744643	-1.19744	0.7766	ENSG00000138207.14	RBP4	-141399	-1.46006	7.82745e-08	0.78	2.1e-14	4.41e-13	TRUE	FALSE
chr10_93744843_93748043|RBP4	1	FALSE	FALSE	FALSE	FALSE	chr10_93744843_93748043	-1.21076	0.248004	ENSG00000138207.14	RBP4	-144699	-1.46006	7.82745e-08	0.78	1.1e-14	2.31e-13	FALSE	FALSE
chr10_93751493_93753131|RBP4	1	FALSE	FALSE	FALSE	FALSE	chr10_93751493_93753131	-1.21203	0.540972	ENSG00000138207.14	RBP4	-150568	-1.46006	7.82745e-08	0.77	3.9e-14	8.19e-13	FALSE	FALSE
chr10_93753329_93753686|RBP4	1	FALSE	FALSE	FALSE	FALSE	chr10_93753329_93753686	-1.15327	0.599783	ENSG00000138207.14	RBP4	-151763	-1.46006	7.82745e-08	0.76	9.6e-14	2.016e-12	FALSE	FALSE
chr10_93755908_93756553|RBP4	1	FALSE	FALSE	FALSE	FALSE	chr10_93755908_93756553	-1.20662	0.542237	ENSG00000138207.14	RBP4	-154486	-1.46006	7.82745e-08	0.77	6.1e-14	1.281e-12	FALSE	FALSE
chr10_94671443_94683443|CYP2C18	4	TRUE	TRUE	FALSE	TRUE	chr10_94671443_94683443	-1.91728	0.957277	ENSG00000108242.13	CYP2C18	6286	-1.55501	6.60871e-06	0.83	0	0	FALSE	FALSE
chr10_94874843_94879443|CYP2C9	4	FALSE	TRUE	TRUE	TRUE	chr10_94874843_94879443	-2.33042	0.00887998	ENSG00000138109.11	CYP2C9	61515	-2.43864	6.64605e-08	0.87	0	0	FALSE	FALSE
chr10_94874843_94879443|MTND4P20	4	FALSE	TRUE	TRUE	TRUE	chr10_94874843_94879443	-2.33042	0.00887998	ENSG00000233377.1	MTND4P20	63978	-2.52154	1.26927e-07	0.8	0	0	FALSE	FALSE
chr10_94874843_94879443|CYP2C8	4	FALSE	TRUE	TRUE	TRUE	chr10_94874843_94879443	-2.33042	0.00887998	ENSG00000138115.15	CYP2C8	192354	-3.08489	2.36672e-13	0.75	0	0	FALSE	FALSE
chr10_94874843_94879443|CYP2C19	3	FALSE	TRUE	FALSE	TRUE	chr10_94874843_94879443	-2.33042	0.00887998	ENSG00000165841.11	CYP2C19	-114462	-3.73123	1.75359e-22	0.72	0	0	FALSE	FALSE
chr10_94889443_94891443|CYP2C9	4	FALSE	TRUE	TRUE	TRUE	chr10_94889443_94891443	-2.35585	0.00831719	ENSG00000138109.11	CYP2C9	48215	-2.43864	6.64605e-08	0.87	0	0	FALSE	FALSE
chr10_94889443_94891443|MTND4P20	4	FALSE	TRUE	TRUE	TRUE	chr10_94889443_94891443	-2.35585	0.00831719	ENSG00000233377.1	MTND4P20	50678	-2.52154	1.26927e-07	0.79	0	0	FALSE	FALSE
chr10_94889443_94891443|CYP2C8	4	FALSE	TRUE	TRUE	TRUE	chr10_94889443_94891443	-2.35585	0.00831719	ENSG00000138115.15	CYP2C8	179054	-3.08489	2.36672e-13	0.75	0	0	FALSE	FALSE
chr10_94889443_94891443|CYP2C19	4	TRUE	TRUE	FALSE	TRUE	chr10_94889443_94891443	-2.35585	0.00831719	ENSG00000165841.11	CYP2C19	-127762	-3.73123	1.75359e-22	0.71	0	0	FALSE	FALSE
chr10_94891643_94892843|CYP2C9	4	FALSE	TRUE	TRUE	TRUE	chr10_94891643_94892843	-2.35976	0.00879342	ENSG00000138109.11	CYP2C9	46415	-2.43864	6.64605e-08	0.87	0	0	FALSE	FALSE
chr10_94891643_94892843|MTND4P20	4	FALSE	TRUE	TRUE	TRUE	chr10_94891643_94892843	-2.35976	0.00879342	ENSG00000233377.1	MTND4P20	48878	-2.52154	1.26927e-07	0.79	0	0	FALSE	FALSE
chr10_94891643_94892843|CYP2C8	4	FALSE	TRUE	TRUE	TRUE	chr10_94891643_94892843	-2.35976	0.00879342	ENSG00000138115.15	CYP2C8	177254	-3.08489	2.36672e-13	0.75	0	0	FALSE	FALSE
chr10_94891643_94892843|CYP2C19	4	TRUE	TRUE	FALSE	TRUE	chr10_94891643_94892843	-2.35976	0.00879342	ENSG00000165841.11	CYP2C19	-129562	-3.73123	1.75359e-22	0.71	0	0	FALSE	FALSE
chr10_94896643_94909243|CYP2C9	3	FALSE	TRUE	TRUE	FALSE	chr10_94896643_94909243	-1.85889	0.0114193	ENSG00000138109.11	CYP2C9	35715	-2.43864	6.64605e-08	0.82	0	0	FALSE	FALSE
chr10_94896643_94909243|MTND4P20	3	FALSE	TRUE	TRUE	FALSE	chr10_94896643_94909243	-1.85889	0.0114193	ENSG00000233377.1	MTND4P20	38178	-2.52154	1.26927e-07	0.8	0	0	FALSE	FALSE
chr10_94896643_94909243|CYP2C19	3	FALSE	TRUE	FALSE	TRUE	chr10_94896643_94909243	-1.85889	0.0114193	ENSG00000165841.11	CYP2C19	-140262	-3.73123	1.75359e-22	0.73	0	0	FALSE	FALSE
chr10_94896643_94909243|CYP2C8	2	FALSE	TRUE	FALSE	FALSE	chr10_94896643_94909243	-1.85889	0.0114193	ENSG00000138115.15	CYP2C8	166554	-3.08489	2.36672e-13	0.7	0	0	FALSE	FALSE
chr10_94915043_94919043|CYP2C9	4	FALSE	TRUE	TRUE	TRUE	chr10_94915043_94919043	-2.28747	0.0127345	ENSG00000138109.11	CYP2C9	21615	-2.43864	6.64605e-08	0.86	0	0	FALSE	FALSE
chr10_94915043_94919043|MTND4P20	4	FALSE	TRUE	TRUE	TRUE	chr10_94915043_94919043	-2.28747	0.0127345	ENSG00000233377.1	MTND4P20	24078	-2.52154	1.26927e-07	0.79	0	0	FALSE	FALSE
chr10_94915043_94919043|CYP2C8	4	FALSE	TRUE	TRUE	TRUE	chr10_94915043_94919043	-2.28747	0.0127345	ENSG00000138115.15	CYP2C8	152454	-3.08489	2.36672e-13	0.75	0	0	FALSE	FALSE
chr10_94915043_94919043|CYP2C19	3	FALSE	TRUE	FALSE	TRUE	chr10_94915043_94919043	-2.28747	0.0127345	ENSG00000165841.11	CYP2C19	-154362	-3.73123	1.75359e-22	0.72	0	0	FALSE	FALSE
chr10_94920043_94921043|CYP2C9	4	FALSE	TRUE	TRUE	TRUE	chr10_94920043_94921043	-2.30211	0.0116506	ENSG00000138109.11	CYP2C9	18115	-2.43864	6.64605e-08	0.87	0	0	FALSE	FALSE
chr10_94920043_94921043|MTND4P20	4	FALSE	TRUE	TRUE	TRUE	chr10_94920043_94921043	-2.30211	0.0116506	ENSG00000233377.1	MTND4P20	20578	-2.52154	1.26927e-07	0.8	0	0	FALSE	FALSE
chr10_94920043_94921043|CYP2C8	4	FALSE	TRUE	TRUE	TRUE	chr10_94920043_94921043	-2.30211	0.0116506	ENSG00000138115.15	CYP2C8	148954	-3.08489	2.36672e-13	0.75	0	0	FALSE	FALSE
chr10_94920043_94921043|CYP2C19	4	TRUE	TRUE	FALSE	TRUE	chr10_94920043_94921043	-2.30211	0.0116506	ENSG00000165841.11	CYP2C19	-157862	-3.73123	1.75359e-22	0.71	0	0	FALSE	FALSE
chr10_94925243_94927643|CYP2C9	4	FALSE	TRUE	TRUE	TRUE	chr10_94925243_94927643	-2.28242	0.0137247	ENSG00000138109.11	CYP2C9	12215	-2.43864	6.64605e-08	0.86	0	0	FALSE	FALSE
chr10_94925243_94927643|MTND4P20	4	FALSE	TRUE	TRUE	TRUE	chr10_94925243_94927643	-2.28242	0.0137247	ENSG00000233377.1	MTND4P20	14678	-2.52154	1.26927e-07	0.79	0	0	FALSE	FALSE
chr10_94925243_94927643|CYP2C8	4	FALSE	TRUE	TRUE	TRUE	chr10_94925243_94927643	-2.28242	0.0137247	ENSG00000138115.15	CYP2C8	143054	-3.08489	2.36672e-13	0.75	0	0	FALSE	FALSE
chr10_94925243_94927643|CYP2C19	3	FALSE	TRUE	FALSE	TRUE	chr10_94925243_94927643	-2.28242	0.0137247	ENSG00000165841.11	CYP2C19	-163762	-3.73123	1.75359e-22	0.71	0	0	FALSE	FALSE
chr10_94928643_94930243|CYP2C9	4	FALSE	TRUE	TRUE	TRUE	chr10_94928643_94930243	-2.27647	0.00940369	ENSG00000138109.11	CYP2C9	9215	-2.43864	6.64605e-08	0.86	0	0	FALSE	FALSE
chr10_94928643_94930243|MTND4P20	4	FALSE	TRUE	TRUE	TRUE	chr10_94928643_94930243	-2.27647	0.00940369	ENSG00000233377.1	MTND4P20	11678	-2.52154	1.26927e-07	0.79	0	0	FALSE	FALSE
chr10_94928643_94930243|CYP2C8	4	FALSE	TRUE	TRUE	TRUE	chr10_94928643_94930243	-2.27647	0.00940369	ENSG00000138115.15	CYP2C8	140054	-3.08489	2.36672e-13	0.74	0	0	FALSE	FALSE
chr10_94928643_94930243|CYP2C19	4	TRUE	TRUE	FALSE	TRUE	chr10_94928643_94930243	-2.27647	0.00940369	ENSG00000165841.11	CYP2C19	-166762	-3.73123	1.75359e-22	0.71	0	0	FALSE	FALSE
chr10_94930843_94934443|CYP2C9	4	FALSE	TRUE	TRUE	TRUE	chr10_94930843_94934443	-2.28108	0.0113713	ENSG00000138109.11	CYP2C9	6015	-2.43864	6.64605e-08	0.86	0	0	FALSE	FALSE
chr10_94930843_94934443|MTND4P20	4	FALSE	TRUE	TRUE	TRUE	chr10_94930843_94934443	-2.28108	0.0113713	ENSG00000233377.1	MTND4P20	8478	-2.52154	1.26927e-07	0.79	0	0	FALSE	FALSE
chr10_94930843_94934443|CYP2C8	3	FALSE	TRUE	FALSE	TRUE	chr10_94930843_94934443	-2.28108	0.0113713	ENSG00000138115.15	CYP2C8	136854	-3.08489	2.36672e-13	0.74	0	0	FALSE	FALSE
chr10_94930843_94934443|CYP2C19	3	FALSE	TRUE	FALSE	TRUE	chr10_94930843_94934443	-2.28108	0.0113713	ENSG00000165841.11	CYP2C19	-169962	-3.73123	1.75359e-22	0.71	0	0	FALSE	FALSE
chr10_94934843_94938443|CYP2C9	4	FALSE	TRUE	TRUE	TRUE	chr10_94934843_94938443	-2.24859	0.0127968	ENSG00000138109.11	CYP2C9	2015	-2.43864	6.64605e-08	0.86	0	0	FALSE	TRUE
chr10_94934843_94938443|MTND4P20	4	FALSE	TRUE	TRUE	TRUE	chr10_94934843_94938443	-2.24859	0.0127968	ENSG00000233377.1	MTND4P20	4478	-2.52154	1.26927e-07	0.8	0	0	FALSE	TRUE
chr10_94934843_94938443|CYP2C8	4	FALSE	TRUE	TRUE	TRUE	chr10_94934843_94938443	-2.24859	0.0127968	ENSG00000138115.15	CYP2C8	132854	-3.08489	2.36672e-13	0.74	0	0	FALSE	TRUE
chr10_94934843_94938443|CYP2C19	3	FALSE	TRUE	FALSE	TRUE	chr10_94934843_94938443	-2.24859	0.0127968	ENSG00000165841.11	CYP2C19	-173962	-3.73123	1.75359e-22	0.72	0	0	FALSE	TRUE
chr10_95001643_95003243|CYP2C9	4	FALSE	TRUE	TRUE	TRUE	chr10_95001643_95003243	-2.96708	0.00129703	ENSG00000138109.11	CYP2C9	-63785	-2.43864	6.64605e-08	0.81	0	0	FALSE	FALSE
chr10_95001643_95003243|CYP2C8	4	FALSE	TRUE	TRUE	TRUE	chr10_95001643_95003243	-2.96708	0.00129703	ENSG00000138115.15	CYP2C8	67054	-3.08489	2.36672e-13	0.78	0	0	FALSE	FALSE
chr10_95018243_95024043|CYP2C9	3	FALSE	TRUE	TRUE	FALSE	chr10_95018243_95024043	-2.95908	0.00107893	ENSG00000138109.11	CYP2C9	-82485	-2.43864	6.64605e-08	0.81	0	0	FALSE	FALSE
chr10_95018243_95024043|CYP2C8	3	FALSE	TRUE	TRUE	FALSE	chr10_95018243_95024043	-2.95908	0.00107893	ENSG00000138115.15	CYP2C8	48354	-3.08489	2.36672e-13	0.78	0	0	FALSE	FALSE
chr10_95026443_95030243|CYP2C9	3	FALSE	TRUE	TRUE	FALSE	chr10_95026443_95030243	-2.97212	0.00111574	ENSG00000138109.11	CYP2C9	-89685	-2.43864	6.64605e-08	0.81	0	0	FALSE	FALSE
chr10_95026443_95030243|CYP2C8	3	FALSE	TRUE	TRUE	FALSE	chr10_95026443_95030243	-2.97212	0.00111574	ENSG00000138115.15	CYP2C8	41154	-3.08489	2.36672e-13	0.78	0	0	FALSE	FALSE
chr10_98268509_98275643|LOXL4	4	FALSE	TRUE	TRUE	TRUE	chr10_98268509_98275643	1.51738	1	ENSG00000138131.4	LOXL4	-3882	1.9409	8.27889e-05	0.74	1e-12	2.9e-11	FALSE	FALSE
chr11_102635869_102644469|AP000851.2	3	TRUE	TRUE	FALSE	FALSE	chr11_102635869_102644469	-0.914902	1	ENSG00000281655.1	AP000851.2	41141	-1.94091	0.0108712	0.83	8.8e-18	1.584e-16	FALSE	FALSE
chr11_102650069_102652069|AP000851.2	3	TRUE	TRUE	FALSE	FALSE	chr11_102650069_102652069	-0.821224	1	ENSG00000281655.1	AP000851.2	30241	-1.94091	0.0108712	0.76	8.8e-14	1.584e-12	FALSE	FALSE
chr11_102665926_102666869|AP000851.2	2	TRUE	FALSE	FALSE	FALSE	chr11_102665926_102666869	-0.841929	1	ENSG00000281655.1	AP000851.2	14912	-1.94091	0.0108712	0.78	2.1e-14	3.78e-13	FALSE	FALSE
chr11_102668869_102672869|AP000851.2	3	TRUE	TRUE	FALSE	FALSE	chr11_102668869_102672869	-0.957736	1	ENSG00000281655.1	AP000851.2	10441	-1.94091	0.0108712	0.8	1e-15	1.8e-14	FALSE	FALSE
chr11_115604882_115610082|AP003174.1	2	FALSE	FALSE	TRUE	FALSE	chr11_115604882_115610082	1.40424	1	ENSG00000255689.1	AP003174.1	-25185	1.57201	0.00283623	0.82	8e-17	3.2e-16	FALSE	FALSE
chr11_116543083_116543864|APOA1	1	FALSE	FALSE	FALSE	FALSE	chr11_116543083_116543864	-1.04528	0.898403	ENSG00000118137.10	APOA1	294148	-2.09414	1.78424e-10	0.73	2.8e-12	6.44e-11	FALSE	FALSE
chr11_116561883_116564283|APOC3	1	FALSE	FALSE	FALSE	FALSE	chr11_116561883_116564283	-1.27172	0.126044	ENSG00000110245.12	APOC3	266623	-1.59943	2.92715e-06	0.78	1.8e-14	4.14e-13	FALSE	FALSE
chr11_116561883_116564283|APOA1	1	FALSE	FALSE	FALSE	FALSE	chr11_116561883_116564283	-1.27172	0.126044	ENSG00000118137.10	APOA1	274539	-2.09414	1.78424e-10	0.77	3.4e-14	7.82e-13	FALSE	FALSE
chr11_116567594_116568684|APOA1	1	FALSE	FALSE	FALSE	FALSE	chr11_116567594_116568684	-1.30888	0.176584	ENSG00000118137.10	APOA1	269483	-2.09414	1.78424e-10	0.78	7.8e-15	1.794e-13	FALSE	FALSE
chr11_116567594_116568684|APOC3	1	FALSE	FALSE	FALSE	FALSE	chr11_116567594_116568684	-1.30888	0.176584	ENSG00000110245.12	APOC3	261567	-1.59943	2.92715e-06	0.76	1.1e-13	2.53e-12	FALSE	FALSE
chr11_116568726_116569649|APOA1	1	FALSE	FALSE	FALSE	FALSE	chr11_116568726_116569649	-1.30854	0.164921	ENSG00000118137.10	APOA1	268434	-2.09414	1.78424e-10	0.78	9.1e-15	2.093e-13	FALSE	FALSE
chr11_116568726_116569649|APOC3	1	FALSE	FALSE	FALSE	FALSE	chr11_116568726_116569649	-1.30854	0.164921	ENSG00000110245.12	APOC3	260518	-1.59943	2.92715e-06	0.76	2e-13	4.6e-12	FALSE	FALSE
chr11_116579396_116580675|APOA1	1	FALSE	FALSE	FALSE	FALSE	chr11_116579396_116580675	-1.29174	0.119472	ENSG00000118137.10	APOA1	257586	-2.09414	1.78424e-10	0.79	4.5e-15	1.035e-13	FALSE	FALSE
chr11_116579396_116580675|APOC3	1	FALSE	FALSE	FALSE	FALSE	chr11_116579396_116580675	-1.29174	0.119472	ENSG00000110245.12	APOC3	249670	-1.59943	2.92715e-06	0.77	5.5e-14	1.265e-12	FALSE	FALSE
chr11_116595253_116596186|APOA1	1	FALSE	FALSE	FALSE	FALSE	chr11_116595253_116596186	-1.32465	0.198594	ENSG00000118137.10	APOA1	241902	-2.09414	1.78424e-10	0.8	5.7e-16	1.254e-14	FALSE	FALSE
chr11_116595253_116596186|APOC3	1	FALSE	FALSE	FALSE	FALSE	chr11_116595253_116596186	-1.32465	0.198594	ENSG00000110245.12	APOC3	233986	-1.59943	2.92715e-06	0.78	1.3e-14	2.86e-13	FALSE	FALSE
chr11_116629034_116629895|APOC3	1	FALSE	FALSE	FALSE	FALSE	chr11_116629034_116629895	-1.4095	0.183322	ENSG00000110245.12	APOC3	200241	-1.59943	2.92715e-06	0.86	3.1e-20	6.82e-19	FALSE	FALSE
chr11_116629034_116629895|APOA1	1	FALSE	FALSE	FALSE	FALSE	chr11_116629034_116629895	-1.4095	0.183322	ENSG00000118137.10	APOA1	208157	-2.09414	1.78424e-10	0.8	4.1e-16	9.02e-15	FALSE	FALSE
chr11_116635119_116637883|APOC3	1	FALSE	FALSE	FALSE	FALSE	chr11_116635119_116637883	-1.39276	0.390836	ENSG00000110245.12	APOC3	193205	-1.59943	2.92715e-06	0.84	1.7e-18	3.74e-17	FALSE	FALSE
chr11_116635119_116637883|APOA1	1	FALSE	FALSE	FALSE	FALSE	chr11_116635119_116637883	-1.39276	0.390836	ENSG00000118137.10	APOA1	201121	-2.09414	1.78424e-10	0.78	1.6e-14	3.52e-13	FALSE	FALSE
chr11_116687386_116688946|APOC3	3	FALSE	TRUE	TRUE	FALSE	chr11_116687386_116688946	-1.54409	0.111871	ENSG00000110245.12	APOC3	141540	-1.59943	2.92715e-06	0.89	9.5e-24	1.995e-22	FALSE	FALSE
chr11_116687386_116688946|APOA1	3	FALSE	TRUE	TRUE	FALSE	chr11_116687386_116688946	-1.54409	0.111871	ENSG00000118137.10	APOA1	149456	-2.09414	1.78424e-10	0.82	2.6e-17	5.46e-16	FALSE	FALSE
chr11_116687386_116688946|APOA5	1	FALSE	FALSE	FALSE	FALSE	chr11_116687386_116688946	-1.54409	0.111871	ENSG00000110243.12	APOA5	104254	-2.26193	2.1689e-09	0.72	1.2e-11	2.52e-10	FALSE	FALSE
chr11_116702725_116703894|APOC3	3	FALSE	TRUE	TRUE	FALSE	chr11_116702725_116703894	-1.56229	0.0969905	ENSG00000110245.12	APOC3	126396	-1.59943	2.92715e-06	0.9	1.8e-24	3.78e-23	FALSE	FALSE
chr11_116702725_116703894|APOA1	3	FALSE	TRUE	TRUE	FALSE	chr11_116702725_116703894	-1.56229	0.0969905	ENSG00000118137.10	APOA1	134312	-2.09414	1.78424e-10	0.84	7.1e-19	1.491e-17	FALSE	FALSE
chr11_116702725_116703894|APOA5	1	FALSE	FALSE	FALSE	FALSE	chr11_116702725_116703894	-1.56229	0.0969905	ENSG00000110243.12	APOA5	89110	-2.26193	2.1689e-09	0.74	1.9e-12	3.99e-11	FALSE	FALSE
chr11_116707048_116707930|APOC3	3	FALSE	TRUE	TRUE	FALSE	chr11_116707048_116707930	-1.58262	0.0808306	ENSG00000110245.12	APOC3	122217	-1.59943	2.92715e-06	0.89	1.4e-23	2.94e-22	TRUE	FALSE
chr11_116707048_116707930|APOA1	3	FALSE	TRUE	TRUE	FALSE	chr11_116707048_116707930	-1.58262	0.0808306	ENSG00000118137.10	APOA1	130133	-2.09414	1.78424e-10	0.84	8.6e-19	1.806e-17	TRUE	FALSE
chr11_116707048_116707930|APOA5	1	FALSE	FALSE	FALSE	FALSE	chr11_116707048_116707930	-1.58262	0.0808306	ENSG00000110243.12	APOA5	84931	-2.26193	2.1689e-09	0.74	1.5e-12	3.15e-11	TRUE	FALSE
chr11_116725395_116726321|APOC3	3	FALSE	TRUE	TRUE	FALSE	chr11_116725395_116726321	-1.54038	0.0468627	ENSG00000110245.12	APOC3	103848	-1.59943	2.92715e-06	0.89	0	0	FALSE	FALSE
chr11_116725395_116726321|APOA1	3	FALSE	TRUE	TRUE	FALSE	chr11_116725395_116726321	-1.54038	0.0468627	ENSG00000118137.10	APOA1	111764	-2.09414	1.78424e-10	0.84	0	0	FALSE	FALSE
chr11_116725395_116726321|APOA5	2	FALSE	FALSE	FALSE	TRUE	chr11_116725395_116726321	-1.54038	0.0468627	ENSG00000110243.12	APOA5	66562	-2.26193	2.1689e-09	0.74	0	0	FALSE	FALSE
chr11_116730500_116730946|APOC3	3	FALSE	TRUE	TRUE	FALSE	chr11_116730500_116730946	-1.52811	0.0583473	ENSG00000110245.12	APOC3	98983	-1.59943	2.92715e-06	0.89	0	0	FALSE	FALSE
chr11_116730500_116730946|APOA1	3	FALSE	TRUE	TRUE	FALSE	chr11_116730500_116730946	-1.52811	0.0583473	ENSG00000118137.10	APOA1	106899	-2.09414	1.78424e-10	0.84	0	0	FALSE	FALSE
chr11_116730500_116730946|APOA5	2	FALSE	TRUE	FALSE	FALSE	chr11_116730500_116730946	-1.52811	0.0583473	ENSG00000110243.12	APOA5	61697	-2.26193	2.1689e-09	0.74	0	0	FALSE	FALSE
chr11_116730500_116730946|AP006216.2	1	FALSE	FALSE	FALSE	FALSE	chr11_116730500_116730946	-1.52811	0.0583473	ENSG00000236267.1	AP006216.2	83280	-2.31537	1.43354e-09	0.7	5.8e-11	1.218e-09	FALSE	FALSE
chr11_116732327_116734878|APOC3	3	FALSE	TRUE	TRUE	FALSE	chr11_116732327_116734878	-1.47738	0.0166037	ENSG00000110245.12	APOC3	96103	-1.59943	2.92715e-06	0.89	0	0	FALSE	FALSE
chr11_116732327_116734878|APOA1	3	FALSE	TRUE	TRUE	FALSE	chr11_116732327_116734878	-1.47738	0.0166037	ENSG00000118137.10	APOA1	104019	-2.09414	1.78424e-10	0.84	0	0	FALSE	FALSE
chr11_116732327_116734878|APOA5	2	FALSE	TRUE	FALSE	FALSE	chr11_116732327_116734878	-1.47738	0.0166037	ENSG00000110243.12	APOA5	58817	-2.26193	2.1689e-09	0.74	0	0	FALSE	FALSE
chr11_116732327_116734878|AP006216.2	1	FALSE	FALSE	FALSE	FALSE	chr11_116732327_116734878	-1.47738	0.0166037	ENSG00000236267.1	AP006216.2	80400	-2.31537	1.43354e-09	0.7	7.8e-11	1.638e-09	FALSE	FALSE
chr11_116741598_116743684|APOC3	3	FALSE	TRUE	TRUE	FALSE	chr11_116741598_116743684	-1.5293	0.0565635	ENSG00000110245.12	APOC3	87065	-1.59943	2.92715e-06	0.89	0	0	FALSE	FALSE
chr11_116741598_116743684|APOA1	3	FALSE	TRUE	TRUE	FALSE	chr11_116741598_116743684	-1.5293	0.0565635	ENSG00000118137.10	APOA1	94981	-2.09414	1.78424e-10	0.84	0	0	FALSE	FALSE
chr11_116741598_116743684|APOA5	2	FALSE	TRUE	FALSE	FALSE	chr11_116741598_116743684	-1.5293	0.0565635	ENSG00000110243.12	APOA5	49779	-2.26193	2.1689e-09	0.75	0	0	FALSE	FALSE
chr11_116741598_116743684|AP006216.2	1	FALSE	FALSE	FALSE	FALSE	chr11_116741598_116743684	-1.5293	0.0565635	ENSG00000236267.1	AP006216.2	71362	-2.31537	1.43354e-09	0.7	6.6e-11	1.386e-09	FALSE	FALSE
chr11_116788414_116789136|APOA5	4	FALSE	TRUE	TRUE	TRUE	chr11_116788414_116789136	-1.89329	0.00292276	ENSG00000110243.12	APOA5	3645	-2.26193	2.1689e-09	0.84	0	0	FALSE	FALSE
chr11_116788414_116789136|APOC3	3	FALSE	TRUE	TRUE	FALSE	chr11_116788414_116789136	-1.89329	0.00292276	ENSG00000110245.12	APOC3	40931	-1.59943	2.92715e-06	0.83	0	0	FALSE	FALSE
chr11_116788414_116789136|APOA1	2	FALSE	TRUE	FALSE	FALSE	chr11_116788414_116789136	-1.89329	0.00292276	ENSG00000118137.10	APOA1	48847	-2.09414	1.78424e-10	0.73	0	0	FALSE	FALSE
chr11_116792647_116802884|APOC3	3	FALSE	TRUE	TRUE	FALSE	chr11_116792647_116802884	-1.52559	0.243181	ENSG00000110245.12	APOC3	31940	-1.59943	2.92715e-06	0.87	0	0	FALSE	FALSE
chr11_116792647_116802884|APOA1	2	FALSE	FALSE	TRUE	FALSE	chr11_116792647_116802884	-1.52559	0.243181	ENSG00000118137.10	APOA1	39856	-2.09414	1.78424e-10	0.86	0	0	FALSE	FALSE
chr11_116792647_116802884|APOA5	2	FALSE	FALSE	TRUE	FALSE	chr11_116792647_116802884	-1.52559	0.243181	ENSG00000110243.12	APOA5	-5345	-2.26193	2.1689e-09	0.76	0	0	FALSE	FALSE
chr11_116792647_116802884|AP006216.2	1	FALSE	FALSE	FALSE	FALSE	chr11_116792647_116802884	-1.52559	0.243181	ENSG00000236267.1	AP006216.2	16237	-2.31537	1.43354e-09	0.72	1.4e-11	2.8e-10	FALSE	FALSE
chr11_116803884_116812884|APOC3	3	FALSE	TRUE	TRUE	FALSE	chr11_116803884_116812884	-1.50275	0.0961736	ENSG00000110245.12	APOC3	21322	-1.59943	2.92715e-06	0.87	0	0	FALSE	FALSE
chr11_116803884_116812884|APOA1	3	FALSE	TRUE	TRUE	FALSE	chr11_116803884_116812884	-1.50275	0.0961736	ENSG00000118137.10	APOA1	29238	-2.09414	1.78424e-10	0.87	0	0	FALSE	FALSE
chr11_116803884_116812884|APOA5	2	FALSE	FALSE	TRUE	FALSE	chr11_116803884_116812884	-1.50275	0.0961736	ENSG00000110243.12	APOA5	-15964	-2.26193	2.1689e-09	0.77	0	0	FALSE	FALSE
chr11_116803884_116812884|AP006216.2	1	FALSE	FALSE	FALSE	FALSE	chr11_116803884_116812884	-1.50275	0.0961736	ENSG00000236267.1	AP006216.2	5619	-2.31537	1.43354e-09	0.73	3.4e-12	6.8e-11	FALSE	FALSE
chr11_116814284_116818084|APOC3	4	FALSE	TRUE	TRUE	TRUE	chr11_116814284_116818084	-1.74306	0.0102027	ENSG00000110245.12	APOC3	13522	-1.59943	2.92715e-06	0.87	0	0	FALSE	FALSE
chr11_116814284_116818084|APOA1	4	FALSE	TRUE	TRUE	TRUE	chr11_116814284_116818084	-1.74306	0.0102027	ENSG00000118137.10	APOA1	21438	-2.09414	1.78424e-10	0.86	0	0	FALSE	FALSE
chr11_116814284_116818084|APOA5	4	FALSE	TRUE	TRUE	TRUE	chr11_116814284_116818084	-1.74306	0.0102027	ENSG00000110243.12	APOA5	-23764	-2.26193	2.1689e-09	0.79	0	0	FALSE	FALSE
chr11_116814284_116818084|AP006216.2	2	FALSE	FALSE	FALSE	TRUE	chr11_116814284_116818084	-1.74306	0.0102027	ENSG00000236267.1	AP006216.2	-2181	-2.31537	1.43354e-09	0.75	2.4e-13	4.8e-12	FALSE	FALSE
chr11_116825071_116829312|APOC3	4	FALSE	TRUE	TRUE	TRUE	chr11_116825071_116829312	-1.52941	0.150897	ENSG00000110245.12	APOC3	2514	-1.59943	2.92715e-06	0.82	0	0	FALSE	FALSE
chr11_116825071_116829312|APOA5	4	FALSE	TRUE	TRUE	TRUE	chr11_116825071_116829312	-1.52941	0.150897	ENSG00000110243.12	APOA5	-34771	-2.26193	2.1689e-09	0.78	0	0	FALSE	FALSE
chr11_116825071_116829312|AP006216.2	3	FALSE	TRUE	FALSE	TRUE	chr11_116825071_116829312	-1.52941	0.150897	ENSG00000236267.1	AP006216.2	-13188	-2.31537	1.43354e-09	0.76	1.8e-13	3.78e-12	FALSE	FALSE
chr11_116825071_116829312|APOA1	4	FALSE	TRUE	TRUE	TRUE	chr11_116825071_116829312	-1.52941	0.150897	ENSG00000118137.10	APOA1	10430	-2.09414	1.78424e-10	0.76	0	0	FALSE	FALSE
chr11_118685149_118686605|BCL9L	1	FALSE	FALSE	FALSE	FALSE	chr11_118685149_118686605	0.567712	1	ENSG00000186174.12	BCL9L	239731	0.623609	0.0016878	0.7	8.8e-11	5.632e-09	FALSE	FALSE
chr11_1664370_1664570|FAM99B	5	TRUE	TRUE	TRUE	TRUE	chr11_1664370_1664570	-1.51912	0.000594039	ENSG00000205865.4	FAM99B	21159	-2.63907	9.16538e-09	0.87	0	0	FALSE	FALSE
chr11_1664370_1664570|AP006285.1	5	TRUE	TRUE	TRUE	TRUE	chr11_1664370_1664570	-1.51912	0.000594039	ENSG00000231487.1	AP006285.1	-1127	-2.37837	3.53244e-07	0.84	9.5e-19	6.08e-17	FALSE	FALSE
chr11_1664370_1664570|FAM99A	5	TRUE	TRUE	TRUE	TRUE	chr11_1664370_1664570	-1.51912	0.000594039	ENSG00000205866.4	FAM99A	1127	-2.67712	7.04799e-08	0.82	1.7e-17	1.088e-15	FALSE	FALSE
chr11_1687170_1687370|AP006285.1	5	TRUE	TRUE	TRUE	TRUE	chr11_1687170_1687370	-1.28473	0.0396336	ENSG00000231487.1	AP006285.1	-23927	-2.37837	3.53244e-07	0.84	2.5e-18	1.6e-16	FALSE	FALSE
chr11_1687170_1687370|FAM99B	5	TRUE	TRUE	TRUE	TRUE	chr11_1687170_1687370	-1.28473	0.0396336	ENSG00000205865.4	FAM99B	-1641	-2.63907	9.16538e-09	0.82	0	0	FALSE	FALSE
chr11_1687170_1687370|FAM99A	5	TRUE	TRUE	TRUE	TRUE	chr11_1687170_1687370	-1.28473	0.0396336	ENSG00000205866.4	FAM99A	-21673	-2.67712	7.04799e-08	0.74	1.8e-12	1.152e-10	FALSE	FALSE
chr11_1687170_1687370|LINC02708	1	FALSE	FALSE	FALSE	FALSE	chr11_1687170_1687370	-1.28473	0.0396336	ENSG00000227306.1	LINC02708	1027	-1.05991	0.00948382	0.71	3.3e-11	2.112e-09	FALSE	FALSE
chr11_18222253_18227453|SAA4	5	TRUE	TRUE	TRUE	TRUE	chr11_18222253_18227453	-1.51211	1	ENSG00000148965.10	SAA4	11949	-2.05553	1.4457e-08	0.81	0	0	FALSE	FALSE
chr11_38960850_38962250|AC021723.2	2	FALSE	FALSE	TRUE	FALSE	chr11_38960850_38962250	1.16369	1	ENSG00000285751.1	AC021723.2	200088	4.79434	3.50071e-07	0.7	5.9e-11	5.9e-11	FALSE	FALSE
chr11_59094927_59097327|GLYAT	1	FALSE	FALSE	FALSE	FALSE	chr11_59094927_59097327	-1.16102	1	ENSG00000149124.11	GLYAT	-364153	-2.49569	1.65154e-07	0.73	0	0	FALSE	FALSE
chr11_59094927_59097327|GLYATL1	1	FALSE	FALSE	FALSE	FALSE	chr11_59094927_59097327	-1.16102	1	ENSG00000166840.13	GLYATL1	-190729	-2.5533	5.80703e-15	0.73	0	0	FALSE	FALSE
chr11_59094927_59097327|AP000445.1	1	FALSE	FALSE	FALSE	FALSE	chr11_59094927_59097327	-1.16102	1	ENSG00000197254.4	AP000445.1	-411041	-0.92203	0.0458722	0.7	8.5e-11	2.635e-09	FALSE	FALSE
chr11_59104727_59106909|FAM111B	4	TRUE	TRUE	FALSE	TRUE	chr11_59104727_59106909	2.50468	0.000437701	ENSG00000189057.11	FAM111B	1367	2.94644	1.10582e-18	0.86	2.5e-20	7.75e-19	FALSE	FALSE
chr11_6251196_6251426|HPX	1	FALSE	FALSE	FALSE	FALSE	chr11_6251196_6251426	-1.23652	0.139864	ENSG00000110169.11	HPX	191306	-2.03756	2.83725e-12	0.71	3.3e-11	1.089e-09	FALSE	FALSE
chr11_6251455_6251639|HPX	1	FALSE	FALSE	FALSE	FALSE	chr11_6251455_6251639	-1.23652	0.139864	ENSG00000110169.11	HPX	191070	-2.03756	2.83725e-12	0.71	3.3e-11	1.089e-09	FALSE	FALSE
chr11_6251919_6252150|HPX	1	FALSE	FALSE	FALSE	FALSE	chr11_6251919_6252150	-1.18589	0.195431	ENSG00000110169.11	HPX	190582	-2.03756	2.83725e-12	0.7	8.4e-11	2.772e-09	FALSE	FALSE
chr11_6252164_6252507|HPX	1	FALSE	FALSE	FALSE	FALSE	chr11_6252164_6252507	-1.18869	0.23154	ENSG00000110169.11	HPX	190281	-2.03756	2.83725e-12	0.7	7.8e-11	2.574e-09	TRUE	FALSE
chr11_6252508_6253318|HPX	1	FALSE	FALSE	FALSE	FALSE	chr11_6252508_6253318	-1.21029	0.192548	ENSG00000110169.11	HPX	189704	-2.03756	2.83725e-12	0.7	5e-11	1.65e-09	FALSE	FALSE
chr11_6258969_6259442|HPX	1	FALSE	FALSE	FALSE	FALSE	chr11_6258969_6259442	-1.22656	0.202089	ENSG00000110169.11	HPX	183411	-2.03756	2.83725e-12	0.7	4.3e-11	1.419e-09	FALSE	FALSE
chr11_6314370_6316170|HPX	1	FALSE	FALSE	FALSE	FALSE	chr11_6314370_6316170	-1.20503	0.0315963	ENSG00000110169.11	HPX	127347	-2.03756	2.83725e-12	0.7	0	0	FALSE	FALSE
chr11_6377370_6380370|HPX	1	FALSE	FALSE	FALSE	FALSE	chr11_6377370_6380370	-1.07116	0.72351	ENSG00000110169.11	HPX	63747	-2.03756	2.83725e-12	0.72	0	0	FALSE	FALSE
chr11_6384370_6385170|HPX	1	FALSE	FALSE	FALSE	FALSE	chr11_6384370_6385170	-1.07629	0.808086	ENSG00000110169.11	HPX	57847	-2.03756	2.83725e-12	0.71	0	0	FALSE	FALSE
chr11_65421008_65421179|FRMD8	1	FALSE	FALSE	FALSE	FALSE	chr11_65421008_65421179	1.25993	0.0552725	ENSG00000126391.14	FRMD8	-34472	0.560012	3.05883e-08	0.7	0	0	FALSE	FALSE
chr11_65421205_65421541|FRMD8	1	FALSE	FALSE	FALSE	FALSE	chr11_65421205_65421541	1.36782	0.0107456	ENSG00000126391.14	FRMD8	-34752	0.560012	3.05883e-08	0.7	0	0	FALSE	FALSE
chr11_65421875_65422165|FRMD8	1	FALSE	FALSE	FALSE	FALSE	chr11_65421875_65422165	1.23145	0.267103	ENSG00000126391.14	FRMD8	-35399	0.560012	3.05883e-08	0.71	2.5e-11	2.425e-09	FALSE	FALSE
chr11_65574222_65574572|KLC2	1	FALSE	FALSE	FALSE	FALSE	chr11_65574222_65574572	0.881023	0.0849548	ENSG00000174996.12	KLC2	682897	1.15023	2.80588e-10	0.71	0	0	FALSE	FALSE
chr11_65574787_65574990|KLC2	1	FALSE	FALSE	FALSE	FALSE	chr11_65574787_65574990	0.828011	0.292101	ENSG00000174996.12	KLC2	682405	1.15023	2.80588e-10	0.7	0	0	FALSE	FALSE
chr11_65815929_65817847|FRMD8	1	FALSE	FALSE	FALSE	FALSE	chr11_65815929_65817847	1.35508	7.41026e-05	ENSG00000126391.14	FRMD8	-430267	0.560012	3.05883e-08	0.7	0	0	FALSE	FALSE
chr11_65818155_65818894|SAC3D1	1	FALSE	FALSE	FALSE	FALSE	chr11_65818155_65818894	1.15113	0.000184064	ENSG00000168061.17	SAC3D1	-777623	1.25304	1.35978e-30	0.7	0	0	FALSE	FALSE
chr11_72574292_72575405|PDE2A	4	TRUE	FALSE	TRUE	TRUE	chr11_72574292_72575405	-1.7332	0.011749	ENSG00000186642.16	PDE2A	99742	-2.32778	1.96915e-22	0.87	6.8e-21	2.72e-19	FALSE	FALSE
chr11_72574292_72575405|LINC01537	3	TRUE	FALSE	FALSE	TRUE	chr11_72574292_72575405	-1.7332	0.011749	ENSG00000227467.3	LINC01537	-4188	-2.68269	3.30453e-20	0.78	1.6e-14	6.4e-13	FALSE	FALSE
chr11_76768956_76781936|AP003119.1	3	TRUE	FALSE	FALSE	TRUE	chr11_76768956_76781936	1.63346	1	ENSG00000254632.2	AP003119.1	-6824	1.11849	0.0118026	0.7	0	0	FALSE	FALSE
chr12_108903624_108907024|DAO	5	TRUE	TRUE	TRUE	TRUE	chr12_108903624_108907024	-1.42125	1	ENSG00000110887.8	DAO	-46392	-0.846834	0.0311124	0.8	1.5e-15	4.5e-14	FALSE	FALSE
chr12_109310044_109312995|FOXN4	3	TRUE	FALSE	FALSE	TRUE	chr12_109310044_109312995	1.2244	1	ENSG00000139445.18	FOXN4	-2235	3.0549	6.82915e-09	0.72	1.1e-11	4.07e-10	FALSE	TRUE
chr12_111600313_111602196|ATXN2-AS	1	FALSE	FALSE	FALSE	FALSE	chr12_111600313_111602196	0.613904	1	ENSG00000258099.1	ATXN2-AS	-1756	0.61371	0.0321068	0.7	0	0	FALSE	TRUE
chr12_116657195_116660795|AC125603.2	5	TRUE	TRUE	TRUE	TRUE	chr12_116657195_116660795	2.16017	0.0290117	ENSG00000257883.1	AC125603.2	2587	2.15292	7.28515e-07	0.75	3.4e-13	3.74e-12	FALSE	TRUE
chr12_119987878_119989652|BICDL1	4	FALSE	TRUE	TRUE	TRUE	chr12_119987878_119989652	2.25766	0.0423648	ENSG00000135127.11	BICDL1	1104	1.90756	3.98773e-08	0.87	4.1e-21	1.64e-19	FALSE	FALSE
chr12_121835679_121836737|HPD	3	FALSE	TRUE	TRUE	FALSE	chr12_121835679_121836737	-1.15953	0.685118	ENSG00000158104.11	HPD	27388	-1.83389	1.14238e-05	0.79	0	0	FALSE	FALSE
chr12_127062855_127067255|LINC02405	3	TRUE	FALSE	FALSE	TRUE	chr12_127062855_127067255	2.64837	0.453061	ENSG00000249345.8	LINC02405	-4490	2.57051	2.76905e-07	0.76	8.2e-14	5.74e-13	FALSE	FALSE
chr12_127075455_127084655|LINC02405	3	TRUE	TRUE	FALSE	FALSE	chr12_127075455_127084655	2.3506	1	ENSG00000249345.8	LINC02405	-19490	2.57051	2.76905e-07	0.75	3.6e-13	2.52e-12	FALSE	TRUE
chr12_127105455_127109055|LINC02405	3	TRUE	FALSE	FALSE	TRUE	chr12_127105455_127109055	2.55618	0.205536	ENSG00000249345.8	LINC02405	-46690	2.57051	2.76905e-07	0.72	1.5e-11	1.05e-10	FALSE	FALSE
chr12_127109655_127111455|LINC02405	2	TRUE	FALSE	FALSE	FALSE	chr12_127109655_127111455	2.47257	0.0991849	ENSG00000249345.8	LINC02405	-49990	2.57051	2.76905e-07	0.77	3.9e-14	2.73e-13	FALSE	FALSE
chr12_127125455_127129775|LINC02405	2	FALSE	FALSE	FALSE	TRUE	chr12_127125455_127129775	2.36822	0.680718	ENSG00000249345.8	LINC02405	-67050	2.57051	2.76905e-07	0.75	3.4e-13	2.38e-12	FALSE	FALSE
chr12_18674866_18678066|PLCZ1	3	FALSE	TRUE	FALSE	TRUE	chr12_18674866_18678066	-1.2717	1	ENSG00000139151.16	PLCZ1	61634	-0.89206	0.0234434	0.7	4.6e-11	5.98e-10	FALSE	FALSE
chr12_32987164_32988164|ASS1P14	1	FALSE	FALSE	FALSE	FALSE	chr12_32987164_32988164	-2.57293	1.05909e-08	ENSG00000257316.1	ASS1P14	-1826	-3.06674	1.42293e-24	0.96	0	0	TRUE	FALSE
chr12_32987164_32988164|SYT10	1	FALSE	FALSE	FALSE	FALSE	chr12_32987164_32988164	-2.57293	1.05909e-08	ENSG00000110975.8	SYT10	452155	-5.35558	9.68495e-35	0.7	4.2e-11	6.3e-10	TRUE	FALSE
chr12_46292876_46293531|SLC38A2	1	FALSE	FALSE	FALSE	FALSE	chr12_46292876_46293531	-0.862637	1	ENSG00000134294.14	SLC38A2	79569	-1.58908	3.40454e-15	0.81	0	0	FALSE	FALSE
chr12_46301017_46302017|SLC38A2	1	FALSE	FALSE	FALSE	FALSE	chr12_46301017_46302017	-0.875164	1	ENSG00000134294.14	SLC38A2	71256	-1.58908	3.40454e-15	0.81	0	0	FALSE	FALSE
chr12_46342417_46343869|SLC38A2	1	FALSE	FALSE	FALSE	FALSE	chr12_46342417_46343869	-0.902666	1	ENSG00000134294.14	SLC38A2	29630	-1.58908	3.40454e-15	0.81	0	0	FALSE	FALSE
chr12_46349184_46349787|SLC38A2	1	FALSE	FALSE	FALSE	FALSE	chr12_46349184_46349787	-0.901792	1	ENSG00000134294.14	SLC38A2	23287	-1.58908	3.40454e-15	0.8	0	0	FALSE	FALSE
chr12_46353830_46355375|SLC38A2	1	FALSE	FALSE	FALSE	FALSE	chr12_46353830_46355375	-0.905905	1	ENSG00000134294.14	SLC38A2	18170	-1.58908	3.40454e-15	0.81	0	0	FALSE	FALSE
chr12_49084427_49084989|TUBA1B	1	FALSE	FALSE	FALSE	FALSE	chr12_49084427_49084989	1.59655	8.47461e-06	ENSG00000123416.15	TUBA1B	46689	1.5477	3.56853e-21	0.83	1.4e-17	7e-16	FALSE	FALSE
chr12_49084427_49084989|SPATS2	1	FALSE	FALSE	FALSE	FALSE	chr12_49084427_49084989	1.59655	8.47461e-06	ENSG00000123352.18	SPATS2	281876	1.74509	2.72819e-45	0.74	1.3e-12	6.5e-11	FALSE	FALSE
chr12_49095817_49096217|TUBA1B	1	FALSE	FALSE	FALSE	FALSE	chr12_49095817_49096217	1.44811	0.000163364	ENSG00000123416.15	TUBA1B	35380	1.5477	3.56853e-21	0.78	1.4e-14	7.14e-13	FALSE	FALSE
chr12_49095817_49096217|SMARCD1	1	FALSE	FALSE	FALSE	FALSE	chr12_49095817_49096217	1.44811	0.000163364	ENSG00000066117.15	SMARCD1	989183	0.919965	6.82312e-15	0.76	2.2e-13	1.122e-11	FALSE	FALSE
chr12_49095817_49096217|SPATS2	1	FALSE	FALSE	FALSE	FALSE	chr12_49095817_49096217	1.44811	0.000163364	ENSG00000123352.18	SPATS2	270567	1.74509	2.72819e-45	0.74	1.9e-12	9.69e-11	FALSE	FALSE
chr12_49111242_49111886|TUBA1B	1	FALSE	FALSE	FALSE	FALSE	chr12_49111242_49111886	1.44275	0.000604948	ENSG00000123416.15	TUBA1B	19833	1.5477	3.56853e-21	0.78	0	0	FALSE	FALSE
chr12_49111242_49111886|SMARCD1	1	FALSE	FALSE	FALSE	FALSE	chr12_49111242_49111886	1.44275	0.000604948	ENSG00000066117.15	SMARCD1	973636	0.919965	6.82312e-15	0.78	0	0	FALSE	FALSE
chr12_49111242_49111886|SPATS2	1	FALSE	FALSE	FALSE	FALSE	chr12_49111242_49111886	1.44275	0.000604948	ENSG00000123352.18	SPATS2	255020	1.74509	2.72819e-45	0.75	0	0	FALSE	FALSE
chr12_49120735_49121610|TUBA1B	1	FALSE	FALSE	FALSE	FALSE	chr12_49120735_49121610	1.49021	0.000251845	ENSG00000123416.15	TUBA1B	10224	1.5477	3.56853e-21	0.79	0	0	FALSE	FALSE
chr12_49120735_49121610|SMARCD1	1	FALSE	FALSE	FALSE	FALSE	chr12_49120735_49121610	1.49021	0.000251845	ENSG00000066117.15	SMARCD1	964027	0.919965	6.82312e-15	0.77	0	0	FALSE	FALSE
chr12_49120735_49121610|SPATS2	1	FALSE	FALSE	FALSE	FALSE	chr12_49120735_49121610	1.49021	0.000251845	ENSG00000123352.18	SPATS2	245411	1.74509	2.72819e-45	0.74	0	0	FALSE	FALSE
chr12_50283760_50283929|SPATS2	1	FALSE	FALSE	FALSE	FALSE	chr12_50283760_50283929	1.40395	0.00018591	ENSG00000123352.18	SPATS2	-917260	1.74509	2.72819e-45	0.72	0	0	FALSE	FALSE
chr12_5122634_5124234|AC006206.2	1	FALSE	FALSE	FALSE	FALSE	chr12_5122634_5124234	1.11123	1	ENSG00000256417.1	AC006206.2	167046	6.39859	2.95037e-07	0.87	6.3e-21	1.008e-19	FALSE	FALSE
chr12_5122634_5124234|LINC02443	1	FALSE	FALSE	FALSE	FALSE	chr12_5122634_5124234	1.11123	1	ENSG00000256115.6	LINC02443	120765	3.7183	0.000768174	0.83	7.9e-18	1.264e-16	FALSE	FALSE
chr12_5173621_5174027|AC006206.2	1	FALSE	FALSE	FALSE	FALSE	chr12_5173621_5174027	1.4334	1	ENSG00000256417.1	AC006206.2	116656	6.39859	2.95037e-07	0.92	8.7e-28	1.479e-26	FALSE	FALSE
chr12_5173621_5174027|LINC02443	2	FALSE	FALSE	FALSE	TRUE	chr12_5173621_5174027	1.4334	1	ENSG00000256115.6	LINC02443	70375	3.7183	0.000768174	0.8	1.2e-15	2.04e-14	FALSE	FALSE
chr12_51853056_51853301|FIGNL2	3	FALSE	FALSE	TRUE	TRUE	chr12_51853056_51853301	1.58832	0.324064	ENSG00000261308.4	FIGNL2	-4460	2.06974	4.52494e-06	0.83	5.3e-18	2.12e-16	FALSE	FALSE
chr12_51853056_51853301|FIGNL2-DT	3	FALSE	FALSE	TRUE	TRUE	chr12_51853056_51853301	1.58832	0.324064	ENSG00000259887.1	FIGNL2-DT	-4955	1.1398	0.0168091	0.79	2.5e-15	1e-13	FALSE	FALSE
chr12_5201751_5202896|AC006206.2	1	FALSE	FALSE	FALSE	FALSE	chr12_5201751_5202896	1.15157	1	ENSG00000256417.1	AC006206.2	88156	6.39859	2.95037e-07	0.81	2.3e-16	4.14e-15	FALSE	FALSE
chr12_5201751_5202896|LINC02443	1	FALSE	FALSE	FALSE	FALSE	chr12_5201751_5202896	1.15157	1	ENSG00000256115.6	LINC02443	41875	3.7183	0.000768174	0.79	4.1e-15	7.38e-14	FALSE	FALSE
chr12_5244700_5245043|AC006206.2	1	FALSE	FALSE	FALSE	FALSE	chr12_5244700_5245043	1.15193	1	ENSG00000256417.1	AC006206.2	45608	6.39859	2.95037e-07	0.9	1.8e-24	3.24e-23	FALSE	FALSE
chr12_5244700_5245043|LINC02443	1	FALSE	FALSE	FALSE	FALSE	chr12_5244700_5245043	1.15193	1	ENSG00000256115.6	LINC02443	-672	3.7183	0.000768174	0.87	7e-21	1.26e-19	FALSE	FALSE
chr12_5257751_5261448|AC006206.2	3	FALSE	FALSE	TRUE	TRUE	chr12_5257751_5261448	1.40894	1	ENSG00000256417.1	AC006206.2	30880	6.39859	2.95037e-07	0.89	8.4e-24	1.512e-22	FALSE	TRUE
chr12_5257751_5261448|LINC02443	2	FALSE	FALSE	FALSE	TRUE	chr12_5257751_5261448	1.40894	1	ENSG00000256115.6	LINC02443	-15400	3.7183	0.000768174	0.88	5e-22	9e-21	FALSE	TRUE
chr12_5262233_5262569|AC006206.2	2	FALSE	FALSE	FALSE	TRUE	chr12_5262233_5262569	1.41306	1	ENSG00000256417.1	AC006206.2	28079	6.39859	2.95037e-07	0.92	8.2e-28	1.476e-26	FALSE	FALSE
chr12_5262233_5262569|LINC02443	2	FALSE	FALSE	FALSE	TRUE	chr12_5262233_5262569	1.41306	1	ENSG00000256115.6	LINC02443	-18202	3.7183	0.000768174	0.9	2.3e-25	4.14e-24	FALSE	FALSE
chr12_5428588_5428974|NTF3	4	FALSE	TRUE	TRUE	TRUE	chr12_5428588_5428974	-2.83607	4.05344e-07	ENSG00000185652.12	NTF3	3327	-3.64135	7.04039e-29	0.81	2.4e-16	5.04e-15	FALSE	FALSE
chr12_5429029_5429197|NTF3	4	FALSE	TRUE	TRUE	TRUE	chr12_5429029_5429197	-2.5767	7.63616e-08	ENSG00000185652.12	NTF3	2995	-3.64135	7.04039e-29	0.81	1.1e-16	2.31e-15	FALSE	FALSE
chr12_5429517_5431907|NTF3	5	TRUE	TRUE	TRUE	TRUE	chr12_5429517_5431907	-4.25967	5.68048e-11	ENSG00000185652.12	NTF3	1396	-3.64135	7.04039e-29	0.87	2.2e-21	4.62e-20	FALSE	FALSE
chr12_59077594_59077942|AC068305.2	1	FALSE	FALSE	FALSE	FALSE	chr12_59077594_59077942	-0.622395	1	ENSG00000257443.1	AC068305.2	-157129	-0.739576	0.0195219	0.8	9.5e-16	4.75e-15	FALSE	FALSE
chr12_59163559_59168619|AC068305.2	2	FALSE	FALSE	FALSE	TRUE	chr12_59163559_59168619	-0.934828	1	ENSG00000257443.1	AC068305.2	-245450	-0.739576	0.0195219	0.72	1.3e-11	6.5e-11	FALSE	FALSE
chr12_6423011_6425385|NCAPD2	1	FALSE	FALSE	FALSE	FALSE	chr12_6423011_6425385	1.14842	0.00282596	ENSG00000010292.13	NCAPD2	69158	1.55717	3.82275e-17	0.71	0	0	FALSE	FALSE
chr12_6423011_6425385|CDCA3	1	FALSE	FALSE	FALSE	FALSE	chr12_6423011_6425385	1.14842	0.00282596	ENSG00000111665.12	CDCA3	427094	3.11294	2.82733e-40	0.7	0	0	FALSE	FALSE
chr12_6425434_6428434|NCAPD2	1	FALSE	FALSE	FALSE	FALSE	chr12_6425434_6428434	1.16325	0.00125425	ENSG00000010292.13	NCAPD2	66422	1.55717	3.82275e-17	0.71	0	0	FALSE	FALSE
chr12_6425434_6428434|CDCA3	1	FALSE	FALSE	FALSE	FALSE	chr12_6425434_6428434	1.16325	0.00125425	ENSG00000111665.12	CDCA3	424358	3.11294	2.82733e-40	0.7	0	0	FALSE	FALSE
chr12_6429634_6435202|NCAPD2	1	FALSE	FALSE	FALSE	FALSE	chr12_6429634_6435202	1.1582	0.00275137	ENSG00000010292.13	NCAPD2	60938	1.55717	3.82275e-17	0.72	0	0	FALSE	FALSE
chr12_6429634_6435202|CDCA3	1	FALSE	FALSE	FALSE	FALSE	chr12_6429634_6435202	1.1582	0.00275137	ENSG00000111665.12	CDCA3	418874	3.11294	2.82733e-40	0.7	0	0	FALSE	FALSE
chr12_6471109_6472634|NCAPD2	1	FALSE	FALSE	FALSE	FALSE	chr12_6471109_6472634	1.00183	0.133801	ENSG00000010292.13	NCAPD2	21484	1.55717	3.82275e-17	0.78	0	0	FALSE	FALSE
chr12_6471109_6472634|CDCA3	1	FALSE	FALSE	FALSE	FALSE	chr12_6471109_6472634	1.00183	0.133801	ENSG00000111665.12	CDCA3	379420	3.11294	2.82733e-40	0.73	0	0	FALSE	FALSE
chr12_6473234_6475234|NCAPD2	1	FALSE	FALSE	FALSE	FALSE	chr12_6473234_6475234	1.1085	0.232204	ENSG00000010292.13	NCAPD2	19122	1.55717	3.82275e-17	0.72	0	0	FALSE	FALSE
chr12_6476234_6477434|NCAPD2	1	FALSE	FALSE	FALSE	FALSE	chr12_6476234_6477434	1.28937	0.0147212	ENSG00000010292.13	NCAPD2	16522	1.55717	3.82275e-17	0.74	0	0	FALSE	FALSE
chr12_6476234_6477434|CDCA3	1	FALSE	FALSE	FALSE	FALSE	chr12_6476234_6477434	1.28937	0.0147212	ENSG00000111665.12	CDCA3	374458	3.11294	2.82733e-40	0.74	0	0	FALSE	FALSE
chr12_69204020_69207220|LYZ	1	FALSE	FALSE	FALSE	FALSE	chr12_69204020_69207220	1.17103	0.822586	ENSG00000090382.7	LYZ	142761	2.46391	2.52345e-09	0.72	6.3e-12	1.449e-10	FALSE	FALSE
chr12_69237420_69238220|LYZ	1	FALSE	FALSE	FALSE	FALSE	chr12_69237420_69238220	1.15436	1	ENSG00000090382.7	LYZ	110561	2.46391	2.52345e-09	0.75	4.7e-13	1.081e-11	FALSE	FALSE
chr12_69238323_69239181|LYZ	1	FALSE	FALSE	FALSE	FALSE	chr12_69238323_69239181	1.15436	1	ENSG00000090382.7	LYZ	109629	2.46391	2.52345e-09	0.75	4.7e-13	1.081e-11	FALSE	FALSE
chr12_69239201_69239352|LYZ	1	FALSE	FALSE	FALSE	FALSE	chr12_69239201_69239352	1.15436	1	ENSG00000090382.7	LYZ	109104	2.46391	2.52345e-09	0.75	4.7e-13	1.081e-11	FALSE	FALSE
chr12_69309620_69311820|LYZ	1	FALSE	FALSE	FALSE	FALSE	chr12_69309620_69311820	1.67903	0.0464131	ENSG00000090382.7	LYZ	37661	2.46391	2.52345e-09	0.7	5.9e-11	1.475e-09	FALSE	FALSE
chr12_69354465_69355244|LYZ	1	FALSE	FALSE	FALSE	FALSE	chr12_69354465_69355244	1.92552	0.261272	ENSG00000090382.7	LYZ	-6473	2.46391	2.52345e-09	0.84	6.1e-19	1.525e-17	FALSE	FALSE
chr12_69356820_69359020|LYZ	1	FALSE	FALSE	FALSE	FALSE	chr12_69356820_69359020	2.12367	0.0122707	ENSG00000090382.7	LYZ	-9539	2.46391	2.52345e-09	0.79	1.8e-15	4.5e-14	FALSE	TRUE
chr12_69405970_69406188|LYZ	1	FALSE	FALSE	FALSE	FALSE	chr12_69405970_69406188	2.14254	0.0136144	ENSG00000090382.7	LYZ	-57698	2.46391	2.52345e-09	0.8	9.8e-16	2.548e-14	FALSE	FALSE
chr12_69407360_69408107|LYZ	1	FALSE	FALSE	FALSE	FALSE	chr12_69407360_69408107	1.94028	0.0546109	ENSG00000090382.7	LYZ	-59352	2.46391	2.52345e-09	0.78	1.5e-14	3.9e-13	FALSE	FALSE
chr12_69413157_69413879|LYZ	1	FALSE	FALSE	FALSE	FALSE	chr12_69413157_69413879	1.7211	1	ENSG00000090382.7	LYZ	-65137	2.46391	2.52345e-09	0.81	3.3e-16	8.58e-15	FALSE	FALSE
chr12_69439420_69442020|LYZ	1	FALSE	FALSE	FALSE	FALSE	chr12_69439420_69442020	1.79298	0.730732	ENSG00000090382.7	LYZ	-92339	2.46391	2.52345e-09	0.8	7e-16	1.75e-14	FALSE	FALSE
chr12_69447220_69449220|LYZ	1	FALSE	FALSE	FALSE	FALSE	chr12_69447220_69449220	1.84122	0.50181	ENSG00000090382.7	LYZ	-99839	2.46391	2.52345e-09	0.75	3.1e-13	7.75e-12	FALSE	TRUE
chr12_69466220_69469020|LYZ	1	FALSE	FALSE	FALSE	FALSE	chr12_69466220_69469020	1.90566	0.110715	ENSG00000090382.7	LYZ	-119239	2.46391	2.52345e-09	0.76	1.4e-13	3.36e-12	FALSE	FALSE
chr12_69469862_69470103|LYZ	1	FALSE	FALSE	FALSE	FALSE	chr12_69469862_69470103	1.99311	0.127514	ENSG00000090382.7	LYZ	-121601	2.46391	2.52345e-09	0.79	2e-15	5e-14	FALSE	FALSE
chr12_73668020_73670020|LINC02882	3	TRUE	FALSE	FALSE	TRUE	chr12_73668020_73670020	1.24736	0.662103	ENSG00000251138.7	LINC02882	733580	7.37701	1.62652e-21	0.72	7.7e-12	2.31e-11	FALSE	FALSE
chr12_73711220_73714420|LINC02882	3	TRUE	FALSE	FALSE	TRUE	chr12_73711220_73714420	1.24396	1	ENSG00000251138.7	LINC02882	689780	7.37701	1.62652e-21	0.77	5.9e-14	1.77e-13	FALSE	FALSE
chr12_85307422_85311222|LINC02820	1	FALSE	FALSE	FALSE	FALSE	chr12_85307422_85311222	1.18581	1	ENSG00000258815.1	LINC02820	8738	5.53814	5.81314e-07	0.73	2.7e-12	1.08e-11	FALSE	TRUE
chr12_85355422_85358422|LINC02820	3	TRUE	FALSE	FALSE	TRUE	chr12_85355422_85358422	1.51717	1	ENSG00000258815.1	LINC02820	-38862	5.53814	5.81314e-07	0.88	1.7e-22	6.8e-22	FALSE	FALSE
chr12_85363222_85364422|LINC02820	3	TRUE	FALSE	FALSE	TRUE	chr12_85363222_85364422	1.47029	1	ENSG00000258815.1	LINC02820	-45762	5.53814	5.81314e-07	0.88	2.9e-22	1.16e-21	FALSE	FALSE
chr12_85369774_85370238|LINC02820	2	FALSE	FALSE	FALSE	TRUE	chr12_85369774_85370238	1.40521	1	ENSG00000258815.1	LINC02820	-51946	5.53814	5.81314e-07	0.88	2.4e-22	9.6e-22	FALSE	FALSE
chr12_85372422_85376622|LINC02820	3	TRUE	FALSE	FALSE	TRUE	chr12_85372422_85376622	1.46539	1	ENSG00000258815.1	LINC02820	-56462	5.53814	5.81314e-07	0.87	1.5e-21	6e-21	FALSE	FALSE
chr12_85384822_85386222|LINC02820	2	FALSE	FALSE	FALSE	TRUE	chr12_85384822_85386222	1.38906	1	ENSG00000258815.1	LINC02820	-67462	5.53814	5.81314e-07	0.88	4.5e-22	1.8e-21	FALSE	FALSE
chr12_85389622_85391422|LINC02820	2	FALSE	FALSE	FALSE	TRUE	chr12_85389622_85391422	1.41169	1	ENSG00000258815.1	LINC02820	-72462	5.53814	5.81314e-07	0.88	3.1e-22	1.24e-21	FALSE	FALSE
chr12_85422486_85423629|LINC02820	2	FALSE	FALSE	FALSE	TRUE	chr12_85422486_85423629	1.24864	1	ENSG00000258815.1	LINC02820	-104997	5.53814	5.81314e-07	0.91	3.6e-26	1.44e-25	FALSE	FALSE
chr12_85424005_85424447|LINC02820	2	TRUE	FALSE	FALSE	FALSE	chr12_85424005_85424447	1.74848	1	ENSG00000258815.1	LINC02820	-106166	5.53814	5.81314e-07	0.86	5.8e-20	2.32e-19	FALSE	FALSE
chr12_85439330_85440125|LINC02820	1	FALSE	FALSE	FALSE	FALSE	chr12_85439330_85440125	1.45071	1	ENSG00000258815.1	LINC02820	-121667	5.53814	5.81314e-07	0.79	3.4e-15	1.36e-14	FALSE	FALSE
chr12_85444022_85446622|LINC02820	2	TRUE	FALSE	FALSE	FALSE	chr12_85444022_85446622	1.48352	1	ENSG00000258815.1	LINC02820	-127262	5.53814	5.81314e-07	0.81	1.1e-16	4.4e-16	FALSE	FALSE
chr12_85469022_85470222|LINC02820	2	FALSE	FALSE	FALSE	TRUE	chr12_85469022_85470222	1.35661	1	ENSG00000258815.1	LINC02820	-151562	5.53814	5.81314e-07	0.82	2.2e-17	8.8e-17	FALSE	FALSE
chr12_85488422_85490022|LINC02820	3	TRUE	FALSE	FALSE	TRUE	chr12_85488422_85490022	1.52907	1	ENSG00000258815.1	LINC02820	-171162	5.53814	5.81314e-07	0.82	2.8e-17	1.12e-16	FALSE	FALSE
chr12_85503222_85506222|LINC02820	2	TRUE	FALSE	FALSE	FALSE	chr12_85503222_85506222	1.24269	1	ENSG00000258815.1	LINC02820	-186662	5.53814	5.81314e-07	0.84	1.4e-18	5.6e-18	FALSE	FALSE
chr12_85530822_85532422|LINC02820	2	TRUE	FALSE	FALSE	FALSE	chr12_85530822_85532422	1.24046	1	ENSG00000258815.1	LINC02820	-213562	5.53814	5.81314e-07	0.82	5.5e-17	2.2e-16	FALSE	FALSE
chr12_85539822_85543822|LINC02820	3	TRUE	FALSE	FALSE	TRUE	chr12_85539822_85543822	1.18563	1	ENSG00000258815.1	LINC02820	-223762	5.53814	5.81314e-07	0.84	1.3e-18	5.2e-18	FALSE	FALSE
chr12_85548022_85553022|LINC02820	3	TRUE	FALSE	FALSE	TRUE	chr12_85548022_85553022	1.3044	1	ENSG00000258815.1	LINC02820	-232462	5.53814	5.81314e-07	0.78	1.9e-14	7.6e-14	FALSE	FALSE
chr12_85557622_85560422|LINC02820	2	TRUE	FALSE	FALSE	FALSE	chr12_85557622_85560422	1.2738	1	ENSG00000258815.1	LINC02820	-240962	5.53814	5.81314e-07	0.82	4.5e-17	1.8e-16	FALSE	FALSE
chr12_85577622_85582022|LINC02820	3	TRUE	FALSE	FALSE	TRUE	chr12_85577622_85582022	1.39541	1	ENSG00000258815.1	LINC02820	-261762	5.53814	5.81314e-07	0.82	3.8e-17	1.52e-16	FALSE	FALSE
chr12_85604422_85606822|LINC02820	3	TRUE	FALSE	FALSE	TRUE	chr12_85604422_85606822	1.14352	1	ENSG00000258815.1	LINC02820	-287562	5.53814	5.81314e-07	0.76	9.7e-14	3.88e-13	FALSE	FALSE
chr12_85684622_85686222|LINC02820	2	FALSE	FALSE	FALSE	TRUE	chr12_85684622_85686222	1.1515	1	ENSG00000258815.1	LINC02820	-367362	5.53814	5.81314e-07	0.77	6.8e-14	2.72e-13	FALSE	FALSE
chr12_85687822_85691422|LINC02820	3	TRUE	FALSE	FALSE	TRUE	chr12_85687822_85691422	1.08413	1	ENSG00000258815.1	LINC02820	-371562	5.53814	5.81314e-07	0.76	1.7e-13	6.8e-13	FALSE	FALSE
chr12_85694622_85695422|LINC02820	1	FALSE	FALSE	FALSE	FALSE	chr12_85694622_85695422	1.0885	1	ENSG00000258815.1	LINC02820	-376962	5.53814	5.81314e-07	0.76	1.7e-13	6.8e-13	FALSE	FALSE
chr12_85710422_85714622|LINC02820	2	FALSE	FALSE	FALSE	TRUE	chr12_85710422_85714622	1.25245	1	ENSG00000258815.1	LINC02820	-394462	5.53814	5.81314e-07	0.76	9.9e-14	3.96e-13	FALSE	FALSE
chr12_9029804_9032004|A2M	1	FALSE	FALSE	FALSE	FALSE	chr12_9029804_9032004	-0.894269	1	ENSG00000175899.15	A2M	85325	-1.59128	3.0179e-07	0.76	0	0	TRUE	FALSE
chr12_9032533_9034291|A2M	1	FALSE	FALSE	FALSE	FALSE	chr12_9032533_9034291	-0.90827	1	ENSG00000175899.15	A2M	82817	-1.59128	3.0179e-07	0.77	0	0	FALSE	FALSE
chr12_9037404_9038273|A2M	1	FALSE	FALSE	FALSE	FALSE	chr12_9037404_9038273	-0.88109	1	ENSG00000175899.15	A2M	78390	-1.59128	3.0179e-07	0.76	0	0	FALSE	FALSE
chr12_9038804_9042004|A2M	1	FALSE	FALSE	FALSE	FALSE	chr12_9038804_9042004	-0.901934	1	ENSG00000175899.15	A2M	75825	-1.59128	3.0179e-07	0.77	0	0	TRUE	FALSE
chr12_9046204_9048004|A2M	1	FALSE	FALSE	FALSE	FALSE	chr12_9046204_9048004	-0.873621	1	ENSG00000175899.15	A2M	69125	-1.59128	3.0179e-07	0.76	0	0	FALSE	FALSE
chr12_91098174_91101223|DCN	3	TRUE	FALSE	FALSE	TRUE	chr12_91098174_91101223	-1.0952	1	ENSG00000011465.18	DCN	83518	-2.45699	1.53438e-08	0.75	2.9e-13	8.7e-13	FALSE	FALSE
chr12_9213804_9219204|A2M	1	FALSE	FALSE	FALSE	FALSE	chr12_9213804_9219204	-1.11236	0.0527333	ENSG00000175899.15	A2M	-100275	-1.59128	3.0179e-07	0.73	0	0	FALSE	FALSE
chr12_9219604_9224404|A2M	1	FALSE	FALSE	FALSE	FALSE	chr12_9219604_9224404	-1.03118	1	ENSG00000175899.15	A2M	-105775	-1.59128	3.0179e-07	0.75	0	0	FALSE	FALSE
chr12_9313304_9314004|DDX12P	2	FALSE	FALSE	FALSE	TRUE	chr12_9313304_9314004	0.597704	1	ENSG00000214826.5	DDX12P	134575	1.32665	7.58179e-07	0.74	0	0	FALSE	FALSE
chr13_109388053_109400453|LINC00399	3	FALSE	TRUE	FALSE	TRUE	chr13_109388053_109400453	-2.05213	0.0258831	ENSG00000229792.1	LINC00399	6443	-1.93577	2.4607e-07	0.89	2e-23	1.2e-22	FALSE	FALSE
chr13_46797865_46804065|HTR2A-AS1	2	FALSE	FALSE	FALSE	TRUE	chr13_46797865_46804065	-2.63386	3.20982e-05	ENSG00000224517.6	HTR2A-AS1	51178	-3.19487	3.08239e-17	0.89	5.2e-24	6.24e-23	FALSE	FALSE
chr13_46797865_46804065|HTR2A	2	FALSE	FALSE	FALSE	TRUE	chr13_46797865_46804065	-2.63386	3.20982e-05	ENSG00000102468.11	HTR2A	96111	-1.78282	2.23863e-09	0.74	1.6e-12	1.92e-11	FALSE	FALSE
chr13_46814665_46817865|HTR2A-AS1	3	TRUE	FALSE	FALSE	TRUE	chr13_46814665_46817865	-2.77306	4.04316e-06	ENSG00000224517.6	HTR2A-AS1	35878	-3.19487	3.08239e-17	0.91	8.2e-27	9.84e-26	FALSE	FALSE
chr13_46814665_46817865|HTR2A	2	FALSE	FALSE	FALSE	TRUE	chr13_46814665_46817865	-2.77306	4.04316e-06	ENSG00000102468.11	HTR2A	80811	-1.78282	2.23863e-09	0.72	7.1e-12	8.52e-11	FALSE	FALSE
chr13_46827665_46829556|HTR2A-AS1	3	TRUE	FALSE	FALSE	TRUE	chr13_46827665_46829556	-2.75333	4.79535e-06	ENSG00000224517.6	HTR2A-AS1	23532	-3.19487	3.08239e-17	0.91	9.5e-27	1.14e-25	FALSE	FALSE
chr13_46827665_46829556|HTR2A	2	FALSE	FALSE	FALSE	TRUE	chr13_46827665_46829556	-2.75333	4.79535e-06	ENSG00000102468.11	HTR2A	68465	-1.78282	2.23863e-09	0.72	7.1e-12	8.52e-11	FALSE	FALSE
chr13_46926348_46926911|HTR2A-AS1	4	TRUE	FALSE	TRUE	TRUE	chr13_46926348_46926911	-2.89518	3.21781e-07	ENSG00000224517.6	HTR2A-AS1	-74486	-3.19487	3.08239e-17	0.88	6.7e-23	8.04e-22	FALSE	FALSE
chr13_46926348_46926911|HTR2A	2	FALSE	FALSE	FALSE	TRUE	chr13_46926348_46926911	-2.89518	3.21781e-07	ENSG00000102468.11	HTR2A	-29553	-1.78282	2.23863e-09	0.74	1.6e-12	1.92e-11	FALSE	FALSE
chr13_46926348_46926911|CPB2-AS1	2	FALSE	FALSE	FALSE	TRUE	chr13_46926348_46926911	-2.89518	3.21781e-07	ENSG00000235903.9	CPB2-AS1	-874132	-0.585339	0.0118919	0.7	4.3e-11	5.16e-10	FALSE	FALSE
chr13_46964065_46965265|HTR2A-AS1	4	TRUE	FALSE	TRUE	TRUE	chr13_46964065_46965265	-3.00106	2.828e-07	ENSG00000224517.6	HTR2A-AS1	-112522	-3.19487	3.08239e-17	0.87	8.4e-22	1.092e-20	FALSE	FALSE
chr13_46964065_46965265|CPB2	2	FALSE	FALSE	FALSE	TRUE	chr13_46964065_46965265	-3.00106	2.828e-07	ENSG00000080618.17	CPB2	-859632	-1.06731	3.29145e-05	0.72	1.5e-11	1.95e-10	FALSE	FALSE
chr13_46964065_46965265|CPB2-AS1	2	FALSE	FALSE	FALSE	TRUE	chr13_46964065_46965265	-3.00106	2.828e-07	ENSG00000235903.9	CPB2-AS1	-912168	-0.585339	0.0118919	0.7	4.8e-11	6.24e-10	FALSE	FALSE
chr13_46979296_46979402|HTR2A-AS1	3	FALSE	FALSE	TRUE	TRUE	chr13_46979296_46979402	-3.01228	2.15834e-07	ENSG00000224517.6	HTR2A-AS1	-127206	-3.19487	3.08239e-17	0.88	7.4e-22	9.62e-21	FALSE	FALSE
chr13_46979296_46979402|CPB2	1	FALSE	FALSE	FALSE	FALSE	chr13_46979296_46979402	-3.01228	2.15834e-07	ENSG00000080618.17	CPB2	-874316	-1.06731	3.29145e-05	0.72	1.3e-11	1.69e-10	FALSE	FALSE
chr13_46979296_46979402|CPB2-AS1	1	FALSE	FALSE	FALSE	FALSE	chr13_46979296_46979402	-3.01228	2.15834e-07	ENSG00000235903.9	CPB2-AS1	-926852	-0.585339	0.0118919	0.71	2.5e-11	3.25e-10	FALSE	FALSE
chr13_46983718_46984348|HTR2A-AS1	4	TRUE	FALSE	TRUE	TRUE	chr13_46983718_46984348	-3.01502	2.21791e-07	ENSG00000224517.6	HTR2A-AS1	-131890	-3.19487	3.08239e-17	0.88	7.3e-22	9.49e-21	FALSE	FALSE
chr13_46983718_46984348|CPB2	1	FALSE	FALSE	FALSE	FALSE	chr13_46983718_46984348	-3.01502	2.21791e-07	ENSG00000080618.17	CPB2	-879000	-1.06731	3.29145e-05	0.72	1.2e-11	1.56e-10	FALSE	FALSE
chr13_46983718_46984348|CPB2-AS1	1	FALSE	FALSE	FALSE	FALSE	chr13_46983718_46984348	-3.01502	2.21791e-07	ENSG00000235903.9	CPB2-AS1	-931536	-0.585339	0.0118919	0.71	2.4e-11	3.12e-10	FALSE	FALSE
chr13_47035465_47039065|HTR2A-AS1	4	TRUE	FALSE	TRUE	TRUE	chr13_47035465_47039065	-3.0401	2.19272e-07	ENSG00000224517.6	HTR2A-AS1	-185122	-3.19487	3.08239e-17	0.85	3.5e-19	4.9e-18	FALSE	FALSE
chr13_47035465_47039065|CPB2	2	FALSE	FALSE	FALSE	TRUE	chr13_47035465_47039065	-3.0401	2.19272e-07	ENSG00000080618.17	CPB2	-932232	-1.06731	3.29145e-05	0.72	1.5e-11	2.1e-10	FALSE	FALSE
chr13_47094265_47095465|HTR2A-AS1	4	TRUE	FALSE	TRUE	TRUE	chr13_47094265_47095465	-3.00484	1.70046e-07	ENSG00000224517.6	HTR2A-AS1	-242722	-3.19487	3.08239e-17	0.85	4.5e-19	6.3e-18	TRUE	FALSE
chr13_47094265_47095465|CPB2	1	FALSE	FALSE	FALSE	FALSE	chr13_47094265_47095465	-3.00484	1.70046e-07	ENSG00000080618.17	CPB2	-989832	-1.06731	3.29145e-05	0.71	2.7e-11	3.78e-10	TRUE	FALSE
chr13_47099465_47101065|HTR2A-AS1	4	TRUE	FALSE	TRUE	TRUE	chr13_47099465_47101065	-2.77793	1.46904e-05	ENSG00000224517.6	HTR2A-AS1	-248122	-3.19487	3.08239e-17	0.79	2.2e-15	3.3e-14	FALSE	FALSE
chr13_47110819_47111598|HTR2A-AS1	4	TRUE	FALSE	TRUE	TRUE	chr13_47110819_47111598	-3.01894	3.32736e-07	ENSG00000224517.6	HTR2A-AS1	-259065	-3.19487	3.08239e-17	0.84	6.8e-19	9.52e-18	TRUE	FALSE
chr13_47120685_47121825|HTR2A-AS1	4	TRUE	FALSE	TRUE	TRUE	chr13_47120685_47121825	-3.00651	8.0514e-08	ENSG00000224517.6	HTR2A-AS1	-269112	-3.19487	3.08239e-17	0.84	2.5e-18	3.5e-17	TRUE	FALSE
chr13_47126065_47127465|HTR2A-AS1	3	FALSE	FALSE	TRUE	TRUE	chr13_47126065_47127465	-2.95143	2.04909e-07	ENSG00000224517.6	HTR2A-AS1	-274622	-3.19487	3.08239e-17	0.82	1.9e-17	2.66e-16	FALSE	FALSE
chr13_47132465_47134465|HTR2A-AS1	4	TRUE	FALSE	TRUE	TRUE	chr13_47132465_47134465	-2.82925	1.65738e-07	ENSG00000224517.6	HTR2A-AS1	-281322	-3.19487	3.08239e-17	0.84	1.3e-18	1.82e-17	FALSE	FALSE
chr13_47135065_47138665|HTR2A-AS1	4	TRUE	FALSE	TRUE	TRUE	chr13_47135065_47138665	-2.84534	2.01361e-07	ENSG00000224517.6	HTR2A-AS1	-284722	-3.19487	3.08239e-17	0.82	2.1e-17	2.94e-16	FALSE	FALSE
chr13_47145265_47147465|HTR2A-AS1	4	TRUE	FALSE	TRUE	TRUE	chr13_47145265_47147465	-2.95364	6.23195e-08	ENSG00000224517.6	HTR2A-AS1	-294222	-3.19487	3.08239e-17	0.83	6.7e-18	9.38e-17	TRUE	FALSE
chr13_47148665_47152065|HTR2A-AS1	4	TRUE	FALSE	TRUE	TRUE	chr13_47148665_47152065	-2.92399	1.76613e-07	ENSG00000224517.6	HTR2A-AS1	-298222	-3.19487	3.08239e-17	0.82	2.8e-17	3.92e-16	FALSE	FALSE
chr13_47155065_47156065|HTR2A-AS1	4	TRUE	FALSE	TRUE	TRUE	chr13_47155065_47156065	-2.94393	6.97615e-08	ENSG00000224517.6	HTR2A-AS1	-303422	-3.19487	3.08239e-17	0.83	5.8e-18	8.12e-17	FALSE	FALSE
chr13_47160091_47160767|HTR2A-AS1	3	FALSE	FALSE	TRUE	TRUE	chr13_47160091_47160767	-2.96769	4.29959e-08	ENSG00000224517.6	HTR2A-AS1	-308286	-3.19487	3.08239e-17	0.83	4.5e-18	6.3e-17	TRUE	FALSE
chr13_47163465_47164665|HTR2A-AS1	4	TRUE	FALSE	TRUE	TRUE	chr13_47163465_47164665	-2.96305	5.45152e-08	ENSG00000224517.6	HTR2A-AS1	-311922	-3.19487	3.08239e-17	0.83	4.7e-18	6.58e-17	FALSE	FALSE
chr13_47215787_47217021|HTR2A-AS1	3	FALSE	FALSE	TRUE	TRUE	chr13_47215787_47217021	-2.90732	9.19407e-08	ENSG00000224517.6	HTR2A-AS1	-364261	-3.19487	3.08239e-17	0.83	1.2e-17	1.44e-16	FALSE	FALSE
chr13_54705609_54705933|AL442636.1	3	TRUE	FALSE	FALSE	TRUE	chr13_54705609_54705933	1.16371	1	ENSG00000287460.1	AL442636.1	-133417	4.06745	8.18194e-08	0.87	3.8e-21	1.14e-20	FALSE	FALSE
chr13_54705609_54705933|LINC02335	1	FALSE	FALSE	FALSE	FALSE	chr13_54705609_54705933	1.16371	1	ENSG00000278630.1	LINC02335	357174	5.80217	2.63028e-09	0.72	7.8e-12	2.34e-11	FALSE	FALSE
chr13_54732665_54734265|AL442636.1	2	TRUE	FALSE	FALSE	FALSE	chr13_54732665_54734265	1.24882	0.569589	ENSG00000287460.1	AL442636.1	-161111	4.06745	8.18194e-08	0.88	5.2e-22	1.56e-21	FALSE	TRUE
chr13_54732665_54734265|LINC02335	1	FALSE	FALSE	FALSE	FALSE	chr13_54732665_54734265	1.24882	0.569589	ENSG00000278630.1	LINC02335	329480	5.80217	2.63028e-09	0.76	1.6e-13	4.8e-13	FALSE	TRUE
chr13_55057265_55058865|LINC02335	3	TRUE	FALSE	FALSE	TRUE	chr13_55057265_55058865	1.75578	0.928007	ENSG00000278630.1	LINC02335	4880	5.80217	2.63028e-09	0.94	1.2e-30	3.6e-30	FALSE	FALSE
chr13_55240265_55241065|LINC02335	3	TRUE	FALSE	FALSE	TRUE	chr13_55240265_55241065	1.17391	1	ENSG00000278630.1	LINC02335	-177720	5.80217	2.63028e-09	0.91	2e-26	6e-26	FALSE	FALSE
chr13_55300465_55305065|LINC02335	3	TRUE	FALSE	FALSE	TRUE	chr13_55300465_55305065	1.32277	0.503304	ENSG00000278630.1	LINC02335	-239820	5.80217	2.63028e-09	0.89	7.4e-24	2.22e-23	FALSE	FALSE
chr13_55300465_55305065|AL442636.1	1	FALSE	FALSE	FALSE	FALSE	chr13_55300465_55305065	1.32277	0.503304	ENSG00000287460.1	AL442636.1	-730411	4.06745	8.18194e-08	0.75	3.6e-13	1.08e-12	FALSE	FALSE
chr13_57629166_57630449|PCDH17	3	TRUE	FALSE	FALSE	TRUE	chr13_57629166_57630449	1.87474	0.00365645	ENSG00000118946.12	PCDH17	1936	0.973803	1.84965e-05	0.76	1e-13	1e-13	FALSE	FALSE
chr13_57630493_57631480|PCDH17	4	TRUE	FALSE	TRUE	TRUE	chr13_57630493_57631480	2.18469	0.000851086	ENSG00000118946.12	PCDH17	757	0.973803	1.84965e-05	0.78	1e-14	1e-14	FALSE	FALSE
chr13_64076345_64077176|LINC00355	5	TRUE	TRUE	TRUE	TRUE	chr13_64076345_64077176	2.87212	0.0350551	ENSG00000227674.3	LINC00355	-716	6.60291	3.95605e-14	0.88	7.8e-23	2.34e-22	FALSE	TRUE
chr13_64076345_64077176|NFYAP1	4	TRUE	FALSE	TRUE	TRUE	chr13_64076345_64077176	2.87212	0.0350551	ENSG00000237849.1	NFYAP1	-100338	3.80123	0.000162176	0.81	8.7e-17	2.61e-16	FALSE	TRUE
chr13_64113773_64114460|NFYAP1	3	TRUE	FALSE	FALSE	TRUE	chr13_64113773_64114460	1.67409	0.35855	ENSG00000237849.1	NFYAP1	-137694	3.80123	0.000162176	0.87	4.9e-21	1.47e-20	FALSE	FALSE
chr13_64113773_64114460|LINC00355	3	TRUE	FALSE	FALSE	TRUE	chr13_64113773_64114460	1.67409	0.35855	ENSG00000227674.3	LINC00355	-38072	6.60291	3.95605e-14	0.81	1.1e-16	3.3e-16	FALSE	FALSE
chr13_64248703_64249244|NFYAP1	2	FALSE	FALSE	FALSE	TRUE	chr13_64248703_64249244	1.00273	1	ENSG00000237849.1	NFYAP1	-272551	3.80123	0.000162176	0.84	8.4e-19	2.52e-18	FALSE	FALSE
chr13_64248703_64249244|LINC00355	2	FALSE	FALSE	FALSE	TRUE	chr13_64248703_64249244	1.00273	1	ENSG00000227674.3	LINC00355	-172929	6.60291	3.95605e-14	0.77	5.6e-14	1.68e-13	FALSE	FALSE
chr13_74135715_74139463|LINC00402	1	FALSE	FALSE	FALSE	FALSE	chr13_74135715_74139463	-1.19885	1	ENSG00000235532.1	LINC00402	93868	-2.07855	1.03574e-07	0.73	4.2e-12	1.26e-11	FALSE	FALSE
chr13_74140663_74148863|LINC00402	2	FALSE	FALSE	FALSE	TRUE	chr13_74140663_74148863	-1.76103	0.767779	ENSG00000235532.1	LINC00402	86694	-2.07855	1.03574e-07	0.73	2.3e-12	6.9e-12	FALSE	FALSE
chr13_74149263_74149863|LINC00402	2	FALSE	FALSE	FALSE	TRUE	chr13_74149263_74149863	-1.72288	0.243681	ENSG00000235532.1	LINC00402	81894	-2.07855	1.03574e-07	0.75	3.1e-13	9.3e-13	FALSE	FALSE
chr13_74149263_74149863|AL353660.1	1	FALSE	FALSE	FALSE	FALSE	chr13_74149263_74149863	-1.72288	0.243681	ENSG00000286330.1	AL353660.1	138507	-1.47809	0.0013256	0.72	1.5e-11	4.5e-11	FALSE	FALSE
chr13_74150341_74150548|AL353660.1	1	FALSE	FALSE	FALSE	FALSE	chr13_74150341_74150548	-1.61919	1	ENSG00000286330.1	AL353660.1	137625	-1.47809	0.0013256	0.74	7.7e-13	2.31e-12	FALSE	FALSE
chr13_74150341_74150548|LINC00402	2	FALSE	FALSE	FALSE	TRUE	chr13_74150341_74150548	-1.61919	1	ENSG00000235532.1	LINC00402	81012	-2.07855	1.03574e-07	0.73	2.8e-12	8.4e-12	FALSE	FALSE
chr13_74153263_74154063|LINC00402	2	FALSE	FALSE	FALSE	TRUE	chr13_74153263_74154063	-1.8006	0.18433	ENSG00000235532.1	LINC00402	77794	-2.07855	1.03574e-07	0.77	5.7e-14	1.71e-13	FALSE	FALSE
chr13_74153263_74154063|AL353660.1	1	FALSE	FALSE	FALSE	FALSE	chr13_74153263_74154063	-1.8006	0.18433	ENSG00000286330.1	AL353660.1	134407	-1.47809	0.0013256	0.74	1.3e-12	3.9e-12	FALSE	FALSE
chr13_74154463_74166583|LINC00402	2	FALSE	FALSE	FALSE	TRUE	chr13_74154463_74166583	-1.52735	1	ENSG00000235532.1	LINC00402	70934	-2.07855	1.03574e-07	0.74	1.2e-12	3.6e-12	FALSE	FALSE
chr13_74166817_74170863|LINC00402	2	FALSE	FALSE	FALSE	TRUE	chr13_74166817_74170863	-1.74171	0.866453	ENSG00000235532.1	LINC00402	62617	-2.07855	1.03574e-07	0.77	6.3e-14	1.89e-13	FALSE	FALSE
chr13_74166817_74170863|AL353660.1	1	FALSE	FALSE	FALSE	FALSE	chr13_74166817_74170863	-1.74171	0.866453	ENSG00000286330.1	AL353660.1	119230	-1.47809	0.0013256	0.71	2.3e-11	6.9e-11	FALSE	FALSE
chr13_74220063_74231063|LINC00402	1	FALSE	FALSE	FALSE	FALSE	chr13_74220063_74231063	-1.61927	1	ENSG00000235532.1	LINC00402	5894	-2.07855	1.03574e-07	0.81	1.5e-16	4.5e-16	FALSE	FALSE
chr13_74220063_74231063|AL353660.1	2	FALSE	FALSE	FALSE	TRUE	chr13_74220063_74231063	-1.61927	1	ENSG00000286330.1	AL353660.1	62507	-1.47809	0.0013256	0.75	4.3e-13	1.29e-12	FALSE	FALSE
chr13_74272463_74274463|AL353660.1	2	FALSE	FALSE	FALSE	TRUE	chr13_74272463_74274463	-0.717103	1	ENSG00000286330.1	AL353660.1	14607	-1.47809	0.0013256	0.74	1.5e-12	6e-12	FALSE	FALSE
chr13_74284463_74287863|LINC00402	2	FALSE	FALSE	FALSE	TRUE	chr13_74284463_74287863	-0.877248	1	ENSG00000235532.1	LINC00402	-54706	-2.07855	1.03574e-07	0.73	3.1e-12	1.24e-11	FALSE	FALSE
chr13_74284463_74287863|AL353660.1	1	FALSE	FALSE	FALSE	FALSE	chr13_74284463_74287863	-0.877248	1	ENSG00000286330.1	AL353660.1	1907	-1.47809	0.0013256	0.71	1.7e-11	6.8e-11	FALSE	FALSE
chr13_87777168_87778155|AL445647.1	3	TRUE	FALSE	FALSE	TRUE	chr13_87777168_87778155	0.985944	1	ENSG00000272046.1	AL445647.1	33570	4.42987	2.5171e-08	0.76	1.3e-13	5.2e-13	FALSE	FALSE
chr13_87797345_87797945|AL445647.1	3	TRUE	FALSE	FALSE	TRUE	chr13_87797345_87797945	1.06473	1	ENSG00000272046.1	AL445647.1	13587	4.42987	2.5171e-08	0.79	2.3e-15	9.2e-15	FALSE	FALSE
chr13_87805345_87807545|AL445647.1	4	TRUE	FALSE	TRUE	TRUE	chr13_87805345_87807545	1.25173	1	ENSG00000272046.1	AL445647.1	4787	4.42987	2.5171e-08	0.84	1.4e-18	5.6e-18	FALSE	FALSE
chr13_89061841_89062538|AL162573.1	4	TRUE	FALSE	TRUE	TRUE	chr13_89061841_89062538	1.51448	0.296344	ENSG00000288552.1	AL162573.1	100996	7.13976	2.11013e-17	0.9	1.2e-24	3.6e-24	FALSE	FALSE
chr13_89099946_89101946|AL162573.1	5	TRUE	TRUE	TRUE	TRUE	chr13_89099946_89101946	2.32728	0.0210972	ENSG00000288552.1	AL162573.1	62240	7.13976	2.11013e-17	0.93	1.2e-29	3.6e-29	FALSE	FALSE
chr13_89110746_89111746|AL162573.1	4	TRUE	FALSE	TRUE	TRUE	chr13_89110746_89111746	2.43363	0.0225912	ENSG00000288552.1	AL162573.1	51940	7.13976	2.11013e-17	0.93	2.1e-29	6.3e-29	FALSE	FALSE
chr13_89135746_89137146|AL162573.1	5	TRUE	TRUE	TRUE	TRUE	chr13_89135746_89137146	2.44149	0.0178179	ENSG00000288552.1	AL162573.1	26740	7.13976	2.11013e-17	0.93	7.4e-30	2.22e-29	FALSE	FALSE
chr13_95301806_95302196|RNY3P8	1	FALSE	FALSE	FALSE	FALSE	chr13_95301806_95302196	2.20269	0.351421	ENSG00000223298.1	RNY3P8	8954	2.12305	0.000196053	0.84	1.9e-18	2.28e-17	FALSE	FALSE
chr13_95301806_95302196|ABCC4	3	TRUE	FALSE	FALSE	TRUE	chr13_95301806_95302196	2.20269	0.351421	ENSG00000125257.16	ABCC4	-526	2.53303	1.60549e-20	0.81	1.8e-16	2.16e-15	FALSE	FALSE
chr13_95304117_95304678|RNY3P8	2	FALSE	FALSE	FALSE	TRUE	chr13_95304117_95304678	1.89804	0.251946	ENSG00000223298.1	RNY3P8	6557	2.12305	0.000196053	0.87	1.9e-21	2.28e-20	FALSE	FALSE
chr13_95304117_95304678|ABCC4	2	FALSE	FALSE	FALSE	TRUE	chr13_95304117_95304678	1.89804	0.251946	ENSG00000125257.16	ABCC4	-2922	2.53303	1.60549e-20	0.77	4.6e-14	5.52e-13	FALSE	FALSE
chr13_95309774_95310174|RNY3P8	2	FALSE	FALSE	FALSE	TRUE	chr13_95309774_95310174	1.70313	1	ENSG00000223298.1	RNY3P8	981	2.12305	0.000196053	0.88	1.4e-22	1.68e-21	FALSE	FALSE
chr13_95309774_95310174|ABCC4	2	FALSE	FALSE	FALSE	TRUE	chr13_95309774_95310174	1.70313	1	ENSG00000125257.16	ABCC4	-8499	2.53303	1.60549e-20	0.78	1.5e-14	1.8e-13	FALSE	FALSE
chr13_99980816_99981558|AL355338.1	3	FALSE	FALSE	TRUE	TRUE	chr13_99980816_99981558	2.97359	3.45481e-08	ENSG00000288060.1	AL355338.1	-1153	4.08935	5.20863e-10	0.83	6.6e-18	1.518e-16	FALSE	FALSE
chr13_99980816_99981558|ZIC2	3	FALSE	FALSE	TRUE	TRUE	chr13_99980816_99981558	2.97359	3.45481e-08	ENSG00000043355.12	ZIC2	597	7.66392	2.07599e-47	0.83	7.5e-18	1.725e-16	FALSE	FALSE
chr13_99980816_99981558|ZIC5	3	FALSE	FALSE	TRUE	TRUE	chr13_99980816_99981558	2.97359	3.45481e-08	ENSG00000139800.8	ZIC5	-9278	8.33886	4.97003e-38	0.81	8.6e-17	1.978e-15	FALSE	FALSE
chr14_103057787_103060863|XRCC3	1	FALSE	FALSE	FALSE	FALSE	chr14_103057787_103060863	1.1055	0.627324	ENSG00000126215.14	XRCC3	656179	0.628709	0.00624007	0.72	0	0	FALSE	FALSE
chr14_104289063_104292211|LINC02691	5	TRUE	TRUE	TRUE	TRUE	chr14_104289063_104292211	-3.21305	0.000992596	ENSG00000258913.2	LINC02691	-67053	-1.63224	0.000266611	0.88	9.8e-23	4.606e-21	FALSE	FALSE
chr14_104816270_104818663|LINC00638	1	FALSE	FALSE	FALSE	FALSE	chr14_104816270_104818663	1.40932	1.00429e-05	ENSG00000258701.1	LINC00638	3734	1.44945	2.72456e-09	0.76	0	0	FALSE	FALSE
chr14_105602385_105603829|IGHA2	4	TRUE	TRUE	FALSE	TRUE	chr14_105602385_105603829	-1.84674	1	ENSG00000211890.4	IGHA2	-14712	-2.16088	1.84196e-05	0.92	0	0	TRUE	FALSE
chr14_105602385_105603829|IGHV3-7	2	TRUE	FALSE	FALSE	FALSE	chr14_105602385_105603829	-1.84674	1	ENSG00000211938.2	IGHV3-7	459576	-1.99247	0.000162266	0.9	0	0	TRUE	FALSE
chr14_105602385_105603829|IGHA1	4	TRUE	TRUE	FALSE	TRUE	chr14_105602385_105603829	-1.84674	1	ENSG00000211895.5	IGHA1	105558	-2.61741	1.02771e-07	0.88	0	0	TRUE	FALSE
chr14_105602385_105603829|IGHV1-24	4	TRUE	TRUE	FALSE	TRUE	chr14_105602385_105603829	-1.84674	1	ENSG00000211950.2	IGHV1-24	673936	-2.03458	0.000492531	0.88	1.6e-22	1.296e-20	TRUE	FALSE
chr14_105602385_105603829|IGHV3-13	4	TRUE	TRUE	FALSE	TRUE	chr14_105602385_105603829	-1.84674	1	ENSG00000211942.3	IGHV3-13	526965	-2.03933	0.000531773	0.85	1.9e-19	1.539e-17	TRUE	FALSE
chr14_105602385_105603829|IGHV3-30	1	FALSE	FALSE	FALSE	FALSE	chr14_105602385_105603829	-1.84674	1	ENSG00000270550.1	IGHV3-30	732506	2.57593	0.000297202	0.85	9e-20	7.29e-18	TRUE	FALSE
chr14_105602385_105603829|IGHV3-33	2	TRUE	FALSE	FALSE	FALSE	chr14_105602385_105603829	-1.84674	1	ENSG00000211955.2	IGHV3-33	757217	1.48616	0.0431642	0.85	1.2e-19	9.72e-18	TRUE	FALSE
chr14_105602385_105603829|IGHV1-18	1	FALSE	FALSE	FALSE	FALSE	chr14_105602385_105603829	-1.84674	1	ENSG00000211945.2	IGHV1-18	582287	2.57516	0.000157287	0.84	0	0	TRUE	FALSE
chr14_105602385_105603829|IGHM	3	TRUE	FALSE	FALSE	TRUE	chr14_105602385_105603829	-1.84674	1	ENSG00000211899.10	IGHM	253111	-1.59572	0.0016336	0.79	0	0	TRUE	FALSE
chr14_105602385_105603829|IGHV4-28	2	TRUE	FALSE	FALSE	FALSE	chr14_105602385_105603829	-1.84674	1	ENSG00000211952.3	IGHV4-28	721653	-1.77653	0.00527606	0.79	3.5e-15	2.835e-13	TRUE	FALSE
chr14_105602385_105603829|IGHD	3	TRUE	TRUE	FALSE	FALSE	chr14_105602385_105603829	-1.84674	1	ENSG00000211898.7	IGHD	242571	-2.49127	4.0495e-06	0.76	1.8e-13	1.458e-11	TRUE	FALSE
chr14_105613063_105615863|IGHV3-7	2	TRUE	FALSE	FALSE	FALSE	chr14_105613063_105615863	-1.97842	1	ENSG00000211938.2	IGHV3-7	448220	-1.99247	0.000162266	0.93	0	0	TRUE	FALSE
chr14_105613063_105615863|IGHA2	4	TRUE	TRUE	FALSE	TRUE	chr14_105613063_105615863	-1.97842	1	ENSG00000211890.4	IGHA2	-26068	-2.16088	1.84196e-05	0.91	0	0	TRUE	FALSE
chr14_105613063_105615863|IGHV1-24	4	TRUE	TRUE	FALSE	TRUE	chr14_105613063_105615863	-1.97842	1	ENSG00000211950.2	IGHV1-24	662580	-2.03458	0.000492531	0.91	8.7e-26	7.047e-24	TRUE	FALSE
chr14_105613063_105615863|IGHA1	4	TRUE	TRUE	FALSE	TRUE	chr14_105613063_105615863	-1.97842	1	ENSG00000211895.5	IGHA1	94202	-2.61741	1.02771e-07	0.9	0	0	TRUE	FALSE
chr14_105613063_105615863|IGHV3-30	1	FALSE	FALSE	FALSE	FALSE	chr14_105613063_105615863	-1.97842	1	ENSG00000270550.1	IGHV3-30	721150	2.57593	0.000297202	0.88	3.1e-22	2.511e-20	TRUE	FALSE
chr14_105613063_105615863|IGHV3-13	4	TRUE	TRUE	FALSE	TRUE	chr14_105613063_105615863	-1.97842	1	ENSG00000211942.3	IGHV3-13	515609	-2.03933	0.000531773	0.87	1e-21	8.1e-20	TRUE	FALSE
chr14_105613063_105615863|IGHV1-18	1	FALSE	FALSE	FALSE	FALSE	chr14_105613063_105615863	-1.97842	1	ENSG00000211945.2	IGHV1-18	570931	2.57516	0.000157287	0.87	0	0	TRUE	FALSE
chr14_105613063_105615863|IGHV3-33	2	TRUE	FALSE	FALSE	FALSE	chr14_105613063_105615863	-1.97842	1	ENSG00000211955.2	IGHV3-33	745861	1.48616	0.0431642	0.87	3.4e-21	2.754e-19	TRUE	FALSE
chr14_105613063_105615863|IGHM	3	TRUE	FALSE	FALSE	TRUE	chr14_105613063_105615863	-1.97842	1	ENSG00000211899.10	IGHM	241755	-1.59572	0.0016336	0.82	0	0	TRUE	FALSE
chr14_105613063_105615863|IGHV4-28	2	TRUE	FALSE	FALSE	FALSE	chr14_105613063_105615863	-1.97842	1	ENSG00000211952.3	IGHV4-28	710297	-1.77653	0.00527606	0.8	1e-15	8.1e-14	TRUE	FALSE
chr14_105613063_105615863|IGHD	3	TRUE	TRUE	FALSE	FALSE	chr14_105613063_105615863	-1.97842	1	ENSG00000211898.7	IGHD	231215	-2.49127	4.0495e-06	0.77	3e-14	2.43e-12	TRUE	FALSE
chr14_105616463_105618263|IGHV3-7	2	TRUE	FALSE	FALSE	FALSE	chr14_105616463_105618263	-1.97617	1	ENSG00000211938.2	IGHV3-7	445320	-1.99247	0.000162266	0.93	0	0	TRUE	FALSE
chr14_105616463_105618263|IGHA2	4	TRUE	TRUE	FALSE	TRUE	chr14_105616463_105618263	-1.97617	1	ENSG00000211890.4	IGHA2	-28968	-2.16088	1.84196e-05	0.91	0	0	TRUE	FALSE
chr14_105616463_105618263|IGHV1-24	4	TRUE	TRUE	FALSE	TRUE	chr14_105616463_105618263	-1.97617	1	ENSG00000211950.2	IGHV1-24	659680	-2.03458	0.000492531	0.91	7.2e-26	5.832e-24	TRUE	FALSE
chr14_105616463_105618263|IGHA1	4	TRUE	TRUE	FALSE	TRUE	chr14_105616463_105618263	-1.97617	1	ENSG00000211895.5	IGHA1	91302	-2.61741	1.02771e-07	0.9	0	0	TRUE	FALSE
chr14_105616463_105618263|IGHV3-30	1	FALSE	FALSE	FALSE	FALSE	chr14_105616463_105618263	-1.97617	1	ENSG00000270550.1	IGHV3-30	718250	2.57593	0.000297202	0.88	2.7e-22	2.187e-20	TRUE	FALSE
chr14_105616463_105618263|IGHV3-13	4	TRUE	TRUE	FALSE	TRUE	chr14_105616463_105618263	-1.97617	1	ENSG00000211942.3	IGHV3-13	512709	-2.03933	0.000531773	0.87	1e-21	8.1e-20	TRUE	FALSE
chr14_105616463_105618263|IGHV1-18	1	FALSE	FALSE	FALSE	FALSE	chr14_105616463_105618263	-1.97617	1	ENSG00000211945.2	IGHV1-18	568031	2.57516	0.000157287	0.87	0	0	TRUE	FALSE
chr14_105616463_105618263|IGHV3-33	2	TRUE	FALSE	FALSE	FALSE	chr14_105616463_105618263	-1.97617	1	ENSG00000211955.2	IGHV3-33	742961	1.48616	0.0431642	0.87	3.2e-21	2.592e-19	TRUE	FALSE
chr14_105616463_105618263|IGHM	3	TRUE	FALSE	FALSE	TRUE	chr14_105616463_105618263	-1.97617	1	ENSG00000211899.10	IGHM	238855	-1.59572	0.0016336	0.82	0	0	TRUE	FALSE
chr14_105616463_105618263|IGHV4-28	2	TRUE	FALSE	FALSE	FALSE	chr14_105616463_105618263	-1.97617	1	ENSG00000211952.3	IGHV4-28	707397	-1.77653	0.00527606	0.8	8.3e-16	6.723e-14	TRUE	FALSE
chr14_105616463_105618263|IGHD	3	TRUE	TRUE	FALSE	FALSE	chr14_105616463_105618263	-1.97617	1	ENSG00000211898.7	IGHD	228315	-2.49127	4.0495e-06	0.77	2.9e-14	2.349e-12	TRUE	FALSE
chr14_105619406_105619936|IGHV3-7	2	TRUE	FALSE	FALSE	FALSE	chr14_105619406_105619936	-1.97655	1	ENSG00000211938.2	IGHV3-7	443012	-1.99247	0.000162266	0.93	0	0	FALSE	FALSE
chr14_105619406_105619936|IGHA2	4	TRUE	TRUE	FALSE	TRUE	chr14_105619406_105619936	-1.97655	1	ENSG00000211890.4	IGHA2	-31276	-2.16088	1.84196e-05	0.91	0	0	FALSE	FALSE
chr14_105619406_105619936|IGHV1-24	4	TRUE	TRUE	FALSE	TRUE	chr14_105619406_105619936	-1.97655	1	ENSG00000211950.2	IGHV1-24	657372	-2.03458	0.000492531	0.91	5.4e-26	4.374e-24	FALSE	FALSE
chr14_105619406_105619936|IGHA1	4	TRUE	TRUE	FALSE	TRUE	chr14_105619406_105619936	-1.97655	1	ENSG00000211895.5	IGHA1	88994	-2.61741	1.02771e-07	0.9	0	0	FALSE	FALSE
chr14_105619406_105619936|IGHV3-30	1	FALSE	FALSE	FALSE	FALSE	chr14_105619406_105619936	-1.97655	1	ENSG00000270550.1	IGHV3-30	715942	2.57593	0.000297202	0.88	3e-22	2.43e-20	FALSE	FALSE
chr14_105619406_105619936|IGHV3-13	4	TRUE	TRUE	FALSE	TRUE	chr14_105619406_105619936	-1.97655	1	ENSG00000211942.3	IGHV3-13	510401	-2.03933	0.000531773	0.87	1e-21	8.1e-20	FALSE	FALSE
chr14_105619406_105619936|IGHV1-18	1	FALSE	FALSE	FALSE	FALSE	chr14_105619406_105619936	-1.97655	1	ENSG00000211945.2	IGHV1-18	565723	2.57516	0.000157287	0.87	0	0	FALSE	FALSE
chr14_105619406_105619936|IGHV3-33	2	TRUE	FALSE	FALSE	FALSE	chr14_105619406_105619936	-1.97655	1	ENSG00000211955.2	IGHV3-33	740653	1.48616	0.0431642	0.87	3.9e-21	3.159e-19	FALSE	FALSE
chr14_105619406_105619936|IGHM	3	TRUE	FALSE	FALSE	TRUE	chr14_105619406_105619936	-1.97655	1	ENSG00000211899.10	IGHM	236547	-1.59572	0.0016336	0.82	0	0	FALSE	FALSE
chr14_105619406_105619936|IGHV4-28	2	TRUE	FALSE	FALSE	FALSE	chr14_105619406_105619936	-1.97655	1	ENSG00000211952.3	IGHV4-28	705089	-1.77653	0.00527606	0.8	8e-16	6.48e-14	FALSE	FALSE
chr14_105619406_105619936|IGHD	3	TRUE	TRUE	FALSE	FALSE	chr14_105619406_105619936	-1.97655	1	ENSG00000211898.7	IGHD	226007	-2.49127	4.0495e-06	0.77	2.4e-14	1.944e-12	FALSE	FALSE
chr14_105626463_105628100|IGHV1-18	1	FALSE	FALSE	FALSE	FALSE	chr14_105626463_105628100	-1.81647	1	ENSG00000211945.2	IGHV1-18	558112	2.57516	0.000157287	0.92	0	0	FALSE	FALSE
chr14_105626463_105628100|IGHV3-30	1	FALSE	FALSE	FALSE	FALSE	chr14_105626463_105628100	-1.81647	1	ENSG00000270550.1	IGHV3-30	708331	2.57593	0.000297202	0.92	9.4e-28	7.708e-26	FALSE	FALSE
chr14_105626463_105628100|IGHV3-7	2	TRUE	FALSE	FALSE	FALSE	chr14_105626463_105628100	-1.81647	1	ENSG00000211938.2	IGHV3-7	435401	-1.99247	0.000162266	0.89	0	0	FALSE	FALSE
chr14_105626463_105628100|IGHV3-33	2	TRUE	FALSE	FALSE	FALSE	chr14_105626463_105628100	-1.81647	1	ENSG00000211955.2	IGHV3-33	733042	1.48616	0.0431642	0.88	5.5e-22	4.51e-20	FALSE	FALSE
chr14_105626463_105628100|IGHA1	4	TRUE	TRUE	FALSE	TRUE	chr14_105626463_105628100	-1.81647	1	ENSG00000211895.5	IGHA1	81383	-2.61741	1.02771e-07	0.86	0	0	FALSE	FALSE
chr14_105626463_105628100|IGHM	3	TRUE	FALSE	FALSE	TRUE	chr14_105626463_105628100	-1.81647	1	ENSG00000211899.10	IGHM	228936	-1.59572	0.0016336	0.86	0	0	FALSE	FALSE
chr14_105626463_105628100|IGHV1-24	3	TRUE	FALSE	FALSE	TRUE	chr14_105626463_105628100	-1.81647	1	ENSG00000211950.2	IGHV1-24	649761	-2.03458	0.000492531	0.85	1.3e-19	1.066e-17	FALSE	FALSE
chr14_105626463_105628100|IGHV4-28	2	TRUE	FALSE	FALSE	FALSE	chr14_105626463_105628100	-1.81647	1	ENSG00000211952.3	IGHV4-28	697478	-1.77653	0.00527606	0.84	2.1e-18	1.722e-16	FALSE	FALSE
chr14_105626463_105628100|IGHV3-13	3	TRUE	FALSE	FALSE	TRUE	chr14_105626463_105628100	-1.81647	1	ENSG00000211942.3	IGHV3-13	502790	-2.03933	0.000531773	0.8	1.2e-15	9.84e-14	FALSE	FALSE
chr14_105626463_105628100|IGHA2	4	TRUE	TRUE	FALSE	TRUE	chr14_105626463_105628100	-1.81647	1	ENSG00000211890.4	IGHA2	-38886	-2.16088	1.84196e-05	0.76	0	0	FALSE	FALSE
chr14_105626463_105628100|IGHD	2	TRUE	FALSE	FALSE	FALSE	chr14_105626463_105628100	-1.81647	1	ENSG00000211898.7	IGHD	218396	-2.49127	4.0495e-06	0.73	2.8e-12	2.296e-10	FALSE	FALSE
chr14_105629263_105630063|IGHV3-30	1	FALSE	FALSE	FALSE	FALSE	chr14_105629263_105630063	-1.79871	1	ENSG00000270550.1	IGHV3-30	705950	2.57593	0.000297202	0.92	1.8e-27	1.494e-25	TRUE	FALSE
chr14_105629263_105630063|IGHV1-18	1	FALSE	FALSE	FALSE	FALSE	chr14_105629263_105630063	-1.79871	1	ENSG00000211945.2	IGHV1-18	555731	2.57516	0.000157287	0.91	0	0	TRUE	FALSE
chr14_105629263_105630063|IGHV3-7	2	TRUE	FALSE	FALSE	FALSE	chr14_105629263_105630063	-1.79871	1	ENSG00000211938.2	IGHV3-7	433020	-1.99247	0.000162266	0.89	0	0	TRUE	FALSE
chr14_105629263_105630063|IGHV3-33	2	TRUE	FALSE	FALSE	FALSE	chr14_105629263_105630063	-1.79871	1	ENSG00000211955.2	IGHV3-33	730661	1.48616	0.0431642	0.88	7e-22	5.81e-20	TRUE	FALSE
chr14_105629263_105630063|IGHA1	4	TRUE	TRUE	FALSE	TRUE	chr14_105629263_105630063	-1.79871	1	ENSG00000211895.5	IGHA1	79002	-2.61741	1.02771e-07	0.86	0	0	TRUE	FALSE
chr14_105629263_105630063|IGHM	3	TRUE	FALSE	FALSE	TRUE	chr14_105629263_105630063	-1.79871	1	ENSG00000211899.10	IGHM	226555	-1.59572	0.0016336	0.86	0	0	TRUE	FALSE
chr14_105629263_105630063|IGHV1-24	3	TRUE	FALSE	FALSE	TRUE	chr14_105629263_105630063	-1.79871	1	ENSG00000211950.2	IGHV1-24	647380	-2.03458	0.000492531	0.85	1.6e-19	1.328e-17	TRUE	FALSE
chr14_105629263_105630063|IGHV4-28	2	TRUE	FALSE	FALSE	FALSE	chr14_105629263_105630063	-1.79871	1	ENSG00000211952.3	IGHV4-28	695097	-1.77653	0.00527606	0.84	1.5e-18	1.245e-16	TRUE	FALSE
chr14_105629263_105630063|IGHV3-13	3	TRUE	FALSE	FALSE	TRUE	chr14_105629263_105630063	-1.79871	1	ENSG00000211942.3	IGHV3-13	500409	-2.03933	0.000531773	0.8	1e-15	8.3e-14	TRUE	FALSE
chr14_105629263_105630063|IGHA2	4	TRUE	TRUE	FALSE	TRUE	chr14_105629263_105630063	-1.79871	1	ENSG00000211890.4	IGHA2	-41268	-2.16088	1.84196e-05	0.76	0	0	TRUE	FALSE
chr14_105629263_105630063|IGHD	2	TRUE	FALSE	FALSE	FALSE	chr14_105629263_105630063	-1.79871	1	ENSG00000211898.7	IGHD	216015	-2.49127	4.0495e-06	0.73	3.8e-12	3.154e-10	TRUE	FALSE
chr14_105631663_105634463|IGHV3-30	1	FALSE	FALSE	FALSE	FALSE	chr14_105631663_105634463	-1.80102	1	ENSG00000270550.1	IGHV3-30	702550	2.57593	0.000297202	0.92	1.8e-27	1.494e-25	TRUE	FALSE
chr14_105631663_105634463|IGHV1-18	1	FALSE	FALSE	FALSE	FALSE	chr14_105631663_105634463	-1.80102	1	ENSG00000211945.2	IGHV1-18	552331	2.57516	0.000157287	0.91	0	0	TRUE	FALSE
chr14_105631663_105634463|IGHV3-7	2	TRUE	FALSE	FALSE	FALSE	chr14_105631663_105634463	-1.80102	1	ENSG00000211938.2	IGHV3-7	429620	-1.99247	0.000162266	0.89	0	0	TRUE	FALSE
chr14_105631663_105634463|IGHV3-33	2	TRUE	FALSE	FALSE	FALSE	chr14_105631663_105634463	-1.80102	1	ENSG00000211955.2	IGHV3-33	727261	1.48616	0.0431642	0.88	7e-22	5.81e-20	TRUE	FALSE
chr14_105631663_105634463|IGHA1	4	TRUE	TRUE	FALSE	TRUE	chr14_105631663_105634463	-1.80102	1	ENSG00000211895.5	IGHA1	75602	-2.61741	1.02771e-07	0.86	0	0	TRUE	FALSE
chr14_105631663_105634463|IGHM	3	TRUE	FALSE	FALSE	TRUE	chr14_105631663_105634463	-1.80102	1	ENSG00000211899.10	IGHM	223155	-1.59572	0.0016336	0.86	0	0	TRUE	FALSE
chr14_105631663_105634463|IGHV1-24	3	TRUE	FALSE	FALSE	TRUE	chr14_105631663_105634463	-1.80102	1	ENSG00000211950.2	IGHV1-24	643980	-2.03458	0.000492531	0.85	1.6e-19	1.328e-17	TRUE	FALSE
chr14_105631663_105634463|IGHV4-28	2	TRUE	FALSE	FALSE	FALSE	chr14_105631663_105634463	-1.80102	1	ENSG00000211952.3	IGHV4-28	691697	-1.77653	0.00527606	0.84	1.5e-18	1.245e-16	TRUE	FALSE
chr14_105631663_105634463|IGHV3-13	3	TRUE	FALSE	FALSE	TRUE	chr14_105631663_105634463	-1.80102	1	ENSG00000211942.3	IGHV3-13	497009	-2.03933	0.000531773	0.8	1e-15	8.3e-14	TRUE	FALSE
chr14_105631663_105634463|IGHA2	4	TRUE	TRUE	FALSE	TRUE	chr14_105631663_105634463	-1.80102	1	ENSG00000211890.4	IGHA2	-44668	-2.16088	1.84196e-05	0.76	0	0	TRUE	FALSE
chr14_105631663_105634463|IGHD	2	TRUE	FALSE	FALSE	FALSE	chr14_105631663_105634463	-1.80102	1	ENSG00000211898.7	IGHD	212615	-2.49127	4.0495e-06	0.73	3.8e-12	3.154e-10	TRUE	FALSE
chr14_105646071_105647223|IGHV3-30	1	FALSE	FALSE	FALSE	FALSE	chr14_105646071_105647223	-1.82528	1	ENSG00000270550.1	IGHV3-30	688966	2.57593	0.000297202	0.93	6.2e-30	5.208e-28	TRUE	FALSE
chr14_105646071_105647223|IGHV1-18	1	FALSE	FALSE	FALSE	FALSE	chr14_105646071_105647223	-1.82528	1	ENSG00000211945.2	IGHV1-18	538747	2.57516	0.000157287	0.92	0	0	TRUE	FALSE
chr14_105646071_105647223|IGHV3-7	2	TRUE	FALSE	FALSE	FALSE	chr14_105646071_105647223	-1.82528	1	ENSG00000211938.2	IGHV3-7	416036	-1.99247	0.000162266	0.9	0	0	TRUE	FALSE
chr14_105646071_105647223|IGHV3-33	2	TRUE	FALSE	FALSE	FALSE	chr14_105646071_105647223	-1.82528	1	ENSG00000211955.2	IGHV3-33	713677	1.48616	0.0431642	0.9	4.4e-25	3.696e-23	TRUE	FALSE
chr14_105646071_105647223|IGHA1	4	TRUE	TRUE	FALSE	TRUE	chr14_105646071_105647223	-1.82528	1	ENSG00000211895.5	IGHA1	62018	-2.61741	1.02771e-07	0.85	0	0	TRUE	FALSE
chr14_105646071_105647223|IGHM	3	TRUE	FALSE	FALSE	TRUE	chr14_105646071_105647223	-1.82528	1	ENSG00000211899.10	IGHM	209571	-1.59572	0.0016336	0.85	0	0	TRUE	FALSE
chr14_105646071_105647223|IGHV1-24	4	TRUE	TRUE	FALSE	TRUE	chr14_105646071_105647223	-1.82528	1	ENSG00000211950.2	IGHV1-24	630396	-2.03458	0.000492531	0.85	7.6e-20	6.384e-18	TRUE	FALSE
chr14_105646071_105647223|IGHV4-28	2	TRUE	FALSE	FALSE	FALSE	chr14_105646071_105647223	-1.82528	1	ENSG00000211952.3	IGHV4-28	678113	-1.77653	0.00527606	0.84	2.1e-18	1.764e-16	TRUE	FALSE
chr14_105646071_105647223|IGHV3-13	4	TRUE	TRUE	FALSE	TRUE	chr14_105646071_105647223	-1.82528	1	ENSG00000211942.3	IGHV3-13	483425	-2.03933	0.000531773	0.81	3e-16	2.52e-14	TRUE	FALSE
chr14_105646071_105647223|IGHA2	4	TRUE	TRUE	FALSE	TRUE	chr14_105646071_105647223	-1.82528	1	ENSG00000211890.4	IGHA2	-58252	-2.16088	1.84196e-05	0.76	0	0	TRUE	FALSE
chr14_105646071_105647223|IGHD	2	TRUE	FALSE	FALSE	FALSE	chr14_105646071_105647223	-1.82528	1	ENSG00000211898.7	IGHD	199031	-2.49127	4.0495e-06	0.72	8.7e-12	7.308e-10	TRUE	FALSE
chr14_105658863_105660263|IGHV3-30	1	FALSE	FALSE	FALSE	FALSE	chr14_105658863_105660263	-1.83309	1	ENSG00000270550.1	IGHV3-30	676050	2.57593	0.000297202	0.93	6.1e-30	5.185e-28	FALSE	FALSE
chr14_105658863_105660263|IGHV1-18	1	FALSE	FALSE	FALSE	FALSE	chr14_105658863_105660263	-1.83309	1	ENSG00000211945.2	IGHV1-18	525831	2.57516	0.000157287	0.92	0	0	FALSE	FALSE
chr14_105658863_105660263|IGHV3-7	2	TRUE	FALSE	FALSE	FALSE	chr14_105658863_105660263	-1.83309	1	ENSG00000211938.2	IGHV3-7	403120	-1.99247	0.000162266	0.9	0	0	FALSE	FALSE
chr14_105658863_105660263|IGHV3-33	2	TRUE	FALSE	FALSE	FALSE	chr14_105658863_105660263	-1.83309	1	ENSG00000211955.2	IGHV3-33	700761	1.48616	0.0431642	0.9	3.7e-25	3.145e-23	FALSE	FALSE
chr14_105658863_105660263|IGHV1-24	4	TRUE	TRUE	FALSE	TRUE	chr14_105658863_105660263	-1.83309	1	ENSG00000211950.2	IGHV1-24	617480	-2.03458	0.000492531	0.86	5.5e-20	4.675e-18	FALSE	FALSE
chr14_105658863_105660263|IGHA1	4	TRUE	TRUE	FALSE	TRUE	chr14_105658863_105660263	-1.83309	1	ENSG00000211895.5	IGHA1	49102	-2.61741	1.02771e-07	0.85	0	0	FALSE	FALSE
chr14_105658863_105660263|IGHM	3	TRUE	FALSE	FALSE	TRUE	chr14_105658863_105660263	-1.83309	1	ENSG00000211899.10	IGHM	196655	-1.59572	0.0016336	0.85	0	0	FALSE	FALSE
chr14_105658863_105660263|IGHV4-28	2	TRUE	FALSE	FALSE	FALSE	chr14_105658863_105660263	-1.83309	1	ENSG00000211952.3	IGHV4-28	665197	-1.77653	0.00527606	0.84	2.5e-18	2.125e-16	FALSE	FALSE
chr14_105658863_105660263|IGHV3-13	4	TRUE	TRUE	FALSE	TRUE	chr14_105658863_105660263	-1.83309	1	ENSG00000211942.3	IGHV3-13	470509	-2.03933	0.000531773	0.81	2.9e-16	2.465e-14	FALSE	FALSE
chr14_105658863_105660263|IGHA2	4	TRUE	TRUE	FALSE	TRUE	chr14_105658863_105660263	-1.83309	1	ENSG00000211890.4	IGHA2	-71168	-2.16088	1.84196e-05	0.76	0	0	FALSE	FALSE
chr14_105658863_105660263|IGHD	2	TRUE	FALSE	FALSE	FALSE	chr14_105658863_105660263	-1.83309	1	ENSG00000211898.7	IGHD	186115	-2.49127	4.0495e-06	0.72	8.8e-12	7.48e-10	FALSE	FALSE
chr14_105662263_105662863|IGHV3-30	1	FALSE	FALSE	FALSE	FALSE	chr14_105662263_105662863	-1.83383	1	ENSG00000270550.1	IGHV3-30	673050	2.57593	0.000297202	0.93	6e-30	5.1e-28	TRUE	FALSE
chr14_105662263_105662863|IGHV1-18	1	FALSE	FALSE	FALSE	FALSE	chr14_105662263_105662863	-1.83383	1	ENSG00000211945.2	IGHV1-18	522831	2.57516	0.000157287	0.92	0	0	TRUE	FALSE
chr14_105662263_105662863|IGHV3-7	2	TRUE	FALSE	FALSE	FALSE	chr14_105662263_105662863	-1.83383	1	ENSG00000211938.2	IGHV3-7	400120	-1.99247	0.000162266	0.9	0	0	TRUE	FALSE
chr14_105662263_105662863|IGHV3-33	2	TRUE	FALSE	FALSE	FALSE	chr14_105662263_105662863	-1.83383	1	ENSG00000211955.2	IGHV3-33	697761	1.48616	0.0431642	0.9	4.4e-25	3.74e-23	TRUE	FALSE
chr14_105662263_105662863|IGHV1-24	4	TRUE	TRUE	FALSE	TRUE	chr14_105662263_105662863	-1.83383	1	ENSG00000211950.2	IGHV1-24	614480	-2.03458	0.000492531	0.86	5.5e-20	4.675e-18	TRUE	FALSE
chr14_105662263_105662863|IGHA1	4	TRUE	TRUE	FALSE	TRUE	chr14_105662263_105662863	-1.83383	1	ENSG00000211895.5	IGHA1	46102	-2.61741	1.02771e-07	0.85	0	0	TRUE	FALSE
chr14_105662263_105662863|IGHM	3	TRUE	FALSE	FALSE	TRUE	chr14_105662263_105662863	-1.83383	1	ENSG00000211899.10	IGHM	193655	-1.59572	0.0016336	0.85	0	0	TRUE	FALSE
chr14_105662263_105662863|IGHV4-28	2	TRUE	FALSE	FALSE	FALSE	chr14_105662263_105662863	-1.83383	1	ENSG00000211952.3	IGHV4-28	662197	-1.77653	0.00527606	0.84	2.5e-18	2.125e-16	TRUE	FALSE
chr14_105662263_105662863|IGHV3-13	4	TRUE	TRUE	FALSE	TRUE	chr14_105662263_105662863	-1.83383	1	ENSG00000211942.3	IGHV3-13	467509	-2.03933	0.000531773	0.81	2.9e-16	2.465e-14	TRUE	FALSE
chr14_105662263_105662863|IGHA2	4	TRUE	TRUE	FALSE	TRUE	chr14_105662263_105662863	-1.83383	1	ENSG00000211890.4	IGHA2	-74168	-2.16088	1.84196e-05	0.76	0	0	TRUE	FALSE
chr14_105662263_105662863|IGHD	2	TRUE	FALSE	FALSE	FALSE	chr14_105662263_105662863	-1.83383	1	ENSG00000211898.7	IGHD	183115	-2.49127	4.0495e-06	0.72	8.4e-12	7.14e-10	TRUE	FALSE
chr14_105702462_105702877|IGHV1-18	1	FALSE	FALSE	FALSE	FALSE	chr14_105702462_105702877	-1.87665	1	ENSG00000211945.2	IGHV1-18	482724	2.57516	0.000157287	0.9	0	0	FALSE	FALSE
chr14_105702462_105702877|IGHV3-30	1	FALSE	FALSE	FALSE	FALSE	chr14_105702462_105702877	-1.87665	1	ENSG00000270550.1	IGHV3-30	632943	2.57593	0.000297202	0.9	6.1e-25	5.185e-23	FALSE	FALSE
chr14_105702462_105702877|IGHV3-33	2	TRUE	FALSE	FALSE	FALSE	chr14_105702462_105702877	-1.87665	1	ENSG00000211955.2	IGHV3-33	657654	1.48616	0.0431642	0.89	1.7e-23	1.445e-21	FALSE	FALSE
chr14_105702462_105702877|IGHV3-7	2	TRUE	FALSE	FALSE	FALSE	chr14_105702462_105702877	-1.87665	1	ENSG00000211938.2	IGHV3-7	360013	-1.99247	0.000162266	0.86	0	0	FALSE	FALSE
chr14_105702462_105702877|IGHM	3	TRUE	FALSE	FALSE	TRUE	chr14_105702462_105702877	-1.87665	1	ENSG00000211899.10	IGHM	153548	-1.59572	0.0016336	0.83	0	0	FALSE	FALSE
chr14_105702462_105702877|IGHV1-24	4	TRUE	TRUE	FALSE	TRUE	chr14_105702462_105702877	-1.87665	1	ENSG00000211950.2	IGHV1-24	574373	-2.03458	0.000492531	0.82	6.6e-17	5.61e-15	FALSE	FALSE
chr14_105702462_105702877|IGHV4-28	2	TRUE	FALSE	FALSE	FALSE	chr14_105702462_105702877	-1.87665	1	ENSG00000211952.3	IGHV4-28	622090	-1.77653	0.00527606	0.82	4.4e-17	3.74e-15	FALSE	FALSE
chr14_105702462_105702877|IGHA1	4	TRUE	TRUE	FALSE	TRUE	chr14_105702462_105702877	-1.87665	1	ENSG00000211895.5	IGHA1	5995	-2.61741	1.02771e-07	0.81	0	0	FALSE	FALSE
chr14_105702462_105702877|IGHV3-13	4	TRUE	TRUE	FALSE	TRUE	chr14_105702462_105702877	-1.87665	1	ENSG00000211942.3	IGHV3-13	427402	-2.03933	0.000531773	0.77	6.2e-14	5.27e-12	FALSE	FALSE
chr14_105702462_105702877|IGHA2	3	TRUE	FALSE	FALSE	TRUE	chr14_105702462_105702877	-1.87665	1	ENSG00000211890.4	IGHA2	-114274	-2.16088	1.84196e-05	0.71	0	0	FALSE	FALSE
chr14_105728063_105730463|IGHV1-18	1	FALSE	FALSE	FALSE	FALSE	chr14_105728063_105730463	-2.1179	1	ENSG00000211945.2	IGHV1-18	456131	2.57516	0.000157287	0.92	0	0	TRUE	FALSE
chr14_105728063_105730463|IGHV3-30	1	FALSE	FALSE	FALSE	FALSE	chr14_105728063_105730463	-2.1179	1	ENSG00000270550.1	IGHV3-30	606350	2.57593	0.000297202	0.92	1.5e-27	1.29e-25	TRUE	FALSE
chr14_105728063_105730463|IGHV3-33	2	TRUE	FALSE	FALSE	FALSE	chr14_105728063_105730463	-2.1179	1	ENSG00000211955.2	IGHV3-33	631061	1.48616	0.0431642	0.89	8.9e-24	7.654e-22	TRUE	FALSE
chr14_105728063_105730463|IGHV3-7	2	TRUE	FALSE	FALSE	FALSE	chr14_105728063_105730463	-2.1179	1	ENSG00000211938.2	IGHV3-7	333420	-1.99247	0.000162266	0.88	0	0	TRUE	FALSE
chr14_105728063_105730463|IGHM	3	TRUE	FALSE	FALSE	TRUE	chr14_105728063_105730463	-2.1179	1	ENSG00000211899.10	IGHM	126955	-1.59572	0.0016336	0.84	0	0	TRUE	FALSE
chr14_105728063_105730463|IGHV1-24	4	TRUE	TRUE	FALSE	TRUE	chr14_105728063_105730463	-2.1179	1	ENSG00000211950.2	IGHV1-24	547780	-2.03458	0.000492531	0.84	1.9e-18	1.634e-16	TRUE	FALSE
chr14_105728063_105730463|IGHA1	4	TRUE	TRUE	FALSE	TRUE	chr14_105728063_105730463	-2.1179	1	ENSG00000211895.5	IGHA1	-20598	-2.61741	1.02771e-07	0.83	0	0	TRUE	FALSE
chr14_105728063_105730463|IGHV4-28	2	TRUE	FALSE	FALSE	FALSE	chr14_105728063_105730463	-2.1179	1	ENSG00000211952.3	IGHV4-28	595497	-1.77653	0.00527606	0.83	9.9e-18	8.514e-16	TRUE	FALSE
chr14_105728063_105730463|IGHV3-13	4	TRUE	TRUE	FALSE	TRUE	chr14_105728063_105730463	-2.1179	1	ENSG00000211942.3	IGHV3-13	400809	-2.03933	0.000531773	0.79	5.1e-15	4.386e-13	TRUE	FALSE
chr14_105728063_105730463|IGHA2	4	TRUE	TRUE	FALSE	TRUE	chr14_105728063_105730463	-2.1179	1	ENSG00000211890.4	IGHA2	-140868	-2.16088	1.84196e-05	0.73	0	0	TRUE	FALSE
chr14_105728063_105730463|IGHD	2	TRUE	FALSE	FALSE	FALSE	chr14_105728063_105730463	-2.1179	1	ENSG00000211898.7	IGHD	116415	-2.49127	4.0495e-06	0.72	1.2e-11	1.032e-09	TRUE	FALSE
chr14_105758263_105759463|IGHV1-18	1	FALSE	FALSE	FALSE	FALSE	chr14_105758263_105759463	-1.68326	1	ENSG00000211945.2	IGHV1-18	426531	2.57516	0.000157287	0.95	0	0	TRUE	FALSE
chr14_105758263_105759463|IGHV3-30	1	FALSE	FALSE	FALSE	FALSE	chr14_105758263_105759463	-1.68326	1	ENSG00000270550.1	IGHV3-30	576750	2.57593	0.000297202	0.94	5.5e-32	4.675e-30	TRUE	FALSE
chr14_105758263_105759463|IGHV3-33	2	TRUE	FALSE	FALSE	FALSE	chr14_105758263_105759463	-1.68326	1	ENSG00000211955.2	IGHV3-33	601461	1.48616	0.0431642	0.9	7.2e-25	6.12e-23	TRUE	FALSE
chr14_105758263_105759463|IGHV3-7	2	TRUE	FALSE	FALSE	FALSE	chr14_105758263_105759463	-1.68326	1	ENSG00000211938.2	IGHV3-7	303820	-1.99247	0.000162266	0.88	0	0	TRUE	FALSE
chr14_105758263_105759463|IGHV1-24	4	TRUE	TRUE	FALSE	TRUE	chr14_105758263_105759463	-1.68326	1	ENSG00000211950.2	IGHV1-24	518180	-2.03458	0.000492531	0.83	7.3e-18	6.205e-16	TRUE	FALSE
chr14_105758263_105759463|IGHV4-28	2	TRUE	FALSE	FALSE	FALSE	chr14_105758263_105759463	-1.68326	1	ENSG00000211952.3	IGHV4-28	565897	-1.77653	0.00527606	0.83	7.9e-18	6.715e-16	TRUE	FALSE
chr14_105758263_105759463|IGHA1	4	TRUE	TRUE	FALSE	TRUE	chr14_105758263_105759463	-1.68326	1	ENSG00000211895.5	IGHA1	-50198	-2.61741	1.02771e-07	0.81	0	0	TRUE	FALSE
chr14_105758263_105759463|IGHM	3	TRUE	FALSE	FALSE	TRUE	chr14_105758263_105759463	-1.68326	1	ENSG00000211899.10	IGHM	97355	-1.59572	0.0016336	0.81	0	0	TRUE	FALSE
chr14_105758263_105759463|IGHV3-13	4	TRUE	TRUE	FALSE	TRUE	chr14_105758263_105759463	-1.68326	1	ENSG00000211942.3	IGHV3-13	371209	-2.03933	0.000531773	0.79	3.9e-15	3.315e-13	TRUE	FALSE
chr14_105758263_105759463|IGHA2	3	TRUE	FALSE	FALSE	TRUE	chr14_105758263_105759463	-1.68326	1	ENSG00000211890.4	IGHA2	-170468	-2.16088	1.84196e-05	0.7	0	0	TRUE	FALSE
chr14_22851021_22851224|MMP14	1	FALSE	FALSE	FALSE	FALSE	chr14_22851021_22851224	0.976751	0.124893	ENSG00000157227.14	MMP14	-14562	1.61152	2.59913e-09	0.72	0	0	FALSE	FALSE
chr14_22860320_22861054|MMP14	1	FALSE	FALSE	FALSE	FALSE	chr14_22860320_22861054	0.964541	0.0861962	ENSG00000157227.14	MMP14	-24127	1.61152	2.59913e-09	0.72	0	0	FALSE	TRUE
chr14_22865141_22865694|MMP14	1	FALSE	FALSE	FALSE	FALSE	chr14_22865141_22865694	0.977255	0.0791675	ENSG00000157227.14	MMP14	-28857	1.61152	2.59913e-09	0.71	0	0	FALSE	FALSE
chr14_23057772_23058438|CDH24	1	FALSE	FALSE	FALSE	FALSE	chr14_23057772_23058438	1.39579	0.00903971	ENSG00000139880.19	CDH24	-567	1.66142	1.90686e-11	0.71	0	0	FALSE	FALSE
chr14_23606791_23616591|AL135999.3	2	TRUE	FALSE	FALSE	FALSE	chr14_23606791_23616591	1.45504	1	ENSG00000274002.1	AL135999.3	7510	1.00893	0.0172162	0.83	6.3e-18	5.481e-16	FALSE	TRUE
chr14_23620591_23622904|AL135999.3	2	TRUE	FALSE	FALSE	FALSE	chr14_23620591_23622904	1.05422	1	ENSG00000274002.1	AL135999.3	-2546	1.00893	0.0172162	0.77	3.2e-14	2.784e-12	FALSE	FALSE
chr14_23628856_23629687|AL135999.3	1	FALSE	FALSE	FALSE	FALSE	chr14_23628856_23629687	1.01159	1	ENSG00000274002.1	AL135999.3	-10070	1.00893	0.0172162	0.76	9.6e-14	8.352e-12	FALSE	FALSE
chr14_30387194_30390994|G2E3-AS1	2	FALSE	FALSE	FALSE	TRUE	chr14_30387194_30390994	1.64802	1	ENSG00000257636.6	G2E3-AS1	184535	6.34684	1.88038e-05	0.85	3.3e-19	3.3e-18	FALSE	FALSE
chr14_30408861_30410905|G2E3-AS1	2	FALSE	FALSE	FALSE	TRUE	chr14_30408861_30410905	2.48558	0.275573	ENSG00000257636.6	G2E3-AS1	163746	6.34684	1.88038e-05	0.78	2.2e-14	2.2e-13	FALSE	FALSE
chr14_30417994_30421994|G2E3-AS1	2	FALSE	FALSE	FALSE	TRUE	chr14_30417994_30421994	1.83933	1	ENSG00000257636.6	G2E3-AS1	153635	6.34684	1.88038e-05	0.72	8.4e-12	8.4e-11	FALSE	TRUE
chr14_53938288_53939439|BMP4	1	FALSE	FALSE	FALSE	FALSE	chr14_53938288_53939439	0.903561	1	ENSG00000125378.16	BMP4	19897	1.82232	2.82742e-09	0.71	3.3e-11	4.95e-10	FALSE	FALSE
chr14_57461810_57464830|CCDC198	3	FALSE	TRUE	TRUE	FALSE	chr14_57461810_57464830	-0.864592	1	ENSG00000100557.10	CCDC198	30547	-0.935961	0.00388437	0.8	0	0	FALSE	FALSE
chr14_69797483_69802668|SLC10A1	4	FALSE	TRUE	TRUE	TRUE	chr14_69797483_69802668	-1.9488	0.00366261	ENSG00000100652.5	SLC10A1	-2834	-1.56007	0.000694735	0.76	0	0	FALSE	FALSE
chr14_74217238_74218522|ALDH6A1	1	FALSE	FALSE	FALSE	FALSE	chr14_74217238_74218522	-1.39852	0.000277438	ENSG00000119711.13	ALDH6A1	-133388	-1.67873	4.91404e-12	0.74	0	0	TRUE	FALSE
chr14_74264930_74266196|ALDH6A1	1	FALSE	FALSE	FALSE	FALSE	chr14_74264930_74266196	-1.44759	0.00140883	ENSG00000119711.13	ALDH6A1	-181071	-1.67873	4.91404e-12	0.71	0	0	FALSE	FALSE
chr14_74270217_74271045|ALDH6A1	1	FALSE	FALSE	FALSE	FALSE	chr14_74270217_74271045	-1.47203	0.000885763	ENSG00000119711.13	ALDH6A1	-186139	-1.67873	4.91404e-12	0.71	0	0	FALSE	FALSE
chr14_88127456_88131056|LINC01146	3	FALSE	TRUE	FALSE	TRUE	chr14_88127456_88131056	-1.79082	0.0416089	ENSG00000258867.6	LINC01146	-104737	-0.849823	0.0148951	0.71	1.8e-11	2.52e-10	FALSE	FALSE
chr15_29682996_29685196|AC022613.1	3	TRUE	FALSE	TRUE	FALSE	chr15_29682996_29685196	2.04382	0.225988	ENSG00000256802.2	AC022613.1	-9106	1.04101	1.66447e-05	0.71	0	0	FALSE	FALSE
chr15_37204399_37211199|AC068875.1	2	FALSE	FALSE	FALSE	TRUE	chr15_37204399_37211199	-1.6562	0.0141251	ENSG00000259434.2	AC068875.1	283065	-1.06408	0.04983	0.7	4.9e-11	3.43e-10	FALSE	FALSE
chr15_43591802_43592602|WDR76	1	FALSE	FALSE	FALSE	FALSE	chr15_43591802_43592602	1.66306	0.000302818	ENSG00000092470.12	WDR76	234778	2.46299	1.15008e-32	0.7	7.6e-11	2.736e-09	FALSE	FALSE
chr15_43687002_43689002|PPIP5K1	1	FALSE	FALSE	FALSE	FALSE	chr15_43687002_43689002	1.53343	0.00185429	ENSG00000168781.22	PPIP5K1	-97749	0.88263	3.27487e-07	0.72	0	0	FALSE	FALSE
chr15_43687002_43689002|TP53BP1	1	FALSE	FALSE	FALSE	FALSE	chr15_43687002_43689002	1.53343	0.00185429	ENSG00000067369.14	TP53BP1	-177274	0.908818	4.75175e-09	0.71	0	0	FALSE	FALSE
chr15_44885602_44886802|SORD	3	FALSE	TRUE	TRUE	FALSE	chr15_44885602_44886802	-0.766924	1	ENSG00000140263.15	SORD	136945	-0.968316	0.000181796	0.86	0	0	FALSE	FALSE
chr15_44885602_44886802|SORD2P	1	FALSE	FALSE	FALSE	FALSE	chr15_44885602_44886802	-0.766924	1	ENSG00000259479.6	SORD2P	-1508	-1.07828	0.00417102	0.71	0	0	FALSE	FALSE
chr15_44885602_44886802|TERB2	2	FALSE	FALSE	FALSE	TRUE	chr15_44885602_44886802	-0.766924	1	ENSG00000167014.11	TERB2	70485	-2.24111	2.50143e-05	0.71	2.5e-11	8e-10	FALSE	FALSE
chr15_44887602_44890002|SORD	3	FALSE	TRUE	TRUE	FALSE	chr15_44887602_44890002	-0.770721	1	ENSG00000140263.15	SORD	134345	-0.968316	0.000181796	0.86	0	0	FALSE	FALSE
chr15_44887602_44890002|SORD2P	1	FALSE	FALSE	FALSE	FALSE	chr15_44887602_44890002	-0.770721	1	ENSG00000259479.6	SORD2P	-4108	-1.07828	0.00417102	0.71	0	0	FALSE	FALSE
chr15_44887602_44890002|TERB2	2	FALSE	FALSE	FALSE	TRUE	chr15_44887602_44890002	-0.770721	1	ENSG00000167014.11	TERB2	67885	-2.24111	2.50143e-05	0.71	2.8e-11	8.96e-10	FALSE	FALSE
chr15_44893202_44894802|SORD	3	FALSE	TRUE	TRUE	FALSE	chr15_44893202_44894802	-0.766646	1	ENSG00000140263.15	SORD	129145	-0.968316	0.000181796	0.85	0	0	FALSE	FALSE
chr15_44893202_44894802|SORD2P	1	FALSE	FALSE	FALSE	FALSE	chr15_44893202_44894802	-0.766646	1	ENSG00000259479.6	SORD2P	-9308	-1.07828	0.00417102	0.71	0	0	FALSE	FALSE
chr15_44893202_44894802|TERB2	2	FALSE	FALSE	FALSE	TRUE	chr15_44893202_44894802	-0.766646	1	ENSG00000167014.11	TERB2	62685	-2.24111	2.50143e-05	0.71	2.6e-11	8.32e-10	FALSE	FALSE
chr15_44898802_44900802|SORD	3	FALSE	TRUE	TRUE	FALSE	chr15_44898802_44900802	-0.767415	1	ENSG00000140263.15	SORD	123345	-0.968316	0.000181796	0.85	0	0	FALSE	FALSE
chr15_44898802_44900802|SORD2P	1	FALSE	FALSE	FALSE	FALSE	chr15_44898802_44900802	-0.767415	1	ENSG00000259479.6	SORD2P	-15108	-1.07828	0.00417102	0.71	0	0	FALSE	FALSE
chr15_44898802_44900802|TERB2	2	FALSE	FALSE	FALSE	TRUE	chr15_44898802_44900802	-0.767415	1	ENSG00000167014.11	TERB2	56885	-2.24111	2.50143e-05	0.7	4.6e-11	1.472e-09	FALSE	FALSE
chr15_44907452_44908673|SORD	4	FALSE	TRUE	TRUE	TRUE	chr15_44907452_44908673	-0.75558	1	ENSG00000140263.15	SORD	115084	-0.968316	0.000181796	0.85	0	0	FALSE	FALSE
chr15_44907452_44908673|SORD2P	1	FALSE	FALSE	FALSE	FALSE	chr15_44907452_44908673	-0.75558	1	ENSG00000259479.6	SORD2P	-23368	-1.07828	0.00417102	0.71	0	0	FALSE	FALSE
chr15_44907452_44908673|TERB2	2	FALSE	FALSE	FALSE	TRUE	chr15_44907452_44908673	-0.75558	1	ENSG00000167014.11	TERB2	48624	-2.24111	2.50143e-05	0.7	5.2e-11	1.664e-09	FALSE	FALSE
chr15_44983818_44984146|SORD	3	FALSE	TRUE	TRUE	FALSE	chr15_44983818_44984146	-0.773439	1	ENSG00000140263.15	SORD	39165	-0.968316	0.000181796	0.83	0	0	FALSE	FALSE
chr15_44983818_44984146|SORD2P	1	FALSE	FALSE	FALSE	FALSE	chr15_44983818_44984146	-0.773439	1	ENSG00000259479.6	SORD2P	-99288	-1.07828	0.00417102	0.71	0	0	FALSE	FALSE
chr15_44985602_44989602|SORD	4	FALSE	TRUE	TRUE	TRUE	chr15_44985602_44989602	-0.770195	1	ENSG00000140263.15	SORD	35545	-0.968316	0.000181796	0.83	0	0	FALSE	FALSE
chr15_44985602_44989602|SORD2P	1	FALSE	FALSE	FALSE	FALSE	chr15_44985602_44989602	-0.770195	1	ENSG00000259479.6	SORD2P	-102908	-1.07828	0.00417102	0.71	0	0	FALSE	FALSE
chr15_44990464_44992602|SORD	3	FALSE	TRUE	TRUE	FALSE	chr15_44990464_44992602	-0.779279	1	ENSG00000140263.15	SORD	31614	-0.968316	0.000181796	0.83	0	0	FALSE	FALSE
chr15_44990464_44992602|SORD2P	1	FALSE	FALSE	FALSE	FALSE	chr15_44990464_44992602	-0.779279	1	ENSG00000259479.6	SORD2P	-106839	-1.07828	0.00417102	0.71	0	0	FALSE	FALSE
chr15_44999002_45002602|SORD	3	FALSE	TRUE	TRUE	FALSE	chr15_44999002_45002602	-0.779958	1	ENSG00000140263.15	SORD	22345	-0.968316	0.000181796	0.83	0	0	FALSE	FALSE
chr15_44999002_45002602|SORD2P	1	FALSE	FALSE	FALSE	FALSE	chr15_44999002_45002602	-0.779958	1	ENSG00000259479.6	SORD2P	-116108	-1.07828	0.00417102	0.71	0	0	FALSE	FALSE
chr15_45003305_45006402|SORD	3	FALSE	TRUE	TRUE	FALSE	chr15_45003305_45006402	-0.799185	1	ENSG00000140263.15	SORD	18293	-0.968316	0.000181796	0.84	0	0	FALSE	FALSE
chr15_45003305_45006402|SORD2P	1	FALSE	FALSE	FALSE	FALSE	chr15_45003305_45006402	-0.799185	1	ENSG00000259479.6	SORD2P	-120159	-1.07828	0.00417102	0.72	0	0	FALSE	FALSE
chr15_45007002_45009602|SORD	3	FALSE	TRUE	TRUE	FALSE	chr15_45007002_45009602	-0.798188	1	ENSG00000140263.15	SORD	14845	-0.968316	0.000181796	0.84	0	0	FALSE	FALSE
chr15_45007002_45009602|SORD2P	1	FALSE	FALSE	FALSE	FALSE	chr15_45007002_45009602	-0.798188	1	ENSG00000259479.6	SORD2P	-123608	-1.07828	0.00417102	0.71	0	0	FALSE	FALSE
chr15_45017802_45022864|SORD	2	FALSE	FALSE	TRUE	FALSE	chr15_45017802_45022864	-0.737847	1	ENSG00000140263.15	SORD	2814	-0.968316	0.000181796	0.82	0	0	FALSE	FALSE
chr15_45017802_45022864|SORD2P	1	FALSE	FALSE	FALSE	FALSE	chr15_45017802_45022864	-0.737847	1	ENSG00000259479.6	SORD2P	-135639	-1.07828	0.00417102	0.71	0	0	FALSE	FALSE
chr15_47137202_47140802|AC066615.1	1	FALSE	FALSE	FALSE	FALSE	chr15_47137202_47140802	-2.0761	1	ENSG00000284540.1	AC066615.1	-4880	-1.46785	0.00356892	0.84	1.4e-18	4.2e-18	FALSE	FALSE
chr15_60332001_60337601|ANXA2	1	FALSE	FALSE	FALSE	FALSE	chr15_60332001_60337601	1.01414	1	ENSG00000182718.18	ANXA2	68082	1.7508	7.53432e-12	0.7	8.5e-11	1.445e-09	FALSE	FALSE
chr15_64835218_64840201|PIF1	2	FALSE	FALSE	FALSE	TRUE	chr15_64835218_64840201	1.78213	0.0306233	ENSG00000140451.13	PIF1	-12041	2.02811	1.2554e-11	0.7	7.9e-11	2.923e-09	FALSE	FALSE
chr15_65040062_65044501|RASL12	5	TRUE	TRUE	TRUE	TRUE	chr15_65040062_65044501	1.30327	1	ENSG00000103710.11	RASL12	34408	1.81961	4.8725e-13	0.89	0	0	FALSE	FALSE
chr15_69462052_69462318|KIF23	1	FALSE	FALSE	FALSE	FALSE	chr15_69462052_69462318	1.72864	0.00452526	ENSG00000137807.16	KIF23	-47939	3.56367	2.43452e-43	0.77	2.9e-14	4.06e-13	FALSE	FALSE
chr15_72232142_72233340|PKM	2	FALSE	FALSE	FALSE	TRUE	chr15_72232142_72233340	1.40371	0.0241471	ENSG00000067225.19	PKM	-919	2.34354	1.44756e-13	0.79	2.6e-15	5.46e-14	FALSE	FALSE
chr15_74697859_74698059|CYP1A2	3	FALSE	TRUE	TRUE	FALSE	chr15_74697859_74698059	-1.44338	0.000673485	ENSG00000140505.7	CYP1A2	50886	-4.56282	1.01975e-16	0.74	1.5e-12	7.8e-11	FALSE	FALSE
chr15_74706136_74706619|CYP1A2	3	FALSE	TRUE	TRUE	FALSE	chr15_74706136_74706619	-1.31772	0.0152588	ENSG00000140505.7	CYP1A2	42467	-4.56282	1.01975e-16	0.73	4.5e-12	2.34e-10	TRUE	FALSE
chr15_74710036_74711859|CYP1A2	3	FALSE	TRUE	TRUE	FALSE	chr15_74710036_74711859	-1.3543	0.0104977	ENSG00000140505.7	CYP1A2	37897	-4.56282	1.01975e-16	0.74	1.1e-12	5.72e-11	FALSE	FALSE
chr15_74716256_74717315|CYP1A2	3	FALSE	TRUE	TRUE	FALSE	chr15_74716256_74717315	-1.44716	0.00369985	ENSG00000140505.7	CYP1A2	32059	-4.56282	1.01975e-16	0.77	7.5e-14	3.975e-12	FALSE	FALSE
chr15_74747459_74748611|CYP1A2	2	FALSE	FALSE	TRUE	FALSE	chr15_74747459_74748611	-1.6686	0.00383388	ENSG00000140505.7	CYP1A2	810	-4.56282	1.01975e-16	0.79	1.7e-15	9.52e-14	FALSE	FALSE
chr15_74758562_74761001|CYP1A2	4	FALSE	TRUE	TRUE	TRUE	chr15_74758562_74761001	-3.13698	4.97844e-10	ENSG00000140505.7	CYP1A2	-10936	-4.56282	1.01975e-16	0.9	3.2e-25	1.76e-23	FALSE	TRUE
chr15_74758562_74761001|CYP1A1	3	FALSE	TRUE	FALSE	TRUE	chr15_74758562_74761001	-3.13698	4.97844e-10	ENSG00000140465.14	CYP1A1	-34245	-1.77292	0.00243028	0.71	2.3e-11	1.265e-09	FALSE	TRUE
chr15_74768259_74769259|CYP1A2	1	FALSE	FALSE	FALSE	FALSE	chr15_74768259_74769259	-2.57199	6.96951e-08	ENSG00000140505.7	CYP1A2	-19914	-4.56282	1.01975e-16	0.88	2.2e-22	1.21e-20	FALSE	FALSE
chr15_74770118_74771255|CYP1A2	1	FALSE	FALSE	FALSE	FALSE	chr15_74770118_74771255	-2.51401	1.68906e-07	ENSG00000140505.7	CYP1A2	-21841	-4.56282	1.01975e-16	0.87	4.2e-21	2.31e-19	FALSE	FALSE
chr15_74771259_74772548|CYP1A2	1	FALSE	FALSE	FALSE	FALSE	chr15_74771259_74772548	-2.56389	1.37103e-07	ENSG00000140505.7	CYP1A2	-23058	-4.56282	1.01975e-16	0.87	4.2e-21	2.31e-19	FALSE	FALSE
chr15_74772659_74781259|CYP1A2	1	FALSE	FALSE	FALSE	FALSE	chr15_74772659_74781259	-2.3456	1.83432e-06	ENSG00000140505.7	CYP1A2	-28114	-4.56282	1.01975e-16	0.83	4.8e-18	2.688e-16	TRUE	FALSE
chr15_74781293_74781568|CYP1A2	1	FALSE	FALSE	FALSE	FALSE	chr15_74781293_74781568	-2.12818	3.12997e-05	ENSG00000140505.7	CYP1A2	-32585	-4.56282	1.01975e-16	0.81	1.2e-16	6.72e-15	FALSE	FALSE
chr15_74807059_74809512|CYP1A2	1	FALSE	FALSE	FALSE	FALSE	chr15_74807059_74809512	-2.37369	1.9575e-06	ENSG00000140505.7	CYP1A2	-59440	-4.56282	1.01975e-16	0.86	1.7e-20	9.52e-19	TRUE	FALSE
chr15_74873642_74874859|CYP1A2	1	FALSE	FALSE	FALSE	FALSE	chr15_74873642_74874859	-2.00803	5.14324e-07	ENSG00000140505.7	CYP1A2	-125405	-4.56282	1.01975e-16	0.87	2e-21	1.14e-19	FALSE	FALSE
chr15_74883259_74885620|CYP1A2	1	FALSE	FALSE	FALSE	FALSE	chr15_74883259_74885620	-2.0659	7.53197e-07	ENSG00000140505.7	CYP1A2	-135594	-4.56282	1.01975e-16	0.85	7.3e-20	4.161e-18	FALSE	FALSE
chr15_74888859_74889754|CYP1A2	1	FALSE	FALSE	FALSE	FALSE	chr15_74888859_74889754	-1.75829	1.10399e-05	ENSG00000140505.7	CYP1A2	-140461	-4.56282	1.01975e-16	0.76	9.5e-14	5.415e-12	FALSE	FALSE
chr15_74907184_74909459|CYP1A2	1	FALSE	FALSE	FALSE	FALSE	chr15_74907184_74909459	-1.55915	0.000102837	ENSG00000140505.7	CYP1A2	-159476	-4.56282	1.01975e-16	0.74	1.1e-12	6.38e-11	FALSE	FALSE
chr15_74938612_74938856|CYP1A2	1	FALSE	FALSE	FALSE	FALSE	chr15_74938612_74938856	-1.587	0.00847399	ENSG00000140505.7	CYP1A2	-189889	-4.56282	1.01975e-16	0.73	4.5e-12	2.52e-10	FALSE	FALSE
chr15_74940394_74941335|CYP1A2	1	FALSE	FALSE	FALSE	FALSE	chr15_74940394_74941335	-1.88133	2.96872e-05	ENSG00000140505.7	CYP1A2	-192019	-4.56282	1.01975e-16	0.81	3.3e-16	1.848e-14	FALSE	FALSE
chr15_74946783_74948529|CYP1A2	1	FALSE	FALSE	FALSE	FALSE	chr15_74946783_74948529	-1.47894	0.000245312	ENSG00000140505.7	CYP1A2	-198811	-4.56282	1.01975e-16	0.76	1.8e-13	1.008e-11	FALSE	FALSE
chr15_74949659_74950472|CYP1A2	1	FALSE	FALSE	FALSE	FALSE	chr15_74949659_74950472	-1.54313	0.00155867	ENSG00000140505.7	CYP1A2	-201220	-4.56282	1.01975e-16	0.75	3.3e-13	1.848e-11	FALSE	FALSE
chr15_74951659_74954259|CYP1A2	1	FALSE	FALSE	FALSE	FALSE	chr15_74951659_74954259	-1.52451	0.000562562	ENSG00000140505.7	CYP1A2	-204114	-4.56282	1.01975e-16	0.75	5.8e-13	3.248e-11	TRUE	FALSE
chr15_82514422_82514822|GOLGA6L9	2	FALSE	FALSE	FALSE	TRUE	chr15_82514422_82514822	1.0808	1	ENSG00000197978.9	GOLGA6L9	-84604	0.822524	0.000585523	0.73	0	0	FALSE	FALSE
chr15_84946329_84947849|AC087468.1	3	FALSE	TRUE	FALSE	TRUE	chr15_84946329_84947849	-1.52548	1	ENSG00000271044.1	AC087468.1	-5956	-1.18062	0.0320736	0.82	4e-17	1.32e-15	FALSE	FALSE
chr15_84946329_84947849|SLC28A1	5	TRUE	TRUE	TRUE	TRUE	chr15_84946329_84947849	-1.52548	1	ENSG00000156222.12	SLC28A1	-62435	-1.68543	4.1328e-05	0.81	1.4e-16	4.62e-15	FALSE	FALSE
chr15_84950246_84951412|AC087468.1	3	FALSE	TRUE	FALSE	TRUE	chr15_84950246_84951412	-1.29475	1	ENSG00000271044.1	AC087468.1	-9696	-1.18062	0.0320736	0.86	5.1e-20	1.683e-18	FALSE	FALSE
chr15_84950246_84951412|SLC28A1	4	FALSE	TRUE	TRUE	TRUE	chr15_84950246_84951412	-1.29475	1	ENSG00000156222.12	SLC28A1	-66175	-1.68543	4.1328e-05	0.82	6.4e-17	2.112e-15	FALSE	FALSE
chr15_84951831_84952383|AC087468.1	3	FALSE	TRUE	FALSE	TRUE	chr15_84951831_84952383	-1.22037	1	ENSG00000271044.1	AC087468.1	-10974	-1.18062	0.0320736	0.85	9.2e-20	3.036e-18	FALSE	FALSE
chr15_84951831_84952383|SLC28A1	5	TRUE	TRUE	TRUE	TRUE	chr15_84951831_84952383	-1.22037	1	ENSG00000156222.12	SLC28A1	-67453	-1.68543	4.1328e-05	0.8	6.8e-16	2.244e-14	FALSE	FALSE
chr15_84953735_84957369|AC087468.1	3	FALSE	TRUE	FALSE	TRUE	chr15_84953735_84957369	-0.934319	1	ENSG00000271044.1	AC087468.1	-14419	-1.18062	0.0320736	0.81	1.6e-16	5.28e-15	FALSE	FALSE
chr15_84953735_84957369|SLC28A1	4	FALSE	TRUE	TRUE	TRUE	chr15_84953735_84957369	-0.934319	1	ENSG00000156222.12	SLC28A1	-70898	-1.68543	4.1328e-05	0.74	1.9e-12	6.27e-11	FALSE	FALSE
chr15_84959701_84960191|AC087468.1	2	FALSE	FALSE	FALSE	TRUE	chr15_84959701_84960191	-0.68301	1	ENSG00000271044.1	AC087468.1	-18813	-1.18062	0.0320736	0.74	1e-12	3.3e-11	FALSE	FALSE
chr15_84960296_84961392|AC087468.1	3	FALSE	TRUE	FALSE	TRUE	chr15_84960296_84961392	-0.685583	1	ENSG00000271044.1	AC087468.1	-19711	-1.18062	0.0320736	0.77	7.2e-14	2.376e-12	FALSE	FALSE
chr15_84960296_84961392|SLC28A1	3	FALSE	TRUE	FALSE	TRUE	chr15_84960296_84961392	-0.685583	1	ENSG00000156222.12	SLC28A1	-76190	-1.68543	4.1328e-05	0.7	4.8e-11	1.584e-09	FALSE	FALSE
chr15_84967394_84967988|AC087468.1	3	FALSE	TRUE	FALSE	TRUE	chr15_84967394_84967988	-0.763491	1	ENSG00000271044.1	AC087468.1	-26558	-1.18062	0.0320736	0.77	3.6e-14	1.152e-12	FALSE	FALSE
chr15_84974759_84975023|AC087468.1	2	FALSE	FALSE	FALSE	TRUE	chr15_84974759_84975023	-1.0373	1	ENSG00000271044.1	AC087468.1	-33758	-1.18062	0.0320736	0.79	6e-15	1.92e-13	FALSE	FALSE
chr15_84975369_84980169|AC087468.1	2	FALSE	FALSE	FALSE	TRUE	chr15_84975369_84980169	-0.832781	1	ENSG00000271044.1	AC087468.1	-36636	-1.18062	0.0320736	0.82	5.6e-17	1.792e-15	FALSE	FALSE
chr15_96452970_96462770|AC087477.2	1	FALSE	FALSE	FALSE	FALSE	chr15_96452970_96462770	-1.39069	0.21754	ENSG00000259275.4	AC087477.2	-103633	-1.85846	1.11276e-12	0.71	3.8e-11	3.8e-10	TRUE	FALSE
chr16_20449278_20450878|AC137056.1	3	FALSE	TRUE	FALSE	TRUE	chr16_20449278_20450878	-1.76854	1	ENSG00000262995.1	AC137056.1	-3078	-0.75845	0.0112667	0.73	2.9e-12	8.99e-11	FALSE	FALSE
chr16_20514478_20518078|ACSM2B	2	FALSE	TRUE	FALSE	FALSE	chr16_20514478_20518078	-1.64262	1	ENSG00000066813.14	ACSM2B	60149	-1.16692	0.00168613	0.72	0	0	FALSE	FALSE
chr16_20514478_20518078|ACSM2A	3	FALSE	TRUE	TRUE	FALSE	chr16_20514478_20518078	-1.64262	1	ENSG00000183747.12	ACSM2A	-64817	-1.64657	3.09129e-05	0.7	0	0	FALSE	FALSE
chr16_20532278_20533878|ACSM2B	3	FALSE	TRUE	FALSE	TRUE	chr16_20532278_20533878	-1.6202	1	ENSG00000066813.14	ACSM2B	43349	-1.16692	0.00168613	0.71	0	0	FALSE	FALSE
chr16_20532278_20533878|ACSM2A	4	FALSE	TRUE	TRUE	TRUE	chr16_20532278_20533878	-1.6202	1	ENSG00000183747.12	ACSM2A	-81617	-1.64657	3.09129e-05	0.7	0	0	FALSE	FALSE
chr16_20576664_20580657|AC137056.1	3	FALSE	TRUE	FALSE	TRUE	chr16_20576664_20580657	-1.9004	0.715051	ENSG00000262995.1	AC137056.1	-131660	-0.75845	0.0112667	0.75	3.6e-13	1.08e-11	FALSE	FALSE
chr16_20576664_20580657|AC137056.2	3	FALSE	TRUE	FALSE	TRUE	chr16_20576664_20580657	-1.9004	0.715051	ENSG00000280306.1	AC137056.2	-90958	-1.97531	7.62925e-06	0.73	3.7e-12	1.11e-10	FALSE	FALSE
chr16_21227984_21229164|LYRM1	1	FALSE	FALSE	FALSE	FALSE	chr16_21227984_21229164	-1.40579	0.479408	ENSG00000102897.10	LYRM1	-328706	-1.13139	1.04086e-09	0.74	0	0	FALSE	FALSE
chr16_21227984_21229164|ACSM3	1	FALSE	FALSE	FALSE	FALSE	chr16_21227984_21229164	-1.40579	0.479408	ENSG00000005187.12	ACSM3	-618331	-2.08286	1.10547e-13	0.7	0	0	FALSE	FALSE
chr16_21229679_21233479|LYRM1	1	FALSE	FALSE	FALSE	FALSE	chr16_21229679_21233479	-1.3952	0.494479	ENSG00000102897.10	LYRM1	-331711	-1.13139	1.04086e-09	0.74	0	0	FALSE	FALSE
chr16_21229679_21233479|ACSM3	1	FALSE	FALSE	FALSE	FALSE	chr16_21229679_21233479	-1.3952	0.494479	ENSG00000005187.12	ACSM3	-621336	-2.08286	1.10547e-13	0.7	0	0	FALSE	FALSE
chr16_29753679_29771679|ZG16	5	TRUE	TRUE	TRUE	TRUE	chr16_29753679_29771679	-3.02792	6.32909e-06	ENSG00000174992.8	ZG16	15577	-2.84341	3.56505e-11	0.97	0	0	TRUE	FALSE
chr16_29753679_29771679|AC009093.5	1	FALSE	FALSE	FALSE	FALSE	chr16_29753679_29771679	-3.02792	6.32909e-06	ENSG00000273582.1	AC009093.5	-536331	-2.46206	1.05318e-08	0.78	2.2e-14	2.178e-12	TRUE	FALSE
chr16_29771879_29775279|ZG16	5	TRUE	TRUE	TRUE	TRUE	chr16_29771879_29775279	-3.05315	4.21779e-06	ENSG00000174992.8	ZG16	4677	-2.84341	3.56505e-11	0.98	0	0	FALSE	FALSE
chr16_29771879_29775279|AC009093.5	2	FALSE	FALSE	FALSE	TRUE	chr16_29771879_29775279	-3.05315	4.21779e-06	ENSG00000273582.1	AC009093.5	-547231	-2.46206	1.05318e-08	0.79	3.6e-15	3.564e-13	FALSE	FALSE
chr16_29775540_29776492|ZG16	5	TRUE	TRUE	TRUE	TRUE	chr16_29775540_29776492	-3.05232	3.55109e-06	ENSG00000174992.8	ZG16	2240	-2.84341	3.56505e-11	0.98	0	0	FALSE	FALSE
chr16_29775540_29776492|AC009093.5	2	FALSE	FALSE	FALSE	TRUE	chr16_29775540_29776492	-3.05232	3.55109e-06	ENSG00000273582.1	AC009093.5	-549668	-2.46206	1.05318e-08	0.79	3.4e-15	3.366e-13	FALSE	FALSE
chr16_30070479_30075567|ALDOA	1	FALSE	FALSE	FALSE	FALSE	chr16_30070479_30075567	0.675913	1	ENSG00000149925.22	ALDOA	-8859	0.829671	0.000463421	0.7	0	0	FALSE	FALSE
chr16_30400580_30400790|FBXL19	1	FALSE	FALSE	FALSE	FALSE	chr16_30400580_30400790	0.668759	1	ENSG00000099364.18	FBXL19	522370	0.59959	0.000651816	0.7	9.5e-11	9.69e-09	FALSE	FALSE
chr16_30404079_30406879|FBXL19	1	FALSE	FALSE	FALSE	FALSE	chr16_30404079_30406879	0.790227	1	ENSG00000099364.18	FBXL19	517576	0.59959	0.000651816	0.71	3.3e-11	3.366e-09	FALSE	FALSE
chr16_30433679_30435479|FBXL19	1	FALSE	FALSE	FALSE	FALSE	chr16_30433679_30435479	0.847392	1	ENSG00000099364.18	FBXL19	488476	0.59959	0.000651816	0.7	4.9e-11	5.047e-09	FALSE	FALSE
chr16_33774533_33777333|ENPP7P13	2	FALSE	FALSE	FALSE	TRUE	chr16_33774533_33777333	2.81992	0.207226	ENSG00000261580.1	ENPP7P13	-6512	6.08602	1.6213e-08	0.75	4.8e-13	2.88e-12	FALSE	FALSE
chr16_46883432_46884115|GPT2	5	TRUE	TRUE	TRUE	TRUE	chr16_46883432_46884115	-1.4274	0.131128	ENSG00000166123.14	GPT2	588	-1.82413	8.86083e-11	0.78	9.4e-15	1.316e-13	FALSE	FALSE
chr16_51057878_51063689|AC009166.3	3	FALSE	FALSE	TRUE	TRUE	chr16_51057878_51063689	-2.80711	0.00656426	ENSG00000287718.1	AC009166.3	35168	-1.87785	3.35492e-06	0.75	4.3e-13	9.89e-12	FALSE	FALSE
chr16_51067004_51068205|AC009166.3	3	FALSE	FALSE	TRUE	TRUE	chr16_51067004_51068205	-1.9784	0.184344	ENSG00000287718.1	AC009166.3	28347	-1.87785	3.35492e-06	0.72	6.5e-12	1.43e-10	FALSE	FALSE
chr16_51082889_51085774|AC009166.3	3	FALSE	FALSE	TRUE	TRUE	chr16_51082889_51085774	-2.2631	0.036397	ENSG00000287718.1	AC009166.3	11620	-1.87785	3.35492e-06	0.73	3.7e-12	7.77e-11	FALSE	FALSE
chr16_51096289_51098489|AC009166.3	2	FALSE	FALSE	FALSE	TRUE	chr16_51096289_51098489	-2.13804	0.0634834	ENSG00000287718.1	AC009166.3	-1437	-1.87785	3.35492e-06	0.75	3.9e-13	8.19e-12	FALSE	FALSE
chr16_51098689_51099689|AC009166.3	2	FALSE	FALSE	FALSE	TRUE	chr16_51098689_51099689	-2.26469	0.0259067	ENSG00000287718.1	AC009166.3	-3237	-1.87785	3.35492e-06	0.73	5.4e-12	1.134e-10	FALSE	FALSE
chr16_51106289_51107227|AC009166.3	2	FALSE	FALSE	FALSE	TRUE	chr16_51106289_51107227	-2.1746	0.0337429	ENSG00000287718.1	AC009166.3	-10806	-1.87785	3.35492e-06	0.73	5.6e-12	1.176e-10	FALSE	FALSE
chr16_54290151_54290646|IRX3	1	FALSE	FALSE	FALSE	FALSE	chr16_54290151_54290646	1.97216	0.698991	ENSG00000177508.12	IRX3	-3611	2.62852	1.75092e-10	0.76	9.1e-14	1.001e-12	FALSE	FALSE
chr16_54290151_54290646|AC018553.2	1	FALSE	FALSE	FALSE	FALSE	chr16_54290151_54290646	1.97216	0.698991	ENSG00000283689.1	AC018553.2	-4794	2.56794	2.54646e-05	0.73	5.2e-12	5.72e-11	FALSE	FALSE
chr16_54290151_54290646|AC018553.1	1	FALSE	FALSE	FALSE	FALSE	chr16_54290151_54290646	1.97216	0.698991	ENSG00000277559.1	AC018553.1	566	2.4771	1.24258e-06	0.72	9.6e-12	1.056e-10	FALSE	FALSE
chr16_56425757_56427144|MT1JP	1	FALSE	FALSE	FALSE	FALSE	chr16_56425757_56427144	-1.49439	0.000350935	ENSG00000255986.6	MT1JP	209288	-5.27345	1.35907e-20	0.71	2.7e-11	1.242e-09	TRUE	FALSE
chr16_56425757_56427144|MT1F	1	FALSE	FALSE	FALSE	FALSE	chr16_56425757_56427144	-1.49439	0.000350935	ENSG00000198417.7	MT1F	231280	-3.69845	3.24429e-17	0.71	3.4e-11	1.564e-09	TRUE	FALSE
chr16_56425757_56427144|MT1E	1	FALSE	FALSE	FALSE	FALSE	chr16_56425757_56427144	-1.49439	0.000350935	ENSG00000169715.15	MT1E	199024	-3.57726	2.3454e-16	0.7	7e-11	3.22e-09	TRUE	FALSE
chr16_56425757_56427144|MT1M	1	FALSE	FALSE	FALSE	FALSE	chr16_56425757_56427144	-1.49439	0.000350935	ENSG00000205364.4	MT1M	206208	-3.65069	2.32588e-12	0.7	9.5e-11	4.37e-09	TRUE	FALSE
chr16_56425757_56427144|MT1G	1	FALSE	FALSE	FALSE	FALSE	chr16_56425757_56427144	-1.49439	0.000350935	ENSG00000125144.14	MT1G	241614	-3.4304	6.06178e-10	0.7	4.9e-11	2.254e-09	TRUE	FALSE
chr16_56520399_56521688|MT1F	2	FALSE	FALSE	TRUE	FALSE	chr16_56520399_56521688	-2.0054	3.39901e-06	ENSG00000198417.7	MT1F	136687	-3.69845	3.24429e-17	0.84	6.3e-19	3.024e-17	FALSE	FALSE
chr16_56520399_56521688|MT1G	2	FALSE	FALSE	TRUE	FALSE	chr16_56520399_56521688	-2.0054	3.39901e-06	ENSG00000125144.14	MT1G	147021	-3.4304	6.06178e-10	0.84	1.2e-18	5.76e-17	FALSE	FALSE
chr16_56520399_56521688|MT1M	1	FALSE	FALSE	FALSE	FALSE	chr16_56520399_56521688	-2.0054	3.39901e-06	ENSG00000205364.4	MT1M	111615	-3.65069	2.32588e-12	0.82	2.1e-17	1.008e-15	FALSE	FALSE
chr16_56520399_56521688|MT1X	2	FALSE	FALSE	TRUE	FALSE	chr16_56520399_56521688	-2.0054	3.39901e-06	ENSG00000187193.9	MT1X	161426	-3.54656	1.46961e-17	0.82	3.3e-17	1.584e-15	FALSE	FALSE
chr16_56520399_56521688|MT2A	2	FALSE	FALSE	TRUE	FALSE	chr16_56520399_56521688	-2.0054	3.39901e-06	ENSG00000125148.7	MT2A	87540	-3.35297	4.85341e-24	0.81	3.1e-16	1.488e-14	FALSE	FALSE
chr16_56520399_56521688|MT1E	2	FALSE	FALSE	TRUE	FALSE	chr16_56520399_56521688	-2.0054	3.39901e-06	ENSG00000169715.15	MT1E	104431	-3.57726	2.3454e-16	0.81	1.5e-16	7.2e-15	FALSE	FALSE
chr16_56520399_56521688|MT1CP	2	FALSE	FALSE	TRUE	FALSE	chr16_56520399_56521688	-2.0054	3.39901e-06	ENSG00000205360.6	MT1CP	127204	-2.00835	0.00119628	0.81	3.2e-16	1.536e-14	FALSE	FALSE
chr16_56520399_56521688|MT1JP	2	FALSE	FALSE	TRUE	FALSE	chr16_56520399_56521688	-2.0054	3.39901e-06	ENSG00000255986.6	MT1JP	114695	-5.27345	1.35907e-20	0.79	2.2e-15	1.056e-13	FALSE	FALSE
chr16_56520399_56521688|MT1H	1	FALSE	FALSE	FALSE	FALSE	chr16_56520399_56521688	-2.0054	3.39901e-06	ENSG00000205358.4	MT1H	148770	-2.1314	0.00147694	0.79	2.4e-15	1.152e-13	FALSE	FALSE
chr16_56520399_56521688|MT1DP	2	FALSE	FALSE	TRUE	FALSE	chr16_56520399_56521688	-2.0054	3.39901e-06	ENSG00000205361.8	MT1DP	122661	-1.36683	0.00164022	0.78	1.1e-14	5.28e-13	FALSE	FALSE
chr16_56520399_56521688|MT1L	1	FALSE	FALSE	FALSE	FALSE	chr16_56520399_56521688	-2.0054	3.39901e-06	ENSG00000260549.2	MT1L	96432	-2.57956	5.27846e-10	0.77	2.7e-14	1.296e-12	FALSE	FALSE
chr16_56538085_56540707|MT1G	2	FALSE	FALSE	TRUE	FALSE	chr16_56538085_56540707	-2.05086	6.44898e-07	ENSG00000125144.14	MT1G	128669	-3.4304	6.06178e-10	0.86	3.3e-20	1.584e-18	FALSE	FALSE
chr16_56538085_56540707|MT1M	1	FALSE	FALSE	FALSE	FALSE	chr16_56538085_56540707	-2.05086	6.44898e-07	ENSG00000205364.4	MT1M	93263	-3.65069	2.32588e-12	0.85	3.6e-19	1.728e-17	FALSE	FALSE
chr16_56538085_56540707|MT1F	2	FALSE	FALSE	TRUE	FALSE	chr16_56538085_56540707	-2.05086	6.44898e-07	ENSG00000198417.7	MT1F	118335	-3.69845	3.24429e-17	0.85	6.9e-20	3.312e-18	FALSE	FALSE
chr16_56538085_56540707|MT1X	2	FALSE	FALSE	TRUE	FALSE	chr16_56538085_56540707	-2.05086	6.44898e-07	ENSG00000187193.9	MT1X	143074	-3.54656	1.46961e-17	0.85	3.2e-19	1.536e-17	FALSE	FALSE
chr16_56538085_56540707|MT2A	2	FALSE	FALSE	TRUE	FALSE	chr16_56538085_56540707	-2.05086	6.44898e-07	ENSG00000125148.7	MT2A	69188	-3.35297	4.85341e-24	0.84	5.1e-19	2.448e-17	FALSE	FALSE
chr16_56538085_56540707|MT1E	2	FALSE	FALSE	TRUE	FALSE	chr16_56538085_56540707	-2.05086	6.44898e-07	ENSG00000169715.15	MT1E	86079	-3.57726	2.3454e-16	0.83	7.5e-18	3.6e-16	FALSE	FALSE
chr16_56538085_56540707|MT1CP	1	FALSE	FALSE	FALSE	FALSE	chr16_56538085_56540707	-2.05086	6.44898e-07	ENSG00000205360.6	MT1CP	108852	-2.00835	0.00119628	0.82	2e-17	9.6e-16	FALSE	FALSE
chr16_56538085_56540707|MT1L	1	FALSE	FALSE	FALSE	FALSE	chr16_56538085_56540707	-2.05086	6.44898e-07	ENSG00000260549.2	MT1L	78080	-2.57956	5.27846e-10	0.81	9.1e-17	4.368e-15	FALSE	FALSE
chr16_56538085_56540707|MT1JP	1	FALSE	FALSE	FALSE	FALSE	chr16_56538085_56540707	-2.05086	6.44898e-07	ENSG00000255986.6	MT1JP	96343	-5.27345	1.35907e-20	0.8	1e-15	4.8e-14	FALSE	FALSE
chr16_56538085_56540707|MT1DP	1	FALSE	FALSE	FALSE	FALSE	chr16_56538085_56540707	-2.05086	6.44898e-07	ENSG00000205361.8	MT1DP	104309	-1.36683	0.00164022	0.8	8.6e-16	4.128e-14	FALSE	FALSE
chr16_56538085_56540707|MT1H	1	FALSE	FALSE	FALSE	FALSE	chr16_56538085_56540707	-2.05086	6.44898e-07	ENSG00000205358.4	MT1H	130418	-2.1314	0.00147694	0.8	4.3e-16	2.064e-14	FALSE	FALSE
chr16_56538085_56540707|MT1A	1	FALSE	FALSE	FALSE	FALSE	chr16_56538085_56540707	-2.05086	6.44898e-07	ENSG00000205362.11	MT1A	99270	-2.0778	1.45386e-06	0.73	4.4e-12	2.112e-10	FALSE	FALSE
chr16_56541842_56543025|MT1F	2	FALSE	FALSE	TRUE	FALSE	chr16_56541842_56543025	-2.06456	3.95467e-07	ENSG00000198417.7	MT1F	115297	-3.69845	3.24429e-17	0.86	3.7e-20	1.776e-18	FALSE	FALSE
chr16_56541842_56543025|MT1G	2	FALSE	FALSE	TRUE	FALSE	chr16_56541842_56543025	-2.06456	3.95467e-07	ENSG00000125144.14	MT1G	125631	-3.4304	6.06178e-10	0.86	4.7e-20	2.256e-18	FALSE	FALSE
chr16_56541842_56543025|MT2A	2	FALSE	FALSE	TRUE	FALSE	chr16_56541842_56543025	-2.06456	3.95467e-07	ENSG00000125148.7	MT2A	66150	-3.35297	4.85341e-24	0.84	2.3e-18	1.104e-16	FALSE	FALSE
chr16_56541842_56543025|MT1M	1	FALSE	FALSE	FALSE	FALSE	chr16_56541842_56543025	-2.06456	3.95467e-07	ENSG00000205364.4	MT1M	90225	-3.65069	2.32588e-12	0.84	1.1e-18	5.28e-17	FALSE	FALSE
chr16_56541842_56543025|MT1X	2	FALSE	FALSE	TRUE	FALSE	chr16_56541842_56543025	-2.06456	3.95467e-07	ENSG00000187193.9	MT1X	140036	-3.54656	1.46961e-17	0.84	6.8e-19	3.264e-17	FALSE	FALSE
chr16_56541842_56543025|MT1CP	2	FALSE	FALSE	TRUE	FALSE	chr16_56541842_56543025	-2.06456	3.95467e-07	ENSG00000205360.6	MT1CP	105814	-2.00835	0.00119628	0.83	3.5e-18	1.68e-16	FALSE	FALSE
chr16_56541842_56543025|MT1E	2	FALSE	FALSE	TRUE	FALSE	chr16_56541842_56543025	-2.06456	3.95467e-07	ENSG00000169715.15	MT1E	83041	-3.57726	2.3454e-16	0.82	1.7e-17	8.16e-16	FALSE	FALSE
chr16_56541842_56543025|MT1L	1	FALSE	FALSE	FALSE	FALSE	chr16_56541842_56543025	-2.06456	3.95467e-07	ENSG00000260549.2	MT1L	75042	-2.57956	5.27846e-10	0.81	1.7e-16	8.16e-15	FALSE	FALSE
chr16_56541842_56543025|MT1JP	2	FALSE	FALSE	TRUE	FALSE	chr16_56541842_56543025	-2.06456	3.95467e-07	ENSG00000255986.6	MT1JP	93305	-5.27345	1.35907e-20	0.8	6.2e-16	2.976e-14	FALSE	FALSE
chr16_56541842_56543025|MT1DP	1	FALSE	FALSE	FALSE	FALSE	chr16_56541842_56543025	-2.06456	3.95467e-07	ENSG00000205361.8	MT1DP	101271	-1.36683	0.00164022	0.8	1.2e-15	5.76e-14	FALSE	FALSE
chr16_56541842_56543025|MT1H	1	FALSE	FALSE	FALSE	FALSE	chr16_56541842_56543025	-2.06456	3.95467e-07	ENSG00000205358.4	MT1H	127380	-2.1314	0.00147694	0.8	6.7e-16	3.216e-14	FALSE	FALSE
chr16_56541842_56543025|MT1A	1	FALSE	FALSE	FALSE	FALSE	chr16_56541842_56543025	-2.06456	3.95467e-07	ENSG00000205362.11	MT1A	96232	-2.0778	1.45386e-06	0.73	4.5e-12	2.16e-10	FALSE	FALSE
chr16_56547488_56548688|MT1F	2	FALSE	FALSE	TRUE	FALSE	chr16_56547488_56548688	-2.17036	5.92094e-07	ENSG00000198417.7	MT1F	109643	-3.69845	3.24429e-17	0.87	6.1e-21	2.989e-19	FALSE	FALSE
chr16_56547488_56548688|MT2A	2	FALSE	FALSE	TRUE	FALSE	chr16_56547488_56548688	-2.17036	5.92094e-07	ENSG00000125148.7	MT2A	60496	-3.35297	4.85341e-24	0.86	1.1e-20	5.39e-19	FALSE	FALSE
chr16_56547488_56548688|MT1G	2	FALSE	FALSE	TRUE	FALSE	chr16_56547488_56548688	-2.17036	5.92094e-07	ENSG00000125144.14	MT1G	119977	-3.4304	6.06178e-10	0.86	3.1e-20	1.519e-18	FALSE	FALSE
chr16_56547488_56548688|MT1X	2	FALSE	FALSE	TRUE	FALSE	chr16_56547488_56548688	-2.17036	5.92094e-07	ENSG00000187193.9	MT1X	134382	-3.54656	1.46961e-17	0.86	1.5e-20	7.35e-19	FALSE	FALSE
chr16_56547488_56548688|MT1M	1	FALSE	FALSE	FALSE	FALSE	chr16_56547488_56548688	-2.17036	5.92094e-07	ENSG00000205364.4	MT1M	84571	-3.65069	2.32588e-12	0.85	3.7e-19	1.813e-17	FALSE	FALSE
chr16_56547488_56548688|MT1E	2	FALSE	FALSE	TRUE	FALSE	chr16_56547488_56548688	-2.17036	5.92094e-07	ENSG00000169715.15	MT1E	77387	-3.57726	2.3454e-16	0.84	1.1e-18	5.39e-17	FALSE	FALSE
chr16_56547488_56548688|MT1CP	2	FALSE	FALSE	TRUE	FALSE	chr16_56547488_56548688	-2.17036	5.92094e-07	ENSG00000205360.6	MT1CP	100160	-2.00835	0.00119628	0.84	9e-19	4.41e-17	FALSE	FALSE
chr16_56547488_56548688|MT1L	1	FALSE	FALSE	FALSE	FALSE	chr16_56547488_56548688	-2.17036	5.92094e-07	ENSG00000260549.2	MT1L	69388	-2.57956	5.27846e-10	0.82	3.2e-17	1.568e-15	FALSE	FALSE
chr16_56547488_56548688|MT1DP	2	FALSE	FALSE	TRUE	FALSE	chr16_56547488_56548688	-2.17036	5.92094e-07	ENSG00000205361.8	MT1DP	95617	-1.36683	0.00164022	0.82	3.5e-17	1.715e-15	FALSE	FALSE
chr16_56547488_56548688|MT1JP	2	FALSE	FALSE	TRUE	FALSE	chr16_56547488_56548688	-2.17036	5.92094e-07	ENSG00000255986.6	MT1JP	87651	-5.27345	1.35907e-20	0.81	3.4e-16	1.666e-14	FALSE	FALSE
chr16_56547488_56548688|MT1H	1	FALSE	FALSE	FALSE	FALSE	chr16_56547488_56548688	-2.17036	5.92094e-07	ENSG00000205358.4	MT1H	121726	-2.1314	0.00147694	0.79	2.4e-15	1.176e-13	FALSE	FALSE
chr16_56547488_56548688|MT1A	1	FALSE	FALSE	FALSE	FALSE	chr16_56547488_56548688	-2.17036	5.92094e-07	ENSG00000205362.11	MT1A	90578	-2.0778	1.45386e-06	0.75	4.7e-13	2.303e-11	FALSE	FALSE
chr16_56549688_56553488|MT1F	2	FALSE	FALSE	TRUE	FALSE	chr16_56549688_56553488	-2.1376	6.91246e-07	ENSG00000198417.7	MT1F	106143	-3.69845	3.24429e-17	0.87	4.9e-21	2.401e-19	FALSE	FALSE
chr16_56549688_56553488|MT2A	2	FALSE	FALSE	TRUE	FALSE	chr16_56549688_56553488	-2.1376	6.91246e-07	ENSG00000125148.7	MT2A	56996	-3.35297	4.85341e-24	0.86	5.8e-20	2.842e-18	FALSE	FALSE
chr16_56549688_56553488|MT1G	2	FALSE	FALSE	TRUE	FALSE	chr16_56549688_56553488	-2.1376	6.91246e-07	ENSG00000125144.14	MT1G	116477	-3.4304	6.06178e-10	0.86	2e-20	9.8e-19	FALSE	FALSE
chr16_56549688_56553488|MT1X	2	FALSE	FALSE	TRUE	FALSE	chr16_56549688_56553488	-2.1376	6.91246e-07	ENSG00000187193.9	MT1X	130882	-3.54656	1.46961e-17	0.86	6.4e-20	3.136e-18	FALSE	FALSE
chr16_56549688_56553488|MT1M	1	FALSE	FALSE	FALSE	FALSE	chr16_56549688_56553488	-2.1376	6.91246e-07	ENSG00000205364.4	MT1M	81071	-3.65069	2.32588e-12	0.85	2.8e-19	1.372e-17	FALSE	FALSE
chr16_56549688_56553488|MT1CP	2	FALSE	FALSE	TRUE	FALSE	chr16_56549688_56553488	-2.1376	6.91246e-07	ENSG00000205360.6	MT1CP	96660	-2.00835	0.00119628	0.84	8.9e-19	4.361e-17	FALSE	FALSE
chr16_56549688_56553488|MT1E	2	FALSE	FALSE	TRUE	FALSE	chr16_56549688_56553488	-2.1376	6.91246e-07	ENSG00000169715.15	MT1E	73887	-3.57726	2.3454e-16	0.83	5.4e-18	2.646e-16	FALSE	FALSE
chr16_56549688_56553488|MT1L	1	FALSE	FALSE	FALSE	FALSE	chr16_56549688_56553488	-2.1376	6.91246e-07	ENSG00000260549.2	MT1L	65888	-2.57956	5.27846e-10	0.82	6.8e-17	3.332e-15	FALSE	FALSE
chr16_56549688_56553488|MT1DP	2	FALSE	FALSE	TRUE	FALSE	chr16_56549688_56553488	-2.1376	6.91246e-07	ENSG00000205361.8	MT1DP	92117	-1.36683	0.00164022	0.81	2.3e-16	1.127e-14	FALSE	FALSE
chr16_56549688_56553488|MT1JP	2	FALSE	FALSE	TRUE	FALSE	chr16_56549688_56553488	-2.1376	6.91246e-07	ENSG00000255986.6	MT1JP	84151	-5.27345	1.35907e-20	0.8	4.7e-16	2.303e-14	FALSE	FALSE
chr16_56549688_56553488|MT1H	1	FALSE	FALSE	FALSE	FALSE	chr16_56549688_56553488	-2.1376	6.91246e-07	ENSG00000205358.4	MT1H	118226	-2.1314	0.00147694	0.8	1.4e-15	6.86e-14	FALSE	FALSE
chr16_56549688_56553488|MT1A	1	FALSE	FALSE	FALSE	FALSE	chr16_56549688_56553488	-2.1376	6.91246e-07	ENSG00000205362.11	MT1A	87078	-2.0778	1.45386e-06	0.74	1.3e-12	6.37e-11	FALSE	FALSE
chr16_56558220_56560054|MT1F	2	FALSE	FALSE	TRUE	FALSE	chr16_56558220_56560054	-2.12147	5.20634e-07	ENSG00000198417.7	MT1F	98594	-3.69845	3.24429e-17	0.87	1.5e-21	7.35e-20	FALSE	FALSE
chr16_56558220_56560054|MT1G	2	FALSE	FALSE	TRUE	FALSE	chr16_56558220_56560054	-2.12147	5.20634e-07	ENSG00000125144.14	MT1G	108928	-3.4304	6.06178e-10	0.87	2.6e-21	1.274e-19	FALSE	FALSE
chr16_56558220_56560054|MT2A	2	FALSE	FALSE	TRUE	FALSE	chr16_56558220_56560054	-2.12147	5.20634e-07	ENSG00000125148.7	MT2A	49447	-3.35297	4.85341e-24	0.86	2.8e-20	1.372e-18	FALSE	FALSE
chr16_56558220_56560054|MT1M	1	FALSE	FALSE	FALSE	FALSE	chr16_56558220_56560054	-2.12147	5.20634e-07	ENSG00000205364.4	MT1M	73522	-3.65069	2.32588e-12	0.86	5.6e-20	2.744e-18	FALSE	FALSE
chr16_56558220_56560054|MT1X	2	FALSE	FALSE	TRUE	FALSE	chr16_56558220_56560054	-2.12147	5.20634e-07	ENSG00000187193.9	MT1X	123333	-3.54656	1.46961e-17	0.86	1.1e-20	5.39e-19	FALSE	FALSE
chr16_56558220_56560054|MT1CP	2	FALSE	FALSE	TRUE	FALSE	chr16_56558220_56560054	-2.12147	5.20634e-07	ENSG00000205360.6	MT1CP	89111	-2.00835	0.00119628	0.85	1.7e-19	8.33e-18	FALSE	FALSE
chr16_56558220_56560054|MT1E	2	FALSE	FALSE	TRUE	FALSE	chr16_56558220_56560054	-2.12147	5.20634e-07	ENSG00000169715.15	MT1E	66338	-3.57726	2.3454e-16	0.84	1.2e-18	5.88e-17	FALSE	FALSE
chr16_56558220_56560054|MT1L	1	FALSE	FALSE	FALSE	FALSE	chr16_56558220_56560054	-2.12147	5.20634e-07	ENSG00000260549.2	MT1L	58339	-2.57956	5.27846e-10	0.82	1.7e-17	8.33e-16	FALSE	FALSE
chr16_56558220_56560054|MT1JP	2	FALSE	FALSE	TRUE	FALSE	chr16_56558220_56560054	-2.12147	5.20634e-07	ENSG00000255986.6	MT1JP	76602	-5.27345	1.35907e-20	0.82	8.1e-17	3.969e-15	FALSE	FALSE
chr16_56558220_56560054|MT1DP	2	FALSE	FALSE	TRUE	FALSE	chr16_56558220_56560054	-2.12147	5.20634e-07	ENSG00000205361.8	MT1DP	84568	-1.36683	0.00164022	0.82	1.8e-17	8.82e-16	FALSE	FALSE
chr16_56558220_56560054|MT1H	1	FALSE	FALSE	FALSE	FALSE	chr16_56558220_56560054	-2.12147	5.20634e-07	ENSG00000205358.4	MT1H	110677	-2.1314	0.00147694	0.81	2.5e-16	1.225e-14	FALSE	FALSE
chr16_56558220_56560054|MT1A	1	FALSE	FALSE	FALSE	FALSE	chr16_56558220_56560054	-2.12147	5.20634e-07	ENSG00000205362.11	MT1A	79529	-2.0778	1.45386e-06	0.74	8e-13	3.92e-11	FALSE	FALSE
chr16_56560707_56561666|MT1G	2	FALSE	FALSE	TRUE	FALSE	chr16_56560707_56561666	-2.1308	4.18998e-07	ENSG00000125144.14	MT1G	106878	-3.4304	6.06178e-10	0.88	3.9e-22	1.911e-20	FALSE	FALSE
chr16_56560707_56561666|MT1F	2	FALSE	FALSE	TRUE	FALSE	chr16_56560707_56561666	-2.1308	4.18998e-07	ENSG00000198417.7	MT1F	96544	-3.69845	3.24429e-17	0.87	9.8e-22	4.802e-20	FALSE	FALSE
chr16_56560707_56561666|MT2A	2	FALSE	FALSE	TRUE	FALSE	chr16_56560707_56561666	-2.1308	4.18998e-07	ENSG00000125148.7	MT2A	47397	-3.35297	4.85341e-24	0.86	2.4e-20	1.176e-18	FALSE	FALSE
chr16_56560707_56561666|MT1M	1	FALSE	FALSE	FALSE	FALSE	chr16_56560707_56561666	-2.1308	4.18998e-07	ENSG00000205364.4	MT1M	71472	-3.65069	2.32588e-12	0.86	1.3e-20	6.37e-19	FALSE	FALSE
chr16_56560707_56561666|MT1CP	2	FALSE	FALSE	TRUE	FALSE	chr16_56560707_56561666	-2.1308	4.18998e-07	ENSG00000205360.6	MT1CP	87061	-2.00835	0.00119628	0.86	2e-20	9.8e-19	FALSE	FALSE
chr16_56560707_56561666|MT1X	2	FALSE	FALSE	TRUE	FALSE	chr16_56560707_56561666	-2.1308	4.18998e-07	ENSG00000187193.9	MT1X	121283	-3.54656	1.46961e-17	0.86	8.8e-21	4.312e-19	FALSE	FALSE
chr16_56560707_56561666|MT1E	2	FALSE	FALSE	TRUE	FALSE	chr16_56560707_56561666	-2.1308	4.18998e-07	ENSG00000169715.15	MT1E	64288	-3.57726	2.3454e-16	0.84	9.2e-19	4.508e-17	FALSE	FALSE
chr16_56560707_56561666|MT1L	1	FALSE	FALSE	FALSE	FALSE	chr16_56560707_56561666	-2.1308	4.18998e-07	ENSG00000260549.2	MT1L	56289	-2.57956	5.27846e-10	0.83	6.5e-18	3.185e-16	FALSE	FALSE
chr16_56560707_56561666|MT1DP	2	FALSE	FALSE	TRUE	FALSE	chr16_56560707_56561666	-2.1308	4.18998e-07	ENSG00000205361.8	MT1DP	82518	-1.36683	0.00164022	0.83	7.4e-18	3.626e-16	FALSE	FALSE
chr16_56560707_56561666|MT1JP	2	FALSE	FALSE	TRUE	FALSE	chr16_56560707_56561666	-2.1308	4.18998e-07	ENSG00000255986.6	MT1JP	74552	-5.27345	1.35907e-20	0.82	7.8e-17	3.822e-15	FALSE	FALSE
chr16_56560707_56561666|MT1H	1	FALSE	FALSE	FALSE	FALSE	chr16_56560707_56561666	-2.1308	4.18998e-07	ENSG00000205358.4	MT1H	108627	-2.1314	0.00147694	0.81	1.2e-16	5.88e-15	FALSE	FALSE
chr16_56560707_56561666|MT1A	1	FALSE	FALSE	FALSE	FALSE	chr16_56560707_56561666	-2.1308	4.18998e-07	ENSG00000205362.11	MT1A	77479	-2.0778	1.45386e-06	0.75	3.3e-13	1.617e-11	FALSE	FALSE
chr16_56561770_56562992|MT1F	2	FALSE	FALSE	TRUE	FALSE	chr16_56561770_56562992	-2.15647	4.15067e-07	ENSG00000198417.7	MT1F	95350	-3.69845	3.24429e-17	0.87	3e-21	1.47e-19	FALSE	FALSE
chr16_56561770_56562992|MT1G	2	FALSE	FALSE	TRUE	FALSE	chr16_56561770_56562992	-2.15647	4.15067e-07	ENSG00000125144.14	MT1G	105684	-3.4304	6.06178e-10	0.87	2.8e-21	1.372e-19	FALSE	FALSE
chr16_56561770_56562992|MT1M	1	FALSE	FALSE	FALSE	FALSE	chr16_56561770_56562992	-2.15647	4.15067e-07	ENSG00000205364.4	MT1M	70278	-3.65069	2.32588e-12	0.86	6.1e-20	2.989e-18	FALSE	FALSE
chr16_56561770_56562992|MT1X	2	FALSE	FALSE	TRUE	FALSE	chr16_56561770_56562992	-2.15647	4.15067e-07	ENSG00000187193.9	MT1X	120089	-3.54656	1.46961e-17	0.86	1.2e-20	5.88e-19	FALSE	FALSE
chr16_56561770_56562992|MT2A	2	FALSE	FALSE	TRUE	FALSE	chr16_56561770_56562992	-2.15647	4.15067e-07	ENSG00000125148.7	MT2A	46203	-3.35297	4.85341e-24	0.85	6.7e-20	3.283e-18	FALSE	FALSE
chr16_56561770_56562992|MT1CP	2	FALSE	FALSE	TRUE	FALSE	chr16_56561770_56562992	-2.15647	4.15067e-07	ENSG00000205360.6	MT1CP	85867	-2.00835	0.00119628	0.85	1.8e-19	8.82e-18	FALSE	FALSE
chr16_56561770_56562992|MT1E	2	FALSE	FALSE	TRUE	FALSE	chr16_56561770_56562992	-2.15647	4.15067e-07	ENSG00000169715.15	MT1E	63094	-3.57726	2.3454e-16	0.84	1.4e-18	6.86e-17	FALSE	FALSE
chr16_56561770_56562992|MT1L	1	FALSE	FALSE	FALSE	FALSE	chr16_56561770_56562992	-2.15647	4.15067e-07	ENSG00000260549.2	MT1L	55095	-2.57956	5.27846e-10	0.82	2.8e-17	1.372e-15	FALSE	FALSE
chr16_56561770_56562992|MT1DP	2	FALSE	FALSE	TRUE	FALSE	chr16_56561770_56562992	-2.15647	4.15067e-07	ENSG00000205361.8	MT1DP	81324	-1.36683	0.00164022	0.82	2.5e-17	1.225e-15	FALSE	FALSE
chr16_56561770_56562992|MT1JP	2	FALSE	FALSE	TRUE	FALSE	chr16_56561770_56562992	-2.15647	4.15067e-07	ENSG00000255986.6	MT1JP	73358	-5.27345	1.35907e-20	0.81	1.4e-16	6.86e-15	FALSE	FALSE
chr16_56561770_56562992|MT1H	1	FALSE	FALSE	FALSE	FALSE	chr16_56561770_56562992	-2.15647	4.15067e-07	ENSG00000205358.4	MT1H	107433	-2.1314	0.00147694	0.81	1.6e-16	7.84e-15	FALSE	FALSE
chr16_56561770_56562992|MT1A	1	FALSE	FALSE	FALSE	FALSE	chr16_56561770_56562992	-2.15647	4.15067e-07	ENSG00000205362.11	MT1A	76285	-2.0778	1.45386e-06	0.74	1.1e-12	5.39e-11	FALSE	FALSE
chr16_56591274_56592102|MT1F	3	FALSE	TRUE	TRUE	FALSE	chr16_56591274_56592102	-3.19235	1.73809e-08	ENSG00000198417.7	MT1F	66043	-3.69845	3.24429e-17	0.92	5.2e-27	2.548e-25	FALSE	FALSE
chr16_56591274_56592102|MT1G	3	FALSE	TRUE	TRUE	FALSE	chr16_56591274_56592102	-3.19235	1.73809e-08	ENSG00000125144.14	MT1G	76377	-3.4304	6.06178e-10	0.91	2.2e-26	1.078e-24	FALSE	FALSE
chr16_56591274_56592102|MT2A	3	FALSE	TRUE	TRUE	FALSE	chr16_56591274_56592102	-3.19235	1.73809e-08	ENSG00000125148.7	MT2A	16896	-3.35297	4.85341e-24	0.9	1.8e-24	8.82e-23	FALSE	FALSE
chr16_56591274_56592102|MT1M	2	FALSE	TRUE	FALSE	FALSE	chr16_56591274_56592102	-3.19235	1.73809e-08	ENSG00000205364.4	MT1M	40971	-3.65069	2.32588e-12	0.9	4.9e-25	2.401e-23	FALSE	FALSE
chr16_56591274_56592102|MT1L	2	FALSE	TRUE	FALSE	FALSE	chr16_56591274_56592102	-3.19235	1.73809e-08	ENSG00000260549.2	MT1L	25788	-2.57956	5.27846e-10	0.88	1.1e-22	5.39e-21	FALSE	FALSE
chr16_56591274_56592102|MT1X	3	FALSE	TRUE	TRUE	FALSE	chr16_56591274_56592102	-3.19235	1.73809e-08	ENSG00000187193.9	MT1X	90782	-3.54656	1.46961e-17	0.88	1.4e-22	6.86e-21	FALSE	FALSE
chr16_56591274_56592102|MT1E	3	FALSE	TRUE	TRUE	FALSE	chr16_56591274_56592102	-3.19235	1.73809e-08	ENSG00000169715.15	MT1E	33787	-3.57726	2.3454e-16	0.87	6.7e-21	3.283e-19	FALSE	FALSE
chr16_56591274_56592102|MT1CP	3	FALSE	TRUE	TRUE	FALSE	chr16_56591274_56592102	-3.19235	1.73809e-08	ENSG00000205360.6	MT1CP	56560	-2.00835	0.00119628	0.86	2.7e-20	1.323e-18	FALSE	FALSE
chr16_56591274_56592102|MT1DP	2	FALSE	FALSE	TRUE	FALSE	chr16_56591274_56592102	-3.19235	1.73809e-08	ENSG00000205361.8	MT1DP	52017	-1.36683	0.00164022	0.85	2.5e-19	1.225e-17	FALSE	FALSE
chr16_56591274_56592102|MT1H	2	FALSE	TRUE	FALSE	FALSE	chr16_56591274_56592102	-3.19235	1.73809e-08	ENSG00000205358.4	MT1H	78126	-2.1314	0.00147694	0.84	5e-19	2.45e-17	FALSE	FALSE
chr16_56591274_56592102|MT1JP	3	FALSE	TRUE	TRUE	FALSE	chr16_56591274_56592102	-3.19235	1.73809e-08	ENSG00000255986.6	MT1JP	44051	-5.27345	1.35907e-20	0.82	5.7e-17	2.793e-15	FALSE	FALSE
chr16_56591274_56592102|MT1A	1	FALSE	FALSE	FALSE	FALSE	chr16_56591274_56592102	-3.19235	1.73809e-08	ENSG00000205362.11	MT1A	46978	-2.0778	1.45386e-06	0.8	1.4e-15	6.86e-14	FALSE	FALSE
chr16_56600274_56600515|MT1F	3	FALSE	TRUE	TRUE	FALSE	chr16_56600274_56600515	-3.15665	3.28489e-08	ENSG00000198417.7	MT1F	57336	-3.69845	3.24429e-17	0.92	2.3e-27	1.127e-25	TRUE	FALSE
chr16_56600274_56600515|MT1G	3	FALSE	TRUE	TRUE	FALSE	chr16_56600274_56600515	-3.15665	3.28489e-08	ENSG00000125144.14	MT1G	67670	-3.4304	6.06178e-10	0.91	7.9e-27	3.871e-25	TRUE	FALSE
chr16_56600274_56600515|MT2A	3	FALSE	TRUE	TRUE	FALSE	chr16_56600274_56600515	-3.15665	3.28489e-08	ENSG00000125148.7	MT2A	8189	-3.35297	4.85341e-24	0.9	9.6e-25	4.704e-23	TRUE	FALSE
chr16_56600274_56600515|MT1M	2	FALSE	TRUE	FALSE	FALSE	chr16_56600274_56600515	-3.15665	3.28489e-08	ENSG00000205364.4	MT1M	32264	-3.65069	2.32588e-12	0.9	1.9e-25	9.31e-24	TRUE	FALSE
chr16_56600274_56600515|MT1L	2	FALSE	TRUE	FALSE	FALSE	chr16_56600274_56600515	-3.15665	3.28489e-08	ENSG00000260549.2	MT1L	17081	-2.57956	5.27846e-10	0.88	2.3e-22	1.127e-20	TRUE	FALSE
chr16_56600274_56600515|MT1X	3	FALSE	TRUE	TRUE	FALSE	chr16_56600274_56600515	-3.15665	3.28489e-08	ENSG00000187193.9	MT1X	82075	-3.54656	1.46961e-17	0.88	1.4e-22	6.86e-21	TRUE	FALSE
chr16_56600274_56600515|MT1E	3	FALSE	TRUE	TRUE	FALSE	chr16_56600274_56600515	-3.15665	3.28489e-08	ENSG00000169715.15	MT1E	25080	-3.57726	2.3454e-16	0.87	2.8e-21	1.372e-19	TRUE	FALSE
chr16_56600274_56600515|MT1CP	3	FALSE	TRUE	TRUE	FALSE	chr16_56600274_56600515	-3.15665	3.28489e-08	ENSG00000205360.6	MT1CP	47853	-2.00835	0.00119628	0.86	3.1e-20	1.519e-18	TRUE	FALSE
chr16_56600274_56600515|MT1DP	2	FALSE	FALSE	TRUE	FALSE	chr16_56600274_56600515	-3.15665	3.28489e-08	ENSG00000205361.8	MT1DP	43310	-1.36683	0.00164022	0.85	1.9e-19	9.31e-18	TRUE	FALSE
chr16_56600274_56600515|MT1H	2	FALSE	TRUE	FALSE	FALSE	chr16_56600274_56600515	-3.15665	3.28489e-08	ENSG00000205358.4	MT1H	69419	-2.1314	0.00147694	0.85	4.1e-19	2.009e-17	TRUE	FALSE
chr16_56600274_56600515|MT1JP	3	FALSE	TRUE	TRUE	FALSE	chr16_56600274_56600515	-3.15665	3.28489e-08	ENSG00000255986.6	MT1JP	35344	-5.27345	1.35907e-20	0.81	9.1e-17	4.459e-15	TRUE	FALSE
chr16_56600274_56600515|MT1A	1	FALSE	FALSE	FALSE	FALSE	chr16_56600274_56600515	-3.15665	3.28489e-08	ENSG00000205362.11	MT1A	38271	-2.0778	1.45386e-06	0.8	1.1e-15	5.39e-14	TRUE	FALSE
chr16_56604688_56608313|MT2A	5	TRUE	TRUE	TRUE	TRUE	chr16_56604688_56608313	-2.95434	2.32586e-07	ENSG00000125148.7	MT2A	2083	-3.35297	4.85341e-24	0.91	0	0	FALSE	FALSE
chr16_56604688_56608313|MT1M	4	TRUE	TRUE	FALSE	TRUE	chr16_56604688_56608313	-2.95434	2.32586e-07	ENSG00000205364.4	MT1M	26158	-3.65069	2.32588e-12	0.91	0	0	FALSE	FALSE
chr16_56604688_56608313|MT1F	4	FALSE	TRUE	TRUE	TRUE	chr16_56604688_56608313	-2.95434	2.32586e-07	ENSG00000198417.7	MT1F	51230	-3.69845	3.24429e-17	0.91	0	0	FALSE	FALSE
chr16_56604688_56608313|MT1G	4	FALSE	TRUE	TRUE	TRUE	chr16_56604688_56608313	-2.95434	2.32586e-07	ENSG00000125144.14	MT1G	61564	-3.4304	6.06178e-10	0.9	0	0	FALSE	FALSE
chr16_56604688_56608313|MT1L	4	TRUE	TRUE	FALSE	TRUE	chr16_56604688_56608313	-2.95434	2.32586e-07	ENSG00000260549.2	MT1L	10975	-2.57956	5.27846e-10	0.89	0	0	FALSE	FALSE
chr16_56604688_56608313|MT1X	5	TRUE	TRUE	TRUE	TRUE	chr16_56604688_56608313	-2.95434	2.32586e-07	ENSG00000187193.9	MT1X	75969	-3.54656	1.46961e-17	0.88	0	0	FALSE	FALSE
chr16_56604688_56608313|MT1E	5	TRUE	TRUE	TRUE	TRUE	chr16_56604688_56608313	-2.95434	2.32586e-07	ENSG00000169715.15	MT1E	18974	-3.57726	2.3454e-16	0.87	0	0	FALSE	FALSE
chr16_56604688_56608313|MT1DP	5	TRUE	TRUE	TRUE	TRUE	chr16_56604688_56608313	-2.95434	2.32586e-07	ENSG00000205361.8	MT1DP	37204	-1.36683	0.00164022	0.84	0	0	FALSE	FALSE
chr16_56604688_56608313|MT1CP	4	FALSE	TRUE	TRUE	TRUE	chr16_56604688_56608313	-2.95434	2.32586e-07	ENSG00000205360.6	MT1CP	41747	-2.00835	0.00119628	0.84	4.9e-19	2.401e-17	FALSE	FALSE
chr16_56604688_56608313|MT1H	2	FALSE	TRUE	FALSE	FALSE	chr16_56604688_56608313	-2.95434	2.32586e-07	ENSG00000205358.4	MT1H	63313	-2.1314	0.00147694	0.84	0	0	FALSE	FALSE
chr16_56604688_56608313|MT1JP	5	TRUE	TRUE	TRUE	TRUE	chr16_56604688_56608313	-2.95434	2.32586e-07	ENSG00000255986.6	MT1JP	29238	-5.27345	1.35907e-20	0.82	3.6e-17	1.764e-15	FALSE	FALSE
chr16_56604688_56608313|MT1A	4	TRUE	TRUE	FALSE	TRUE	chr16_56604688_56608313	-2.95434	2.32586e-07	ENSG00000205362.11	MT1A	32165	-2.0778	1.45386e-06	0.78	0	0	FALSE	FALSE
chr16_56612411_56612624|MT2A	5	TRUE	TRUE	TRUE	TRUE	chr16_56612411_56612624	-3.88196	1.64899e-07	ENSG00000125148.7	MT2A	-3933	-3.35297	4.85341e-24	0.95	0	0	FALSE	FALSE
chr16_56612411_56612624|MT1F	5	TRUE	TRUE	TRUE	TRUE	chr16_56612411_56612624	-3.88196	1.64899e-07	ENSG00000198417.7	MT1F	45213	-3.69845	3.24429e-17	0.93	0	0	FALSE	FALSE
chr16_56612411_56612624|MT1M	4	TRUE	TRUE	FALSE	TRUE	chr16_56612411_56612624	-3.88196	1.64899e-07	ENSG00000205364.4	MT1M	20141	-3.65069	2.32588e-12	0.92	0	0	FALSE	FALSE
chr16_56612411_56612624|MT1G	5	TRUE	TRUE	TRUE	TRUE	chr16_56612411_56612624	-3.88196	1.64899e-07	ENSG00000125144.14	MT1G	55547	-3.4304	6.06178e-10	0.9	0	0	FALSE	FALSE
chr16_56612411_56612624|MT1E	5	TRUE	TRUE	TRUE	TRUE	chr16_56612411_56612624	-3.88196	1.64899e-07	ENSG00000169715.15	MT1E	12957	-3.57726	2.3454e-16	0.89	0	0	FALSE	FALSE
chr16_56612411_56612624|MT1X	5	TRUE	TRUE	TRUE	TRUE	chr16_56612411_56612624	-3.88196	1.64899e-07	ENSG00000187193.9	MT1X	69952	-3.54656	1.46961e-17	0.89	0	0	FALSE	FALSE
chr16_56612411_56612624|MT1L	4	TRUE	TRUE	FALSE	TRUE	chr16_56612411_56612624	-3.88196	1.64899e-07	ENSG00000260549.2	MT1L	4958	-2.57956	5.27846e-10	0.87	0	0	FALSE	FALSE
chr16_56612411_56612624|MT1H	3	FALSE	TRUE	FALSE	TRUE	chr16_56612411_56612624	-3.88196	1.64899e-07	ENSG00000205358.4	MT1H	57296	-2.1314	0.00147694	0.87	0	0	FALSE	FALSE
chr16_56612411_56612624|MT1JP	5	TRUE	TRUE	TRUE	TRUE	chr16_56612411_56612624	-3.88196	1.64899e-07	ENSG00000255986.6	MT1JP	23221	-5.27345	1.35907e-20	0.83	5.1e-18	2.55e-16	FALSE	FALSE
chr16_56612411_56612624|MT1DP	5	TRUE	TRUE	TRUE	TRUE	chr16_56612411_56612624	-3.88196	1.64899e-07	ENSG00000205361.8	MT1DP	31187	-1.36683	0.00164022	0.79	0	0	FALSE	FALSE
chr16_56612411_56612624|MT1CP	4	FALSE	TRUE	TRUE	TRUE	chr16_56612411_56612624	-3.88196	1.64899e-07	ENSG00000205360.6	MT1CP	35730	-2.00835	0.00119628	0.78	7e-15	3.5e-13	FALSE	FALSE
chr16_56612411_56612624|MT1A	3	TRUE	TRUE	FALSE	FALSE	chr16_56612411_56612624	-3.88196	1.64899e-07	ENSG00000205362.11	MT1A	26148	-2.0778	1.45386e-06	0.75	0	0	FALSE	FALSE
chr16_56614377_56615187|MT2A	5	TRUE	TRUE	TRUE	TRUE	chr16_56614377_56615187	-3.88129	1.63478e-07	ENSG00000125148.7	MT2A	-6198	-3.35297	4.85341e-24	0.95	0	0	FALSE	FALSE
chr16_56614377_56615187|MT1F	5	TRUE	TRUE	TRUE	TRUE	chr16_56614377_56615187	-3.88129	1.63478e-07	ENSG00000198417.7	MT1F	42949	-3.69845	3.24429e-17	0.93	0	0	FALSE	FALSE
chr16_56614377_56615187|MT1M	4	TRUE	TRUE	FALSE	TRUE	chr16_56614377_56615187	-3.88129	1.63478e-07	ENSG00000205364.4	MT1M	17877	-3.65069	2.32588e-12	0.92	0	0	FALSE	FALSE
chr16_56614377_56615187|MT1G	5	TRUE	TRUE	TRUE	TRUE	chr16_56614377_56615187	-3.88129	1.63478e-07	ENSG00000125144.14	MT1G	53283	-3.4304	6.06178e-10	0.9	0	0	FALSE	FALSE
chr16_56614377_56615187|MT1E	5	TRUE	TRUE	TRUE	TRUE	chr16_56614377_56615187	-3.88129	1.63478e-07	ENSG00000169715.15	MT1E	10693	-3.57726	2.3454e-16	0.89	0	0	FALSE	FALSE
chr16_56614377_56615187|MT1X	5	TRUE	TRUE	TRUE	TRUE	chr16_56614377_56615187	-3.88129	1.63478e-07	ENSG00000187193.9	MT1X	67688	-3.54656	1.46961e-17	0.89	0	0	FALSE	FALSE
chr16_56614377_56615187|MT1L	4	TRUE	TRUE	FALSE	TRUE	chr16_56614377_56615187	-3.88129	1.63478e-07	ENSG00000260549.2	MT1L	2694	-2.57956	5.27846e-10	0.87	0	0	FALSE	FALSE
chr16_56614377_56615187|MT1H	3	FALSE	TRUE	FALSE	TRUE	chr16_56614377_56615187	-3.88129	1.63478e-07	ENSG00000205358.4	MT1H	55032	-2.1314	0.00147694	0.87	0	0	FALSE	FALSE
chr16_56614377_56615187|MT1JP	5	TRUE	TRUE	TRUE	TRUE	chr16_56614377_56615187	-3.88129	1.63478e-07	ENSG00000255986.6	MT1JP	20957	-5.27345	1.35907e-20	0.83	4.6e-18	2.3e-16	FALSE	FALSE
chr16_56614377_56615187|MT1DP	5	TRUE	TRUE	TRUE	TRUE	chr16_56614377_56615187	-3.88129	1.63478e-07	ENSG00000205361.8	MT1DP	28923	-1.36683	0.00164022	0.79	0	0	FALSE	FALSE
chr16_56614377_56615187|MT1CP	4	FALSE	TRUE	TRUE	TRUE	chr16_56614377_56615187	-3.88129	1.63478e-07	ENSG00000205360.6	MT1CP	33466	-2.00835	0.00119628	0.78	8.3e-15	4.15e-13	FALSE	FALSE
chr16_56614377_56615187|MT1A	3	TRUE	TRUE	FALSE	FALSE	chr16_56614377_56615187	-3.88129	1.63478e-07	ENSG00000205362.11	MT1A	23884	-2.0778	1.45386e-06	0.75	0	0	FALSE	FALSE
chr16_56615288_56616288|MT2A	5	TRUE	TRUE	TRUE	TRUE	chr16_56615288_56616288	-3.87119	1.64025e-07	ENSG00000125148.7	MT2A	-7204	-3.35297	4.85341e-24	0.95	0	0	FALSE	FALSE
chr16_56615288_56616288|MT1F	5	TRUE	TRUE	TRUE	TRUE	chr16_56615288_56616288	-3.87119	1.64025e-07	ENSG00000198417.7	MT1F	41943	-3.69845	3.24429e-17	0.93	0	0	FALSE	FALSE
chr16_56615288_56616288|MT1M	4	TRUE	TRUE	FALSE	TRUE	chr16_56615288_56616288	-3.87119	1.64025e-07	ENSG00000205364.4	MT1M	16871	-3.65069	2.32588e-12	0.92	0	0	FALSE	FALSE
chr16_56615288_56616288|MT1E	5	TRUE	TRUE	TRUE	TRUE	chr16_56615288_56616288	-3.87119	1.64025e-07	ENSG00000169715.15	MT1E	9687	-3.57726	2.3454e-16	0.9	0	0	FALSE	FALSE
chr16_56615288_56616288|MT1G	5	TRUE	TRUE	TRUE	TRUE	chr16_56615288_56616288	-3.87119	1.64025e-07	ENSG00000125144.14	MT1G	52277	-3.4304	6.06178e-10	0.9	0	0	FALSE	FALSE
chr16_56615288_56616288|MT1X	5	TRUE	TRUE	TRUE	TRUE	chr16_56615288_56616288	-3.87119	1.64025e-07	ENSG00000187193.9	MT1X	66682	-3.54656	1.46961e-17	0.89	0	0	FALSE	FALSE
chr16_56615288_56616288|MT1L	4	TRUE	TRUE	FALSE	TRUE	chr16_56615288_56616288	-3.87119	1.64025e-07	ENSG00000260549.2	MT1L	1688	-2.57956	5.27846e-10	0.87	0	0	FALSE	FALSE
chr16_56615288_56616288|MT1H	3	FALSE	TRUE	FALSE	TRUE	chr16_56615288_56616288	-3.87119	1.64025e-07	ENSG00000205358.4	MT1H	54026	-2.1314	0.00147694	0.87	0	0	FALSE	FALSE
chr16_56615288_56616288|MT1JP	5	TRUE	TRUE	TRUE	TRUE	chr16_56615288_56616288	-3.87119	1.64025e-07	ENSG00000255986.6	MT1JP	19951	-5.27345	1.35907e-20	0.83	5.2e-18	2.6e-16	FALSE	FALSE
chr16_56615288_56616288|MT1DP	5	TRUE	TRUE	TRUE	TRUE	chr16_56615288_56616288	-3.87119	1.64025e-07	ENSG00000205361.8	MT1DP	27917	-1.36683	0.00164022	0.79	0	0	FALSE	FALSE
chr16_56615288_56616288|MT1CP	4	FALSE	TRUE	TRUE	TRUE	chr16_56615288_56616288	-3.87119	1.64025e-07	ENSG00000205360.6	MT1CP	32460	-2.00835	0.00119628	0.78	8.4e-15	4.2e-13	FALSE	FALSE
chr16_56615288_56616288|MT1A	3	TRUE	TRUE	FALSE	FALSE	chr16_56615288_56616288	-3.87119	1.64025e-07	ENSG00000205362.11	MT1A	22878	-2.0778	1.45386e-06	0.75	0	0	FALSE	FALSE
chr16_56616488_56616888|MT2A	5	TRUE	TRUE	TRUE	TRUE	chr16_56616488_56616888	-3.88086	1.68781e-07	ENSG00000125148.7	MT2A	-8104	-3.35297	4.85341e-24	0.94	0	0	FALSE	FALSE
chr16_56616488_56616888|MT1F	5	TRUE	TRUE	TRUE	TRUE	chr16_56616488_56616888	-3.88086	1.68781e-07	ENSG00000198417.7	MT1F	41043	-3.69845	3.24429e-17	0.93	0	0	FALSE	FALSE
chr16_56616488_56616888|MT1M	4	TRUE	TRUE	FALSE	TRUE	chr16_56616488_56616888	-3.88086	1.68781e-07	ENSG00000205364.4	MT1M	15971	-3.65069	2.32588e-12	0.92	0	0	FALSE	FALSE
chr16_56616488_56616888|MT1G	5	TRUE	TRUE	TRUE	TRUE	chr16_56616488_56616888	-3.88086	1.68781e-07	ENSG00000125144.14	MT1G	51377	-3.4304	6.06178e-10	0.9	0	0	FALSE	FALSE
chr16_56616488_56616888|MT1E	5	TRUE	TRUE	TRUE	TRUE	chr16_56616488_56616888	-3.88086	1.68781e-07	ENSG00000169715.15	MT1E	8787	-3.57726	2.3454e-16	0.89	0	0	FALSE	FALSE
chr16_56616488_56616888|MT1X	5	TRUE	TRUE	TRUE	TRUE	chr16_56616488_56616888	-3.88086	1.68781e-07	ENSG00000187193.9	MT1X	65782	-3.54656	1.46961e-17	0.89	0	0	FALSE	FALSE
chr16_56616488_56616888|MT1L	4	TRUE	TRUE	FALSE	TRUE	chr16_56616488_56616888	-3.88086	1.68781e-07	ENSG00000260549.2	MT1L	788	-2.57956	5.27846e-10	0.87	0	0	FALSE	FALSE
chr16_56616488_56616888|MT1H	3	FALSE	TRUE	FALSE	TRUE	chr16_56616488_56616888	-3.88086	1.68781e-07	ENSG00000205358.4	MT1H	53126	-2.1314	0.00147694	0.87	0	0	FALSE	FALSE
chr16_56616488_56616888|MT1JP	4	TRUE	TRUE	TRUE	FALSE	chr16_56616488_56616888	-3.88086	1.68781e-07	ENSG00000255986.6	MT1JP	19051	-5.27345	1.35907e-20	0.83	5e-18	2.5e-16	FALSE	FALSE
chr16_56616488_56616888|MT1DP	5	TRUE	TRUE	TRUE	TRUE	chr16_56616488_56616888	-3.88086	1.68781e-07	ENSG00000205361.8	MT1DP	27017	-1.36683	0.00164022	0.79	0	0	FALSE	FALSE
chr16_56616488_56616888|MT1CP	4	FALSE	TRUE	TRUE	TRUE	chr16_56616488_56616888	-3.88086	1.68781e-07	ENSG00000205360.6	MT1CP	31560	-2.00835	0.00119628	0.78	8.4e-15	4.2e-13	FALSE	FALSE
chr16_56616488_56616888|MT1A	3	TRUE	TRUE	FALSE	FALSE	chr16_56616488_56616888	-3.88086	1.68781e-07	ENSG00000205362.11	MT1A	21978	-2.0778	1.45386e-06	0.75	0	0	FALSE	FALSE
chr16_56620488_56624688|MT2A	5	TRUE	TRUE	TRUE	TRUE	chr16_56620488_56624688	-3.78826	3.79865e-07	ENSG00000125148.7	MT2A	-14004	-3.35297	4.85341e-24	0.95	0	0	FALSE	FALSE
chr16_56620488_56624688|MT1F	5	TRUE	TRUE	TRUE	TRUE	chr16_56620488_56624688	-3.78826	3.79865e-07	ENSG00000198417.7	MT1F	35143	-3.69845	3.24429e-17	0.93	0	0	FALSE	FALSE
chr16_56620488_56624688|MT1M	3	FALSE	TRUE	FALSE	TRUE	chr16_56620488_56624688	-3.78826	3.79865e-07	ENSG00000205364.4	MT1M	10071	-3.65069	2.32588e-12	0.92	0	0	FALSE	FALSE
chr16_56620488_56624688|MT1G	4	FALSE	TRUE	TRUE	TRUE	chr16_56620488_56624688	-3.78826	3.79865e-07	ENSG00000125144.14	MT1G	45477	-3.4304	6.06178e-10	0.91	0	0	FALSE	FALSE
chr16_56620488_56624688|MT1E	5	TRUE	TRUE	TRUE	TRUE	chr16_56620488_56624688	-3.78826	3.79865e-07	ENSG00000169715.15	MT1E	2887	-3.57726	2.3454e-16	0.89	0	0	FALSE	FALSE
chr16_56620488_56624688|MT1X	5	TRUE	TRUE	TRUE	TRUE	chr16_56620488_56624688	-3.78826	3.79865e-07	ENSG00000187193.9	MT1X	59882	-3.54656	1.46961e-17	0.89	0	0	FALSE	FALSE
chr16_56620488_56624688|MT1L	4	TRUE	TRUE	FALSE	TRUE	chr16_56620488_56624688	-3.78826	3.79865e-07	ENSG00000260549.2	MT1L	-5112	-2.57956	5.27846e-10	0.87	0	0	FALSE	FALSE
chr16_56620488_56624688|MT1H	3	FALSE	TRUE	FALSE	TRUE	chr16_56620488_56624688	-3.78826	3.79865e-07	ENSG00000205358.4	MT1H	47226	-2.1314	0.00147694	0.87	0	0	FALSE	FALSE
chr16_56620488_56624688|MT1JP	4	FALSE	TRUE	TRUE	TRUE	chr16_56620488_56624688	-3.78826	3.79865e-07	ENSG00000255986.6	MT1JP	13151	-5.27345	1.35907e-20	0.83	5.3e-18	2.65e-16	FALSE	FALSE
chr16_56620488_56624688|MT1DP	5	TRUE	TRUE	TRUE	TRUE	chr16_56620488_56624688	-3.78826	3.79865e-07	ENSG00000205361.8	MT1DP	21117	-1.36683	0.00164022	0.81	0	0	FALSE	FALSE
chr16_56620488_56624688|MT1CP	4	FALSE	TRUE	TRUE	TRUE	chr16_56620488_56624688	-3.78826	3.79865e-07	ENSG00000205360.6	MT1CP	25660	-2.00835	0.00119628	0.8	4.9e-16	2.45e-14	FALSE	FALSE
chr16_56620488_56624688|MT1A	3	TRUE	TRUE	FALSE	FALSE	chr16_56620488_56624688	-3.78826	3.79865e-07	ENSG00000205362.11	MT1A	16078	-2.0778	1.45386e-06	0.79	0	0	FALSE	FALSE
chr16_56627288_56627488|MT2A	5	TRUE	TRUE	TRUE	TRUE	chr16_56627288_56627488	-4.01282	1.26803e-07	ENSG00000125148.7	MT2A	-18804	-3.35297	4.85341e-24	0.95	0	0	FALSE	FALSE
chr16_56627288_56627488|MT1M	4	TRUE	TRUE	FALSE	TRUE	chr16_56627288_56627488	-4.01282	1.26803e-07	ENSG00000205364.4	MT1M	5271	-3.65069	2.32588e-12	0.95	0	0	FALSE	FALSE
chr16_56627288_56627488|MT1F	5	TRUE	TRUE	TRUE	TRUE	chr16_56627288_56627488	-4.01282	1.26803e-07	ENSG00000198417.7	MT1F	30343	-3.69845	3.24429e-17	0.95	0	0	FALSE	FALSE
chr16_56627288_56627488|MT1G	5	TRUE	TRUE	TRUE	TRUE	chr16_56627288_56627488	-4.01282	1.26803e-07	ENSG00000125144.14	MT1G	40677	-3.4304	6.06178e-10	0.93	0	0	FALSE	FALSE
chr16_56627288_56627488|MT1E	5	TRUE	TRUE	TRUE	TRUE	chr16_56627288_56627488	-4.01282	1.26803e-07	ENSG00000169715.15	MT1E	-1913	-3.57726	2.3454e-16	0.92	0	0	FALSE	FALSE
chr16_56627288_56627488|MT1X	5	TRUE	TRUE	TRUE	TRUE	chr16_56627288_56627488	-4.01282	1.26803e-07	ENSG00000187193.9	MT1X	55082	-3.54656	1.46961e-17	0.91	0	0	FALSE	FALSE
chr16_56627288_56627488|MT1L	4	TRUE	TRUE	FALSE	TRUE	chr16_56627288_56627488	-4.01282	1.26803e-07	ENSG00000260549.2	MT1L	-9912	-2.57956	5.27846e-10	0.89	0	0	FALSE	FALSE
chr16_56627288_56627488|MT1H	4	TRUE	TRUE	FALSE	TRUE	chr16_56627288_56627488	-4.01282	1.26803e-07	ENSG00000205358.4	MT1H	42426	-2.1314	0.00147694	0.89	0	0	FALSE	FALSE
chr16_56627288_56627488|MT1JP	5	TRUE	TRUE	TRUE	TRUE	chr16_56627288_56627488	-4.01282	1.26803e-07	ENSG00000255986.6	MT1JP	8351	-5.27345	1.35907e-20	0.84	8.1e-19	4.05e-17	FALSE	FALSE
chr16_56627288_56627488|MT1CP	5	TRUE	TRUE	TRUE	TRUE	chr16_56627288_56627488	-4.01282	1.26803e-07	ENSG00000205360.6	MT1CP	20860	-2.00835	0.00119628	0.82	5.3e-17	2.65e-15	FALSE	FALSE
chr16_56627288_56627488|MT1DP	5	TRUE	TRUE	TRUE	TRUE	chr16_56627288_56627488	-4.01282	1.26803e-07	ENSG00000205361.8	MT1DP	16317	-1.36683	0.00164022	0.81	0	0	FALSE	FALSE
chr16_56627288_56627488|MT1A	4	TRUE	TRUE	FALSE	TRUE	chr16_56627288_56627488	-4.01282	1.26803e-07	ENSG00000205362.11	MT1A	11278	-2.0778	1.45386e-06	0.79	0	0	FALSE	FALSE
chr16_56628345_56631521|MT2A	5	TRUE	TRUE	TRUE	TRUE	chr16_56628345_56631521	-4.01544	1.21486e-07	ENSG00000125148.7	MT2A	-21349	-3.35297	4.85341e-24	0.95	0	0	FALSE	FALSE
chr16_56628345_56631521|MT1M	4	TRUE	TRUE	FALSE	TRUE	chr16_56628345_56631521	-4.01544	1.21486e-07	ENSG00000205364.4	MT1M	2726	-3.65069	2.32588e-12	0.95	0	0	FALSE	FALSE
chr16_56628345_56631521|MT1F	5	TRUE	TRUE	TRUE	TRUE	chr16_56628345_56631521	-4.01544	1.21486e-07	ENSG00000198417.7	MT1F	27798	-3.69845	3.24429e-17	0.95	0	0	FALSE	FALSE
chr16_56628345_56631521|MT1G	5	TRUE	TRUE	TRUE	TRUE	chr16_56628345_56631521	-4.01544	1.21486e-07	ENSG00000125144.14	MT1G	38132	-3.4304	6.06178e-10	0.93	0	0	FALSE	FALSE
chr16_56628345_56631521|MT1E	5	TRUE	TRUE	TRUE	TRUE	chr16_56628345_56631521	-4.01544	1.21486e-07	ENSG00000169715.15	MT1E	-4458	-3.57726	2.3454e-16	0.92	0	0	FALSE	FALSE
chr16_56628345_56631521|MT1X	5	TRUE	TRUE	TRUE	TRUE	chr16_56628345_56631521	-4.01544	1.21486e-07	ENSG00000187193.9	MT1X	52537	-3.54656	1.46961e-17	0.91	0	0	FALSE	FALSE
chr16_56628345_56631521|MT1L	4	TRUE	TRUE	FALSE	TRUE	chr16_56628345_56631521	-4.01544	1.21486e-07	ENSG00000260549.2	MT1L	-12457	-2.57956	5.27846e-10	0.89	0	0	FALSE	FALSE
chr16_56628345_56631521|MT1H	4	TRUE	TRUE	FALSE	TRUE	chr16_56628345_56631521	-4.01544	1.21486e-07	ENSG00000205358.4	MT1H	39881	-2.1314	0.00147694	0.89	0	0	FALSE	FALSE
chr16_56628345_56631521|MT1JP	5	TRUE	TRUE	TRUE	TRUE	chr16_56628345_56631521	-4.01544	1.21486e-07	ENSG00000255986.6	MT1JP	5806	-5.27345	1.35907e-20	0.84	6.7e-19	3.35e-17	FALSE	FALSE
chr16_56628345_56631521|MT1CP	5	TRUE	TRUE	TRUE	TRUE	chr16_56628345_56631521	-4.01544	1.21486e-07	ENSG00000205360.6	MT1CP	18315	-2.00835	0.00119628	0.82	3.7e-17	1.85e-15	FALSE	FALSE
chr16_56628345_56631521|MT1DP	5	TRUE	TRUE	TRUE	TRUE	chr16_56628345_56631521	-4.01544	1.21486e-07	ENSG00000205361.8	MT1DP	13772	-1.36683	0.00164022	0.81	0	0	FALSE	FALSE
chr16_56628345_56631521|MT1A	4	TRUE	TRUE	FALSE	TRUE	chr16_56628345_56631521	-4.01544	1.21486e-07	ENSG00000205362.11	MT1A	8733	-2.0778	1.45386e-06	0.79	0	0	FALSE	FALSE
chr16_56631634_56632224|MT2A	5	TRUE	TRUE	TRUE	TRUE	chr16_56631634_56632224	-4.00848	1.22739e-07	ENSG00000125148.7	MT2A	-23345	-3.35297	4.85341e-24	0.95	0	0	FALSE	FALSE
chr16_56631634_56632224|MT1M	4	TRUE	TRUE	FALSE	TRUE	chr16_56631634_56632224	-4.00848	1.22739e-07	ENSG00000205364.4	MT1M	730	-3.65069	2.32588e-12	0.95	0	0	FALSE	FALSE
chr16_56631634_56632224|MT1F	5	TRUE	TRUE	TRUE	TRUE	chr16_56631634_56632224	-4.00848	1.22739e-07	ENSG00000198417.7	MT1F	25802	-3.69845	3.24429e-17	0.95	0	0	FALSE	FALSE
chr16_56631634_56632224|MT1G	5	TRUE	TRUE	TRUE	TRUE	chr16_56631634_56632224	-4.00848	1.22739e-07	ENSG00000125144.14	MT1G	36136	-3.4304	6.06178e-10	0.93	0	0	FALSE	FALSE
chr16_56631634_56632224|MT1E	5	TRUE	TRUE	TRUE	TRUE	chr16_56631634_56632224	-4.00848	1.22739e-07	ENSG00000169715.15	MT1E	-6454	-3.57726	2.3454e-16	0.92	0	0	FALSE	FALSE
chr16_56631634_56632224|MT1X	5	TRUE	TRUE	TRUE	TRUE	chr16_56631634_56632224	-4.00848	1.22739e-07	ENSG00000187193.9	MT1X	50541	-3.54656	1.46961e-17	0.91	0	0	FALSE	FALSE
chr16_56631634_56632224|MT1L	4	TRUE	TRUE	FALSE	TRUE	chr16_56631634_56632224	-4.00848	1.22739e-07	ENSG00000260549.2	MT1L	-14453	-2.57956	5.27846e-10	0.89	0	0	FALSE	FALSE
chr16_56631634_56632224|MT1H	4	TRUE	TRUE	FALSE	TRUE	chr16_56631634_56632224	-4.00848	1.22739e-07	ENSG00000205358.4	MT1H	37885	-2.1314	0.00147694	0.89	0	0	FALSE	FALSE
chr16_56631634_56632224|MT1JP	5	TRUE	TRUE	TRUE	TRUE	chr16_56631634_56632224	-4.00848	1.22739e-07	ENSG00000255986.6	MT1JP	3810	-5.27345	1.35907e-20	0.84	7.3e-19	3.65e-17	FALSE	FALSE
chr16_56631634_56632224|MT1CP	5	TRUE	TRUE	TRUE	TRUE	chr16_56631634_56632224	-4.00848	1.22739e-07	ENSG00000205360.6	MT1CP	16319	-2.00835	0.00119628	0.82	5.4e-17	2.7e-15	FALSE	FALSE
chr16_56631634_56632224|MT1DP	5	TRUE	TRUE	TRUE	TRUE	chr16_56631634_56632224	-4.00848	1.22739e-07	ENSG00000205361.8	MT1DP	11776	-1.36683	0.00164022	0.81	0	0	FALSE	FALSE
chr16_56631634_56632224|MT1A	4	TRUE	TRUE	FALSE	TRUE	chr16_56631634_56632224	-4.00848	1.22739e-07	ENSG00000205362.11	MT1A	6737	-2.0778	1.45386e-06	0.78	0	0	FALSE	FALSE
chr16_56634888_56635288|MT2A	5	TRUE	TRUE	TRUE	TRUE	chr16_56634888_56635288	-4.06236	1.31545e-07	ENSG00000125148.7	MT2A	-26504	-3.35297	4.85341e-24	0.95	0	0	FALSE	FALSE
chr16_56634888_56635288|MT1F	5	TRUE	TRUE	TRUE	TRUE	chr16_56634888_56635288	-4.06236	1.31545e-07	ENSG00000198417.7	MT1F	22643	-3.69845	3.24429e-17	0.95	0	0	FALSE	FALSE
chr16_56634888_56635288|MT1M	4	TRUE	TRUE	FALSE	TRUE	chr16_56634888_56635288	-4.06236	1.31545e-07	ENSG00000205364.4	MT1M	-2429	-3.65069	2.32588e-12	0.94	0	0	FALSE	FALSE
chr16_56634888_56635288|MT1G	5	TRUE	TRUE	TRUE	TRUE	chr16_56634888_56635288	-4.06236	1.31545e-07	ENSG00000125144.14	MT1G	32977	-3.4304	6.06178e-10	0.93	0	0	FALSE	FALSE
chr16_56634888_56635288|MT1E	5	TRUE	TRUE	TRUE	TRUE	chr16_56634888_56635288	-4.06236	1.31545e-07	ENSG00000169715.15	MT1E	-9613	-3.57726	2.3454e-16	0.92	0	0	FALSE	FALSE
chr16_56634888_56635288|MT1X	5	TRUE	TRUE	TRUE	TRUE	chr16_56634888_56635288	-4.06236	1.31545e-07	ENSG00000187193.9	MT1X	47382	-3.54656	1.46961e-17	0.91	0	0	FALSE	FALSE
chr16_56634888_56635288|MT1L	4	TRUE	TRUE	FALSE	TRUE	chr16_56634888_56635288	-4.06236	1.31545e-07	ENSG00000260549.2	MT1L	-17612	-2.57956	5.27846e-10	0.89	0	0	FALSE	FALSE
chr16_56634888_56635288|MT1H	4	TRUE	TRUE	FALSE	TRUE	chr16_56634888_56635288	-4.06236	1.31545e-07	ENSG00000205358.4	MT1H	34726	-2.1314	0.00147694	0.89	0	0	FALSE	FALSE
chr16_56634888_56635288|MT1JP	5	TRUE	TRUE	TRUE	TRUE	chr16_56634888_56635288	-4.06236	1.31545e-07	ENSG00000255986.6	MT1JP	651	-5.27345	1.35907e-20	0.85	1.3e-19	6.5e-18	FALSE	FALSE
chr16_56634888_56635288|MT1CP	5	TRUE	TRUE	TRUE	TRUE	chr16_56634888_56635288	-4.06236	1.31545e-07	ENSG00000205360.6	MT1CP	13160	-2.00835	0.00119628	0.82	3.6e-17	1.8e-15	FALSE	FALSE
chr16_56634888_56635288|MT1DP	5	TRUE	TRUE	TRUE	TRUE	chr16_56634888_56635288	-4.06236	1.31545e-07	ENSG00000205361.8	MT1DP	8617	-1.36683	0.00164022	0.81	0	0	FALSE	FALSE
chr16_56634888_56635288|MT1A	4	TRUE	TRUE	FALSE	TRUE	chr16_56634888_56635288	-4.06236	1.31545e-07	ENSG00000205362.11	MT1A	3578	-2.0778	1.45386e-06	0.78	0	0	FALSE	FALSE
chr16_56640888_56643088|MT2A	5	TRUE	TRUE	TRUE	TRUE	chr16_56640888_56643088	-4.03075	1.39303e-07	ENSG00000125148.7	MT2A	-33404	-3.35297	4.85341e-24	0.94	0	0	FALSE	FALSE
chr16_56640888_56643088|MT1M	4	TRUE	TRUE	FALSE	TRUE	chr16_56640888_56643088	-4.03075	1.39303e-07	ENSG00000205364.4	MT1M	-9329	-3.65069	2.32588e-12	0.94	0	0	FALSE	FALSE
chr16_56640888_56643088|MT1F	5	TRUE	TRUE	TRUE	TRUE	chr16_56640888_56643088	-4.03075	1.39303e-07	ENSG00000198417.7	MT1F	15743	-3.69845	3.24429e-17	0.94	0	0	FALSE	FALSE
chr16_56640888_56643088|MT1G	5	TRUE	TRUE	TRUE	TRUE	chr16_56640888_56643088	-4.03075	1.39303e-07	ENSG00000125144.14	MT1G	26077	-3.4304	6.06178e-10	0.93	0	0	FALSE	FALSE
chr16_56640888_56643088|MT1E	5	TRUE	TRUE	TRUE	TRUE	chr16_56640888_56643088	-4.03075	1.39303e-07	ENSG00000169715.15	MT1E	-16513	-3.57726	2.3454e-16	0.92	0	0	FALSE	FALSE
chr16_56640888_56643088|MT1X	5	TRUE	TRUE	TRUE	TRUE	chr16_56640888_56643088	-4.03075	1.39303e-07	ENSG00000187193.9	MT1X	40482	-3.54656	1.46961e-17	0.91	0	0	FALSE	FALSE
chr16_56640888_56643088|MT1L	4	TRUE	TRUE	FALSE	TRUE	chr16_56640888_56643088	-4.03075	1.39303e-07	ENSG00000260549.2	MT1L	-24512	-2.57956	5.27846e-10	0.88	0	0	FALSE	FALSE
chr16_56640888_56643088|MT1H	3	FALSE	TRUE	FALSE	TRUE	chr16_56640888_56643088	-4.03075	1.39303e-07	ENSG00000205358.4	MT1H	27826	-2.1314	0.00147694	0.88	0	0	FALSE	FALSE
chr16_56640888_56643088|MT1JP	5	TRUE	TRUE	TRUE	TRUE	chr16_56640888_56643088	-4.03075	1.39303e-07	ENSG00000255986.6	MT1JP	-6249	-5.27345	1.35907e-20	0.84	1.1e-18	5.5e-17	FALSE	FALSE
chr16_56640888_56643088|MT1DP	5	TRUE	TRUE	TRUE	TRUE	chr16_56640888_56643088	-4.03075	1.39303e-07	ENSG00000205361.8	MT1DP	1717	-1.36683	0.00164022	0.81	0	0	FALSE	FALSE
chr16_56640888_56643088|MT1CP	5	TRUE	TRUE	TRUE	TRUE	chr16_56640888_56643088	-4.03075	1.39303e-07	ENSG00000205360.6	MT1CP	6260	-2.00835	0.00119628	0.81	1.1e-16	5.5e-15	FALSE	FALSE
chr16_56640888_56643088|MT1A	4	TRUE	TRUE	FALSE	TRUE	chr16_56640888_56643088	-4.03075	1.39303e-07	ENSG00000205362.11	MT1A	-3322	-2.0778	1.45386e-06	0.79	0	0	FALSE	FALSE
chr16_56643098_56643308|MT2A	5	TRUE	TRUE	TRUE	TRUE	chr16_56643098_56643308	-4.0729	1.242e-07	ENSG00000125148.7	MT2A	-34619	-3.35297	4.85341e-24	0.94	0	0	FALSE	FALSE
chr16_56643098_56643308|MT1M	4	TRUE	TRUE	FALSE	TRUE	chr16_56643098_56643308	-4.0729	1.242e-07	ENSG00000205364.4	MT1M	-10544	-3.65069	2.32588e-12	0.94	0	0	FALSE	FALSE
chr16_56643098_56643308|MT1F	5	TRUE	TRUE	TRUE	TRUE	chr16_56643098_56643308	-4.0729	1.242e-07	ENSG00000198417.7	MT1F	14528	-3.69845	3.24429e-17	0.94	0	0	FALSE	FALSE
chr16_56643098_56643308|MT1G	5	TRUE	TRUE	TRUE	TRUE	chr16_56643098_56643308	-4.0729	1.242e-07	ENSG00000125144.14	MT1G	24862	-3.4304	6.06178e-10	0.93	0	0	FALSE	FALSE
chr16_56643098_56643308|MT1E	5	TRUE	TRUE	TRUE	TRUE	chr16_56643098_56643308	-4.0729	1.242e-07	ENSG00000169715.15	MT1E	-17728	-3.57726	2.3454e-16	0.92	0	0	FALSE	FALSE
chr16_56643098_56643308|MT1X	5	TRUE	TRUE	TRUE	TRUE	chr16_56643098_56643308	-4.0729	1.242e-07	ENSG00000187193.9	MT1X	39267	-3.54656	1.46961e-17	0.91	0	0	FALSE	FALSE
chr16_56643098_56643308|MT1H	3	FALSE	TRUE	FALSE	TRUE	chr16_56643098_56643308	-4.0729	1.242e-07	ENSG00000205358.4	MT1H	26611	-2.1314	0.00147694	0.89	0	0	FALSE	FALSE
chr16_56643098_56643308|MT1L	4	TRUE	TRUE	FALSE	TRUE	chr16_56643098_56643308	-4.0729	1.242e-07	ENSG00000260549.2	MT1L	-25727	-2.57956	5.27846e-10	0.88	0	0	FALSE	FALSE
chr16_56643098_56643308|MT1JP	5	TRUE	TRUE	TRUE	TRUE	chr16_56643098_56643308	-4.0729	1.242e-07	ENSG00000255986.6	MT1JP	-7464	-5.27345	1.35907e-20	0.84	1.2e-18	6e-17	FALSE	FALSE
chr16_56643098_56643308|MT1DP	5	TRUE	TRUE	TRUE	TRUE	chr16_56643098_56643308	-4.0729	1.242e-07	ENSG00000205361.8	MT1DP	502	-1.36683	0.00164022	0.81	0	0	FALSE	FALSE
chr16_56643098_56643308|MT1CP	5	TRUE	TRUE	TRUE	TRUE	chr16_56643098_56643308	-4.0729	1.242e-07	ENSG00000205360.6	MT1CP	5045	-2.00835	0.00119628	0.81	2.2e-16	1.1e-14	FALSE	FALSE
chr16_56643098_56643308|MT1A	4	TRUE	TRUE	FALSE	TRUE	chr16_56643098_56643308	-4.0729	1.242e-07	ENSG00000205362.11	MT1A	-4537	-2.0778	1.45386e-06	0.78	0	0	FALSE	FALSE
chr16_56656288_56657520|MT2A	5	TRUE	TRUE	TRUE	TRUE	chr16_56656288_56657520	-4.18454	1.66664e-07	ENSG00000125148.7	MT2A	-48320	-3.35297	4.85341e-24	0.94	0	0	FALSE	FALSE
chr16_56656288_56657520|MT1F	5	TRUE	TRUE	TRUE	TRUE	chr16_56656288_56657520	-4.18454	1.66664e-07	ENSG00000198417.7	MT1F	827	-3.69845	3.24429e-17	0.94	0	0	FALSE	FALSE
chr16_56656288_56657520|MT1M	4	TRUE	TRUE	FALSE	TRUE	chr16_56656288_56657520	-4.18454	1.66664e-07	ENSG00000205364.4	MT1M	-24245	-3.65069	2.32588e-12	0.93	0	0	FALSE	FALSE
chr16_56656288_56657520|MT1G	5	TRUE	TRUE	TRUE	TRUE	chr16_56656288_56657520	-4.18454	1.66664e-07	ENSG00000125144.14	MT1G	11161	-3.4304	6.06178e-10	0.92	0	0	FALSE	FALSE
chr16_56656288_56657520|MT1E	5	TRUE	TRUE	TRUE	TRUE	chr16_56656288_56657520	-4.18454	1.66664e-07	ENSG00000169715.15	MT1E	-31429	-3.57726	2.3454e-16	0.91	0	0	FALSE	FALSE
chr16_56656288_56657520|MT1X	5	TRUE	TRUE	TRUE	TRUE	chr16_56656288_56657520	-4.18454	1.66664e-07	ENSG00000187193.9	MT1X	25566	-3.54656	1.46961e-17	0.9	0	0	FALSE	FALSE
chr16_56656288_56657520|MT1L	4	TRUE	TRUE	FALSE	TRUE	chr16_56656288_56657520	-4.18454	1.66664e-07	ENSG00000260549.2	MT1L	-39428	-2.57956	5.27846e-10	0.88	0	0	FALSE	FALSE
chr16_56656288_56657520|MT1H	3	FALSE	TRUE	FALSE	TRUE	chr16_56656288_56657520	-4.18454	1.66664e-07	ENSG00000205358.4	MT1H	12910	-2.1314	0.00147694	0.88	0	0	FALSE	FALSE
chr16_56656288_56657520|MT1JP	5	TRUE	TRUE	TRUE	TRUE	chr16_56656288_56657520	-4.18454	1.66664e-07	ENSG00000255986.6	MT1JP	-21165	-5.27345	1.35907e-20	0.84	1.2e-18	5.88e-17	FALSE	FALSE
chr16_56656288_56657520|MT1DP	5	TRUE	TRUE	TRUE	TRUE	chr16_56656288_56657520	-4.18454	1.66664e-07	ENSG00000205361.8	MT1DP	-13199	-1.36683	0.00164022	0.8	0	0	FALSE	FALSE
chr16_56656288_56657520|MT1CP	5	TRUE	TRUE	TRUE	TRUE	chr16_56656288_56657520	-4.18454	1.66664e-07	ENSG00000205360.6	MT1CP	-8656	-2.00835	0.00119628	0.8	7.2e-16	3.528e-14	FALSE	FALSE
chr16_56656288_56657520|MT1A	4	TRUE	TRUE	FALSE	TRUE	chr16_56656288_56657520	-4.18454	1.66664e-07	ENSG00000205362.11	MT1A	-18238	-2.0778	1.45386e-06	0.78	0	0	FALSE	FALSE
chr16_56661688_56662688|MT1F	5	TRUE	TRUE	TRUE	TRUE	chr16_56661688_56662688	-4.14356	7.43559e-08	ENSG00000198417.7	MT1F	-4457	-3.69845	3.24429e-17	0.94	0	0	TRUE	FALSE
chr16_56661688_56662688|MT2A	5	TRUE	TRUE	TRUE	TRUE	chr16_56661688_56662688	-4.14356	7.43559e-08	ENSG00000125148.7	MT2A	-53604	-3.35297	4.85341e-24	0.93	0	0	TRUE	FALSE
chr16_56661688_56662688|MT1M	4	TRUE	TRUE	FALSE	TRUE	chr16_56661688_56662688	-4.14356	7.43559e-08	ENSG00000205364.4	MT1M	-29529	-3.65069	2.32588e-12	0.93	0	0	TRUE	FALSE
chr16_56661688_56662688|MT1G	5	TRUE	TRUE	TRUE	TRUE	chr16_56661688_56662688	-4.14356	7.43559e-08	ENSG00000125144.14	MT1G	5877	-3.4304	6.06178e-10	0.92	0	0	TRUE	FALSE
chr16_56661688_56662688|MT1E	5	TRUE	TRUE	TRUE	TRUE	chr16_56661688_56662688	-4.14356	7.43559e-08	ENSG00000169715.15	MT1E	-36713	-3.57726	2.3454e-16	0.9	0	0	TRUE	FALSE
chr16_56661688_56662688|MT1X	5	TRUE	TRUE	TRUE	TRUE	chr16_56661688_56662688	-4.14356	7.43559e-08	ENSG00000187193.9	MT1X	20282	-3.54656	1.46961e-17	0.89	0	0	TRUE	FALSE
chr16_56661688_56662688|MT1L	4	TRUE	TRUE	FALSE	TRUE	chr16_56661688_56662688	-4.14356	7.43559e-08	ENSG00000260549.2	MT1L	-44712	-2.57956	5.27846e-10	0.88	0	0	TRUE	FALSE
chr16_56661688_56662688|MT1H	4	TRUE	TRUE	FALSE	TRUE	chr16_56661688_56662688	-4.14356	7.43559e-08	ENSG00000205358.4	MT1H	7626	-2.1314	0.00147694	0.88	0	0	TRUE	FALSE
chr16_56661688_56662688|MT1JP	5	TRUE	TRUE	TRUE	TRUE	chr16_56661688_56662688	-4.14356	7.43559e-08	ENSG00000255986.6	MT1JP	-26449	-5.27345	1.35907e-20	0.84	9.8e-19	4.802e-17	TRUE	FALSE
chr16_56661688_56662688|MT1DP	5	TRUE	TRUE	TRUE	TRUE	chr16_56661688_56662688	-4.14356	7.43559e-08	ENSG00000205361.8	MT1DP	-18483	-1.36683	0.00164022	0.8	0	0	TRUE	FALSE
chr16_56661688_56662688|MT1CP	5	TRUE	TRUE	TRUE	TRUE	chr16_56661688_56662688	-4.14356	7.43559e-08	ENSG00000205360.6	MT1CP	-13940	-2.00835	0.00119628	0.79	2.4e-15	1.176e-13	TRUE	FALSE
chr16_56661688_56662688|MT1A	4	TRUE	TRUE	FALSE	TRUE	chr16_56661688_56662688	-4.14356	7.43559e-08	ENSG00000205362.11	MT1A	-23522	-2.0778	1.45386e-06	0.77	0	0	TRUE	FALSE
chr16_56665488_56666488|MT1M	4	TRUE	TRUE	FALSE	TRUE	chr16_56665488_56666488	-4.19125	6.48134e-08	ENSG00000205364.4	MT1M	-33329	-3.65069	2.32588e-12	0.94	0	0	FALSE	FALSE
chr16_56665488_56666488|MT1F	5	TRUE	TRUE	TRUE	TRUE	chr16_56665488_56666488	-4.19125	6.48134e-08	ENSG00000198417.7	MT1F	-8257	-3.69845	3.24429e-17	0.94	0	0	FALSE	FALSE
chr16_56665488_56666488|MT2A	5	TRUE	TRUE	TRUE	TRUE	chr16_56665488_56666488	-4.19125	6.48134e-08	ENSG00000125148.7	MT2A	-57404	-3.35297	4.85341e-24	0.93	0	0	FALSE	FALSE
chr16_56665488_56666488|MT1G	5	TRUE	TRUE	TRUE	TRUE	chr16_56665488_56666488	-4.19125	6.48134e-08	ENSG00000125144.14	MT1G	2077	-3.4304	6.06178e-10	0.92	0	0	FALSE	FALSE
chr16_56665488_56666488|MT1E	5	TRUE	TRUE	TRUE	TRUE	chr16_56665488_56666488	-4.19125	6.48134e-08	ENSG00000169715.15	MT1E	-40513	-3.57726	2.3454e-16	0.9	0	0	FALSE	FALSE
chr16_56665488_56666488|MT1X	5	TRUE	TRUE	TRUE	TRUE	chr16_56665488_56666488	-4.19125	6.48134e-08	ENSG00000187193.9	MT1X	16482	-3.54656	1.46961e-17	0.9	0	0	FALSE	FALSE
chr16_56665488_56666488|MT1L	4	TRUE	TRUE	FALSE	TRUE	chr16_56665488_56666488	-4.19125	6.48134e-08	ENSG00000260549.2	MT1L	-48512	-2.57956	5.27846e-10	0.88	0	0	FALSE	FALSE
chr16_56665488_56666488|MT1H	4	TRUE	TRUE	FALSE	TRUE	chr16_56665488_56666488	-4.19125	6.48134e-08	ENSG00000205358.4	MT1H	3826	-2.1314	0.00147694	0.88	0	0	FALSE	FALSE
chr16_56665488_56666488|MT1JP	5	TRUE	TRUE	TRUE	TRUE	chr16_56665488_56666488	-4.19125	6.48134e-08	ENSG00000255986.6	MT1JP	-30249	-5.27345	1.35907e-20	0.85	3.8e-19	1.862e-17	FALSE	FALSE
chr16_56665488_56666488|MT1DP	5	TRUE	TRUE	TRUE	TRUE	chr16_56665488_56666488	-4.19125	6.48134e-08	ENSG00000205361.8	MT1DP	-22283	-1.36683	0.00164022	0.8	0	0	FALSE	FALSE
chr16_56665488_56666488|MT1CP	5	TRUE	TRUE	TRUE	TRUE	chr16_56665488_56666488	-4.19125	6.48134e-08	ENSG00000205360.6	MT1CP	-17740	-2.00835	0.00119628	0.8	1e-15	4.9e-14	FALSE	FALSE
chr16_56665488_56666488|MT1A	4	TRUE	TRUE	FALSE	TRUE	chr16_56665488_56666488	-4.19125	6.48134e-08	ENSG00000205362.11	MT1A	-27322	-2.0778	1.45386e-06	0.77	0	0	FALSE	FALSE
chr16_56668267_56669045|MT1M	4	TRUE	TRUE	FALSE	TRUE	chr16_56668267_56669045	-3.93685	1.24675e-07	ENSG00000205364.4	MT1M	-35997	-3.65069	2.32588e-12	0.95	0	0	FALSE	FALSE
chr16_56668267_56669045|MT1F	5	TRUE	TRUE	TRUE	TRUE	chr16_56668267_56669045	-3.93685	1.24675e-07	ENSG00000198417.7	MT1F	-10925	-3.69845	3.24429e-17	0.95	0	0	FALSE	FALSE
chr16_56668267_56669045|MT1G	5	TRUE	TRUE	TRUE	TRUE	chr16_56668267_56669045	-3.93685	1.24675e-07	ENSG00000125144.14	MT1G	-591	-3.4304	6.06178e-10	0.95	0	0	FALSE	FALSE
chr16_56668267_56669045|MT2A	5	TRUE	TRUE	TRUE	TRUE	chr16_56668267_56669045	-3.93685	1.24675e-07	ENSG00000125148.7	MT2A	-60072	-3.35297	4.85341e-24	0.93	0	0	FALSE	FALSE
chr16_56668267_56669045|MT1H	4	TRUE	TRUE	FALSE	TRUE	chr16_56668267_56669045	-3.93685	1.24675e-07	ENSG00000205358.4	MT1H	1158	-2.1314	0.00147694	0.92	0	0	FALSE	FALSE
chr16_56668267_56669045|MT1X	5	TRUE	TRUE	TRUE	TRUE	chr16_56668267_56669045	-3.93685	1.24675e-07	ENSG00000187193.9	MT1X	13814	-3.54656	1.46961e-17	0.92	0	0	FALSE	FALSE
chr16_56668267_56669045|MT1E	5	TRUE	TRUE	TRUE	TRUE	chr16_56668267_56669045	-3.93685	1.24675e-07	ENSG00000169715.15	MT1E	-43181	-3.57726	2.3454e-16	0.91	0	0	FALSE	FALSE
chr16_56668267_56669045|MT1L	4	TRUE	TRUE	FALSE	TRUE	chr16_56668267_56669045	-3.93685	1.24675e-07	ENSG00000260549.2	MT1L	-51180	-2.57956	5.27846e-10	0.89	0	0	FALSE	FALSE
chr16_56668267_56669045|MT1CP	5	TRUE	TRUE	TRUE	TRUE	chr16_56668267_56669045	-3.93685	1.24675e-07	ENSG00000205360.6	MT1CP	-20408	-2.00835	0.00119628	0.87	4.1e-21	2.05e-19	FALSE	FALSE
chr16_56668267_56669045|MT1DP	5	TRUE	TRUE	TRUE	TRUE	chr16_56668267_56669045	-3.93685	1.24675e-07	ENSG00000205361.8	MT1DP	-24951	-1.36683	0.00164022	0.85	0	0	FALSE	FALSE
chr16_56668267_56669045|MT1JP	5	TRUE	TRUE	TRUE	TRUE	chr16_56668267_56669045	-3.93685	1.24675e-07	ENSG00000255986.6	MT1JP	-32917	-5.27345	1.35907e-20	0.84	2.3e-18	1.15e-16	FALSE	FALSE
chr16_56668267_56669045|MT1A	4	TRUE	TRUE	FALSE	TRUE	chr16_56668267_56669045	-3.93685	1.24675e-07	ENSG00000205362.11	MT1A	-29990	-2.0778	1.45386e-06	0.79	0	0	FALSE	FALSE
chr16_56669260_56669537|MT1M	4	TRUE	TRUE	FALSE	TRUE	chr16_56669260_56669537	-3.88069	1.49106e-07	ENSG00000205364.4	MT1M	-36739	-3.65069	2.32588e-12	0.95	0	0	FALSE	FALSE
chr16_56669260_56669537|MT1F	5	TRUE	TRUE	TRUE	TRUE	chr16_56669260_56669537	-3.88069	1.49106e-07	ENSG00000198417.7	MT1F	-11667	-3.69845	3.24429e-17	0.95	0	0	FALSE	FALSE
chr16_56669260_56669537|MT1G	5	TRUE	TRUE	TRUE	TRUE	chr16_56669260_56669537	-3.88069	1.49106e-07	ENSG00000125144.14	MT1G	-1333	-3.4304	6.06178e-10	0.95	0	0	FALSE	FALSE
chr16_56669260_56669537|MT2A	5	TRUE	TRUE	TRUE	TRUE	chr16_56669260_56669537	-3.88069	1.49106e-07	ENSG00000125148.7	MT2A	-60814	-3.35297	4.85341e-24	0.93	0	0	FALSE	FALSE
chr16_56669260_56669537|MT1X	5	TRUE	TRUE	TRUE	TRUE	chr16_56669260_56669537	-3.88069	1.49106e-07	ENSG00000187193.9	MT1X	13071	-3.54656	1.46961e-17	0.92	0	0	FALSE	FALSE
chr16_56669260_56669537|MT1E	5	TRUE	TRUE	TRUE	TRUE	chr16_56669260_56669537	-3.88069	1.49106e-07	ENSG00000169715.15	MT1E	-43923	-3.57726	2.3454e-16	0.91	0	0	FALSE	FALSE
chr16_56669260_56669537|MT1H	4	TRUE	TRUE	FALSE	TRUE	chr16_56669260_56669537	-3.88069	1.49106e-07	ENSG00000205358.4	MT1H	415	-2.1314	0.00147694	0.91	0	0	FALSE	FALSE
chr16_56669260_56669537|MT1L	4	TRUE	TRUE	FALSE	TRUE	chr16_56669260_56669537	-3.88069	1.49106e-07	ENSG00000260549.2	MT1L	-51922	-2.57956	5.27846e-10	0.89	0	0	FALSE	FALSE
chr16_56669260_56669537|MT1CP	5	TRUE	TRUE	TRUE	TRUE	chr16_56669260_56669537	-3.88069	1.49106e-07	ENSG00000205360.6	MT1CP	-21150	-2.00835	0.00119628	0.87	3.8e-21	1.9e-19	FALSE	FALSE
chr16_56669260_56669537|MT1DP	5	TRUE	TRUE	TRUE	TRUE	chr16_56669260_56669537	-3.88069	1.49106e-07	ENSG00000205361.8	MT1DP	-25693	-1.36683	0.00164022	0.85	0	0	FALSE	FALSE
chr16_56669260_56669537|MT1JP	5	TRUE	TRUE	TRUE	TRUE	chr16_56669260_56669537	-3.88069	1.49106e-07	ENSG00000255986.6	MT1JP	-33659	-5.27345	1.35907e-20	0.83	3.9e-18	1.95e-16	FALSE	FALSE
chr16_56669260_56669537|MT1A	3	TRUE	TRUE	FALSE	FALSE	chr16_56669260_56669537	-3.88069	1.49106e-07	ENSG00000205362.11	MT1A	-30732	-2.0778	1.45386e-06	0.79	0	0	FALSE	FALSE
chr16_56671148_56671522|MT1M	4	TRUE	TRUE	FALSE	TRUE	chr16_56671148_56671522	-3.982	4.14799e-08	ENSG00000205364.4	MT1M	-38676	-3.65069	2.32588e-12	0.94	0	0	FALSE	FALSE
chr16_56671148_56671522|MT1F	5	TRUE	TRUE	TRUE	TRUE	chr16_56671148_56671522	-3.982	4.14799e-08	ENSG00000198417.7	MT1F	-13604	-3.69845	3.24429e-17	0.94	0	0	FALSE	FALSE
chr16_56671148_56671522|MT1G	5	TRUE	TRUE	TRUE	TRUE	chr16_56671148_56671522	-3.982	4.14799e-08	ENSG00000125144.14	MT1G	-3270	-3.4304	6.06178e-10	0.93	0	0	FALSE	FALSE
chr16_56671148_56671522|MT2A	5	TRUE	TRUE	TRUE	TRUE	chr16_56671148_56671522	-3.982	4.14799e-08	ENSG00000125148.7	MT2A	-62751	-3.35297	4.85341e-24	0.92	0	0	FALSE	FALSE
chr16_56671148_56671522|MT1X	5	TRUE	TRUE	TRUE	TRUE	chr16_56671148_56671522	-3.982	4.14799e-08	ENSG00000187193.9	MT1X	11135	-3.54656	1.46961e-17	0.91	0	0	FALSE	FALSE
chr16_56671148_56671522|MT1E	5	TRUE	TRUE	TRUE	TRUE	chr16_56671148_56671522	-3.982	4.14799e-08	ENSG00000169715.15	MT1E	-45860	-3.57726	2.3454e-16	0.9	0	0	FALSE	FALSE
chr16_56671148_56671522|MT1H	3	FALSE	TRUE	FALSE	TRUE	chr16_56671148_56671522	-3.982	4.14799e-08	ENSG00000205358.4	MT1H	-1521	-2.1314	0.00147694	0.9	0	0	FALSE	FALSE
chr16_56671148_56671522|MT1L	4	TRUE	TRUE	FALSE	TRUE	chr16_56671148_56671522	-3.982	4.14799e-08	ENSG00000260549.2	MT1L	-53859	-2.57956	5.27846e-10	0.89	0	0	FALSE	FALSE
chr16_56671148_56671522|MT1CP	5	TRUE	TRUE	TRUE	TRUE	chr16_56671148_56671522	-3.982	4.14799e-08	ENSG00000205360.6	MT1CP	-23087	-2.00835	0.00119628	0.87	8.4e-22	4.2e-20	FALSE	FALSE
chr16_56671148_56671522|MT1DP	5	TRUE	TRUE	TRUE	TRUE	chr16_56671148_56671522	-3.982	4.14799e-08	ENSG00000205361.8	MT1DP	-27630	-1.36683	0.00164022	0.85	0	0	FALSE	FALSE
chr16_56671148_56671522|MT1JP	5	TRUE	TRUE	TRUE	TRUE	chr16_56671148_56671522	-3.982	4.14799e-08	ENSG00000255986.6	MT1JP	-35596	-5.27345	1.35907e-20	0.82	1.7e-17	8.5e-16	FALSE	FALSE
chr16_56671148_56671522|MT1A	3	TRUE	TRUE	FALSE	FALSE	chr16_56671148_56671522	-3.982	4.14799e-08	ENSG00000205362.11	MT1A	-32669	-2.0778	1.45386e-06	0.8	0	0	FALSE	FALSE
chr16_56672688_56674288|MT1F	5	TRUE	TRUE	TRUE	TRUE	chr16_56672688_56674288	-3.98567	4.26935e-08	ENSG00000198417.7	MT1F	-15757	-3.69845	3.24429e-17	0.94	0	0	TRUE	FALSE
chr16_56672688_56674288|MT1M	3	FALSE	TRUE	FALSE	TRUE	chr16_56672688_56674288	-3.98567	4.26935e-08	ENSG00000205364.4	MT1M	-40829	-3.65069	2.32588e-12	0.93	0	0	TRUE	FALSE
chr16_56672688_56674288|MT1G	5	TRUE	TRUE	TRUE	TRUE	chr16_56672688_56674288	-3.98567	4.26935e-08	ENSG00000125144.14	MT1G	-5423	-3.4304	6.06178e-10	0.93	0	0	TRUE	FALSE
chr16_56672688_56674288|MT2A	5	TRUE	TRUE	TRUE	TRUE	chr16_56672688_56674288	-3.98567	4.26935e-08	ENSG00000125148.7	MT2A	-64904	-3.35297	4.85341e-24	0.92	0	0	TRUE	FALSE
chr16_56672688_56674288|MT1X	5	TRUE	TRUE	TRUE	TRUE	chr16_56672688_56674288	-3.98567	4.26935e-08	ENSG00000187193.9	MT1X	8982	-3.54656	1.46961e-17	0.91	0	0	TRUE	FALSE
chr16_56672688_56674288|MT1E	4	TRUE	TRUE	TRUE	FALSE	chr16_56672688_56674288	-3.98567	4.26935e-08	ENSG00000169715.15	MT1E	-48013	-3.57726	2.3454e-16	0.9	0	0	TRUE	FALSE
chr16_56672688_56674288|MT1H	2	FALSE	TRUE	FALSE	FALSE	chr16_56672688_56674288	-3.98567	4.26935e-08	ENSG00000205358.4	MT1H	-3674	-2.1314	0.00147694	0.9	0	0	TRUE	FALSE
chr16_56672688_56674288|MT1L	4	TRUE	TRUE	FALSE	TRUE	chr16_56672688_56674288	-3.98567	4.26935e-08	ENSG00000260549.2	MT1L	-56012	-2.57956	5.27846e-10	0.89	0	0	TRUE	FALSE
chr16_56672688_56674288|MT1CP	4	TRUE	TRUE	TRUE	FALSE	chr16_56672688_56674288	-3.98567	4.26935e-08	ENSG00000205360.6	MT1CP	-25240	-2.00835	0.00119628	0.87	8.7e-22	4.35e-20	TRUE	FALSE
chr16_56672688_56674288|MT1DP	3	FALSE	TRUE	TRUE	FALSE	chr16_56672688_56674288	-3.98567	4.26935e-08	ENSG00000205361.8	MT1DP	-29783	-1.36683	0.00164022	0.85	0	0	TRUE	FALSE
chr16_56672688_56674288|MT1JP	3	FALSE	TRUE	TRUE	FALSE	chr16_56672688_56674288	-3.98567	4.26935e-08	ENSG00000255986.6	MT1JP	-37749	-5.27345	1.35907e-20	0.82	1.7e-17	8.5e-16	TRUE	FALSE
chr16_56672688_56674288|MT1A	2	FALSE	TRUE	FALSE	FALSE	chr16_56672688_56674288	-3.98567	4.26935e-08	ENSG00000205362.11	MT1A	-34822	-2.0778	1.45386e-06	0.8	0	0	TRUE	FALSE
chr16_56679488_56682247|MT1F	5	TRUE	TRUE	TRUE	TRUE	chr16_56679488_56682247	-3.90669	2.99782e-08	ENSG00000198417.7	MT1F	-23136	-3.69845	3.24429e-17	0.94	0	0	FALSE	FALSE
chr16_56679488_56682247|MT1M	4	TRUE	TRUE	FALSE	TRUE	chr16_56679488_56682247	-3.90669	2.99782e-08	ENSG00000205364.4	MT1M	-48208	-3.65069	2.32588e-12	0.93	0	0	FALSE	FALSE
chr16_56679488_56682247|MT1G	4	TRUE	TRUE	TRUE	FALSE	chr16_56679488_56682247	-3.90669	2.99782e-08	ENSG00000125144.14	MT1G	-12802	-3.4304	6.06178e-10	0.93	0	0	FALSE	FALSE
chr16_56679488_56682247|MT2A	5	TRUE	TRUE	TRUE	TRUE	chr16_56679488_56682247	-3.90669	2.99782e-08	ENSG00000125148.7	MT2A	-72283	-3.35297	4.85341e-24	0.92	0	0	FALSE	FALSE
chr16_56679488_56682247|MT1X	5	TRUE	TRUE	TRUE	TRUE	chr16_56679488_56682247	-3.90669	2.99782e-08	ENSG00000187193.9	MT1X	1602	-3.54656	1.46961e-17	0.91	0	0	FALSE	FALSE
chr16_56679488_56682247|MT1E	5	TRUE	TRUE	TRUE	TRUE	chr16_56679488_56682247	-3.90669	2.99782e-08	ENSG00000169715.15	MT1E	-55392	-3.57726	2.3454e-16	0.9	0	0	FALSE	FALSE
chr16_56679488_56682247|MT1L	3	TRUE	TRUE	FALSE	FALSE	chr16_56679488_56682247	-3.90669	2.99782e-08	ENSG00000260549.2	MT1L	-63391	-2.57956	5.27846e-10	0.89	0	0	FALSE	FALSE
chr16_56679488_56682247|MT1H	2	FALSE	TRUE	FALSE	FALSE	chr16_56679488_56682247	-3.90669	2.99782e-08	ENSG00000205358.4	MT1H	-11053	-2.1314	0.00147694	0.89	0	0	FALSE	FALSE
chr16_56679488_56682247|MT1CP	4	TRUE	TRUE	TRUE	FALSE	chr16_56679488_56682247	-3.90669	2.99782e-08	ENSG00000205360.6	MT1CP	-32619	-2.00835	0.00119628	0.87	2.8e-21	1.4e-19	FALSE	FALSE
chr16_56679488_56682247|MT1DP	5	TRUE	TRUE	TRUE	TRUE	chr16_56679488_56682247	-3.90669	2.99782e-08	ENSG00000205361.8	MT1DP	-37162	-1.36683	0.00164022	0.84	0	0	FALSE	FALSE
chr16_56679488_56682247|MT1JP	5	TRUE	TRUE	TRUE	TRUE	chr16_56679488_56682247	-3.90669	2.99782e-08	ENSG00000255986.6	MT1JP	-45128	-5.27345	1.35907e-20	0.83	8.4e-18	4.2e-16	FALSE	FALSE
chr16_56679488_56682247|MT1A	2	FALSE	TRUE	FALSE	FALSE	chr16_56679488_56682247	-3.90669	2.99782e-08	ENSG00000205362.11	MT1A	-42201	-2.0778	1.45386e-06	0.78	0	0	FALSE	FALSE
chr16_56688590_56689852|MT1M	3	TRUE	TRUE	FALSE	FALSE	chr16_56688590_56689852	-3.10062	2.31724e-07	ENSG00000205364.4	MT1M	-56562	-3.65069	2.32588e-12	0.93	4e-29	2e-27	TRUE	FALSE
chr16_56688590_56689852|MT1G	4	TRUE	TRUE	TRUE	FALSE	chr16_56688590_56689852	-3.10062	2.31724e-07	ENSG00000125144.14	MT1G	-21156	-3.4304	6.06178e-10	0.93	4e-30	2e-28	TRUE	FALSE
chr16_56688590_56689852|MT1F	4	TRUE	TRUE	TRUE	FALSE	chr16_56688590_56689852	-3.10062	2.31724e-07	ENSG00000198417.7	MT1F	-31490	-3.69845	3.24429e-17	0.92	5.6e-27	2.8e-25	TRUE	FALSE
chr16_56688590_56689852|MT2A	4	TRUE	TRUE	TRUE	FALSE	chr16_56688590_56689852	-3.10062	2.31724e-07	ENSG00000125148.7	MT2A	-80637	-3.35297	4.85341e-24	0.91	1.7e-26	8.5e-25	TRUE	FALSE
chr16_56688590_56689852|MT1E	4	TRUE	TRUE	TRUE	FALSE	chr16_56688590_56689852	-3.10062	2.31724e-07	ENSG00000169715.15	MT1E	-63746	-3.57726	2.3454e-16	0.91	3.9e-26	1.95e-24	TRUE	FALSE
chr16_56688590_56689852|MT1X	5	TRUE	TRUE	TRUE	TRUE	chr16_56688590_56689852	-3.10062	2.31724e-07	ENSG00000187193.9	MT1X	-6751	-3.54656	1.46961e-17	0.9	2.2e-24	1.1e-22	TRUE	FALSE
chr16_56688590_56689852|MT1L	3	TRUE	TRUE	FALSE	FALSE	chr16_56688590_56689852	-3.10062	2.31724e-07	ENSG00000260549.2	MT1L	-71745	-2.57956	5.27846e-10	0.89	7.7e-24	3.85e-22	TRUE	FALSE
chr16_56688590_56689852|MT1H	2	FALSE	TRUE	FALSE	FALSE	chr16_56688590_56689852	-3.10062	2.31724e-07	ENSG00000205358.4	MT1H	-19407	-2.1314	0.00147694	0.89	7.2e-24	3.6e-22	TRUE	FALSE
chr16_56688590_56689852|MT1JP	5	TRUE	TRUE	TRUE	TRUE	chr16_56688590_56689852	-3.10062	2.31724e-07	ENSG00000255986.6	MT1JP	-53482	-5.27345	1.35907e-20	0.84	8.7e-19	4.35e-17	TRUE	FALSE
chr16_56688590_56689852|MT1CP	2	FALSE	TRUE	FALSE	FALSE	chr16_56688590_56689852	-3.10062	2.31724e-07	ENSG00000205360.6	MT1CP	-40973	-2.00835	0.00119628	0.81	9.8e-17	4.9e-15	TRUE	FALSE
chr16_56688590_56689852|MT1DP	3	FALSE	TRUE	TRUE	FALSE	chr16_56688590_56689852	-3.10062	2.31724e-07	ENSG00000205361.8	MT1DP	-45516	-1.36683	0.00164022	0.77	6.6e-14	3.3e-12	TRUE	FALSE
chr16_56688590_56689852|MT1A	2	TRUE	FALSE	FALSE	FALSE	chr16_56688590_56689852	-3.10062	2.31724e-07	ENSG00000205362.11	MT1A	-50555	-2.0778	1.45386e-06	0.7	4.1e-11	2.05e-09	TRUE	FALSE
chr16_56691841_56692831|MT1M	2	FALSE	TRUE	FALSE	FALSE	chr16_56691841_56692831	-3.06996	2.77243e-07	ENSG00000205364.4	MT1M	-59677	-3.65069	2.32588e-12	0.93	1.3e-28	6.5e-27	FALSE	FALSE
chr16_56691841_56692831|MT1G	3	FALSE	TRUE	TRUE	FALSE	chr16_56691841_56692831	-3.06996	2.77243e-07	ENSG00000125144.14	MT1G	-24271	-3.4304	6.06178e-10	0.93	8.4e-30	4.2e-28	FALSE	FALSE
chr16_56691841_56692831|MT2A	3	FALSE	TRUE	TRUE	FALSE	chr16_56691841_56692831	-3.06996	2.77243e-07	ENSG00000125148.7	MT2A	-83752	-3.35297	4.85341e-24	0.91	3.8e-26	1.9e-24	FALSE	FALSE
chr16_56691841_56692831|MT1E	3	FALSE	TRUE	TRUE	FALSE	chr16_56691841_56692831	-3.06996	2.77243e-07	ENSG00000169715.15	MT1E	-66861	-3.57726	2.3454e-16	0.91	4.2e-26	2.1e-24	FALSE	FALSE
chr16_56691841_56692831|MT1F	3	FALSE	TRUE	TRUE	FALSE	chr16_56691841_56692831	-3.06996	2.77243e-07	ENSG00000198417.7	MT1F	-34605	-3.69845	3.24429e-17	0.91	2.1e-26	1.05e-24	FALSE	FALSE
chr16_56691841_56692831|MT1X	3	FALSE	TRUE	TRUE	FALSE	chr16_56691841_56692831	-3.06996	2.77243e-07	ENSG00000187193.9	MT1X	-9866	-3.54656	1.46961e-17	0.9	3.7e-24	1.85e-22	FALSE	FALSE
chr16_56691841_56692831|MT1L	2	FALSE	TRUE	FALSE	FALSE	chr16_56691841_56692831	-3.06996	2.77243e-07	ENSG00000260549.2	MT1L	-74860	-2.57956	5.27846e-10	0.89	1.4e-23	7e-22	FALSE	FALSE
chr16_56691841_56692831|MT1H	2	FALSE	TRUE	FALSE	FALSE	chr16_56691841_56692831	-3.06996	2.77243e-07	ENSG00000205358.4	MT1H	-22522	-2.1314	0.00147694	0.89	7.9e-24	3.95e-22	FALSE	FALSE
chr16_56691841_56692831|MT1JP	3	FALSE	TRUE	TRUE	FALSE	chr16_56691841_56692831	-3.06996	2.77243e-07	ENSG00000255986.6	MT1JP	-56597	-5.27345	1.35907e-20	0.84	2.4e-18	1.2e-16	FALSE	FALSE
chr16_56691841_56692831|MT1CP	3	FALSE	TRUE	TRUE	FALSE	chr16_56691841_56692831	-3.06996	2.77243e-07	ENSG00000205360.6	MT1CP	-44088	-2.00835	0.00119628	0.81	1.7e-16	8.5e-15	FALSE	FALSE
chr16_56691841_56692831|MT1DP	3	FALSE	TRUE	TRUE	FALSE	chr16_56691841_56692831	-3.06996	2.77243e-07	ENSG00000205361.8	MT1DP	-48631	-1.36683	0.00164022	0.76	8.9e-14	4.45e-12	FALSE	FALSE
chr16_56691841_56692831|MT1A	1	FALSE	FALSE	FALSE	FALSE	chr16_56691841_56692831	-3.06996	2.77243e-07	ENSG00000205362.11	MT1A	-53670	-2.0778	1.45386e-06	0.7	6.4e-11	3.2e-09	FALSE	FALSE
chr16_56701688_56703049|MT1M	2	FALSE	TRUE	FALSE	FALSE	chr16_56701688_56703049	-3.05537	2.61724e-07	ENSG00000205364.4	MT1M	-69709	-3.65069	2.32588e-12	0.93	4.1e-29	2.091e-27	FALSE	FALSE
chr16_56701688_56703049|MT1G	3	FALSE	TRUE	TRUE	FALSE	chr16_56701688_56703049	-3.05537	2.61724e-07	ENSG00000125144.14	MT1G	-34303	-3.4304	6.06178e-10	0.93	2.2e-30	1.122e-28	FALSE	FALSE
chr16_56701688_56703049|MT2A	3	FALSE	TRUE	TRUE	FALSE	chr16_56701688_56703049	-3.05537	2.61724e-07	ENSG00000125148.7	MT2A	-93784	-3.35297	4.85341e-24	0.91	1.4e-26	7.14e-25	FALSE	FALSE
chr16_56701688_56703049|MT1E	3	FALSE	TRUE	TRUE	FALSE	chr16_56701688_56703049	-3.05537	2.61724e-07	ENSG00000169715.15	MT1E	-76893	-3.57726	2.3454e-16	0.91	1.6e-26	8.16e-25	FALSE	FALSE
chr16_56701688_56703049|MT1F	3	FALSE	TRUE	TRUE	FALSE	chr16_56701688_56703049	-3.05537	2.61724e-07	ENSG00000198417.7	MT1F	-44637	-3.69845	3.24429e-17	0.91	9.9e-27	5.049e-25	FALSE	FALSE
chr16_56701688_56703049|MT1X	3	FALSE	TRUE	TRUE	FALSE	chr16_56701688_56703049	-3.05537	2.61724e-07	ENSG00000187193.9	MT1X	-19898	-3.54656	1.46961e-17	0.9	1.7e-24	8.67e-23	FALSE	FALSE
chr16_56701688_56703049|MT1L	2	FALSE	TRUE	FALSE	FALSE	chr16_56701688_56703049	-3.05537	2.61724e-07	ENSG00000260549.2	MT1L	-84892	-2.57956	5.27846e-10	0.89	1.7e-23	8.67e-22	FALSE	FALSE
chr16_56701688_56703049|MT1H	2	FALSE	TRUE	FALSE	FALSE	chr16_56701688_56703049	-3.05537	2.61724e-07	ENSG00000205358.4	MT1H	-32554	-2.1314	0.00147694	0.89	6.1e-24	3.111e-22	FALSE	FALSE
chr16_56701688_56703049|MT1JP	3	FALSE	TRUE	TRUE	FALSE	chr16_56701688_56703049	-3.05537	2.61724e-07	ENSG00000255986.6	MT1JP	-66629	-5.27345	1.35907e-20	0.84	1.7e-18	8.67e-17	FALSE	FALSE
chr16_56701688_56703049|MT1CP	3	FALSE	TRUE	TRUE	FALSE	chr16_56701688_56703049	-3.05537	2.61724e-07	ENSG00000205360.6	MT1CP	-54120	-2.00835	0.00119628	0.81	1.4e-16	7.14e-15	FALSE	FALSE
chr16_56701688_56703049|MT1DP	3	FALSE	TRUE	TRUE	FALSE	chr16_56701688_56703049	-3.05537	2.61724e-07	ENSG00000205361.8	MT1DP	-58663	-1.36683	0.00164022	0.76	8.9e-14	4.539e-12	FALSE	FALSE
chr16_56701688_56703049|MT1A	1	FALSE	FALSE	FALSE	FALSE	chr16_56701688_56703049	-3.05537	2.61724e-07	ENSG00000205362.11	MT1A	-63702	-2.0778	1.45386e-06	0.71	3.6e-11	1.836e-09	FALSE	FALSE
chr16_56855252_56858301|MT1F	2	FALSE	FALSE	TRUE	FALSE	chr16_56855252_56858301	-2.28509	1.74136e-05	ENSG00000198417.7	MT1F	-199045	-3.69845	3.24429e-17	0.87	1.4e-21	7.14e-20	FALSE	FALSE
chr16_56855252_56858301|MT1G	1	FALSE	FALSE	FALSE	FALSE	chr16_56855252_56858301	-2.28509	1.74136e-05	ENSG00000125144.14	MT1G	-188711	-3.4304	6.06178e-10	0.87	2.8e-21	1.428e-19	FALSE	FALSE
chr16_56855252_56858301|MT1M	1	FALSE	FALSE	FALSE	FALSE	chr16_56855252_56858301	-2.28509	1.74136e-05	ENSG00000205364.4	MT1M	-224117	-3.65069	2.32588e-12	0.86	1.6e-20	8.16e-19	FALSE	FALSE
chr16_56855252_56858301|MT2A	1	FALSE	FALSE	FALSE	FALSE	chr16_56855252_56858301	-2.28509	1.74136e-05	ENSG00000125148.7	MT2A	-248192	-3.35297	4.85341e-24	0.85	1.2e-19	6.12e-18	FALSE	FALSE
chr16_56855252_56858301|MT1H	1	FALSE	FALSE	FALSE	FALSE	chr16_56855252_56858301	-2.28509	1.74136e-05	ENSG00000205358.4	MT1H	-186962	-2.1314	0.00147694	0.85	1.2e-19	6.12e-18	FALSE	FALSE
chr16_56855252_56858301|MT1E	1	FALSE	FALSE	FALSE	FALSE	chr16_56855252_56858301	-2.28509	1.74136e-05	ENSG00000169715.15	MT1E	-231301	-3.57726	2.3454e-16	0.84	1.7e-18	8.67e-17	FALSE	FALSE
chr16_56855252_56858301|MT1X	1	FALSE	FALSE	FALSE	FALSE	chr16_56855252_56858301	-2.28509	1.74136e-05	ENSG00000187193.9	MT1X	-174306	-3.54656	1.46961e-17	0.82	2.3e-17	1.173e-15	FALSE	FALSE
chr16_56855252_56858301|MT1L	1	FALSE	FALSE	FALSE	FALSE	chr16_56855252_56858301	-2.28509	1.74136e-05	ENSG00000260549.2	MT1L	-239300	-2.57956	5.27846e-10	0.81	1.2e-16	6.12e-15	FALSE	FALSE
chr16_56855252_56858301|MT1JP	1	FALSE	FALSE	FALSE	FALSE	chr16_56855252_56858301	-2.28509	1.74136e-05	ENSG00000255986.6	MT1JP	-221037	-5.27345	1.35907e-20	0.8	4.4e-16	2.244e-14	FALSE	FALSE
chr16_56855252_56858301|MT1CP	1	FALSE	FALSE	FALSE	FALSE	chr16_56855252_56858301	-2.28509	1.74136e-05	ENSG00000205360.6	MT1CP	-208528	-2.00835	0.00119628	0.78	1.2e-14	6.12e-13	FALSE	FALSE
chr16_56855252_56858301|MT1DP	1	FALSE	FALSE	FALSE	FALSE	chr16_56855252_56858301	-2.28509	1.74136e-05	ENSG00000205361.8	MT1DP	-213071	-1.36683	0.00164022	0.71	1.6e-11	8.16e-10	FALSE	FALSE
chr16_56858888_56864888|MT1M	1	FALSE	FALSE	FALSE	FALSE	chr16_56858888_56864888	-2.06446	0.000167214	ENSG00000205364.4	MT1M	-229229	-3.65069	2.32588e-12	0.85	1.8e-19	9.18e-18	TRUE	FALSE
chr16_56858888_56864888|MT1F	1	FALSE	FALSE	FALSE	FALSE	chr16_56858888_56864888	-2.06446	0.000167214	ENSG00000198417.7	MT1F	-204157	-3.69845	3.24429e-17	0.85	1.2e-19	6.12e-18	TRUE	FALSE
chr16_56858888_56864888|MT1G	1	FALSE	FALSE	FALSE	FALSE	chr16_56858888_56864888	-2.06446	0.000167214	ENSG00000125144.14	MT1G	-193823	-3.4304	6.06178e-10	0.84	2.9e-18	1.479e-16	TRUE	FALSE
chr16_56858888_56864888|MT2A	1	FALSE	FALSE	FALSE	FALSE	chr16_56858888_56864888	-2.06446	0.000167214	ENSG00000125148.7	MT2A	-253304	-3.35297	4.85341e-24	0.83	7.3e-18	3.723e-16	TRUE	FALSE
chr16_56858888_56864888|MT1L	1	FALSE	FALSE	FALSE	FALSE	chr16_56858888_56864888	-2.06446	0.000167214	ENSG00000260549.2	MT1L	-244412	-2.57956	5.27846e-10	0.81	2.6e-16	1.326e-14	TRUE	FALSE
chr16_56858888_56864888|MT1E	1	FALSE	FALSE	FALSE	FALSE	chr16_56858888_56864888	-2.06446	0.000167214	ENSG00000169715.15	MT1E	-236413	-3.57726	2.3454e-16	0.81	1.7e-16	8.67e-15	TRUE	FALSE
chr16_56858888_56864888|MT1JP	1	FALSE	FALSE	FALSE	FALSE	chr16_56858888_56864888	-2.06446	0.000167214	ENSG00000255986.6	MT1JP	-226149	-5.27345	1.35907e-20	0.79	2.3e-15	1.173e-13	TRUE	FALSE
chr16_56858888_56864888|MT1H	1	FALSE	FALSE	FALSE	FALSE	chr16_56858888_56864888	-2.06446	0.000167214	ENSG00000205358.4	MT1H	-192074	-2.1314	0.00147694	0.79	2.5e-15	1.275e-13	TRUE	FALSE
chr16_56858888_56864888|MT1X	1	FALSE	FALSE	FALSE	FALSE	chr16_56858888_56864888	-2.06446	0.000167214	ENSG00000187193.9	MT1X	-179418	-3.54656	1.46961e-17	0.78	7.4e-15	3.774e-13	TRUE	FALSE
chr16_56858888_56864888|MT1CP	1	FALSE	FALSE	FALSE	FALSE	chr16_56858888_56864888	-2.06446	0.000167214	ENSG00000205360.6	MT1CP	-213640	-2.00835	0.00119628	0.77	4.9e-14	2.499e-12	TRUE	FALSE
chr16_68238497_68241297|AC020978.4	5	TRUE	TRUE	TRUE	TRUE	chr16_68238497_68241297	-3.00992	1.35789e-08	ENSG00000261469.1	AC020978.4	-2230	-2.59026	6.99867e-13	0.96	0	0	TRUE	FALSE
chr16_68238497_68241297|ESRP2	5	TRUE	TRUE	TRUE	TRUE	chr16_68238497_68241297	-3.00992	1.35789e-08	ENSG00000103067.14	ESRP2	-1795	-1.13303	1.45373e-07	0.86	0	0	TRUE	FALSE
chr16_68238497_68241297|LCAT	4	FALSE	TRUE	TRUE	TRUE	chr16_68238497_68241297	-3.00992	1.35789e-08	ENSG00000213398.8	LCAT	-295766	-3.36192	3.05709e-36	0.83	0	0	TRUE	FALSE
chr16_68238497_68241297|GFOD2	1	FALSE	FALSE	FALSE	FALSE	chr16_68238497_68241297	-3.00992	1.35789e-08	ENSG00000141098.13	GFOD2	-520558	-1.03261	2.96212e-13	0.75	0	0	TRUE	FALSE
chr16_68238497_68241297|TANGO6	1	FALSE	FALSE	FALSE	FALSE	chr16_68238497_68241297	-3.00992	1.35789e-08	ENSG00000103047.8	TANGO6	603634	-0.958688	2.90287e-10	0.72	0	0	TRUE	FALSE
chr16_68238497_68241297|C16orf86	3	FALSE	FALSE	TRUE	TRUE	chr16_68238497_68241297	-3.00992	1.35789e-08	ENSG00000159761.15	C16orf86	-573083	-0.953732	8.3108e-07	0.7	0	0	TRUE	FALSE
chr16_68238497_68241297|RANBP10	2	FALSE	FALSE	FALSE	TRUE	chr16_68238497_68241297	-3.00992	1.35789e-08	ENSG00000141084.11	RANBP10	-433245	-0.783899	2.54864e-07	0.7	0	0	TRUE	FALSE
chr16_68242297_68244852|AC020978.4	4	FALSE	TRUE	TRUE	TRUE	chr16_68242297_68244852	-1.86942	9.14078e-05	ENSG00000261469.1	AC020978.4	-5907	-2.59026	6.99867e-13	0.78	0	0	FALSE	FALSE
chr16_68242297_68244852|TSNAXIP1	3	FALSE	FALSE	TRUE	TRUE	chr16_68242297_68244852	-1.86942	9.14078e-05	ENSG00000102904.15	TSNAXIP1	-436809	-1.47815	3.57499e-11	0.7	0	0	FALSE	FALSE
chr16_71428678_71429627|TAT	2	FALSE	FALSE	TRUE	FALSE	chr16_71428678_71429627	-1.08369	0.943517	ENSG00000198650.11	TAT	147939	-2.36566	1.80304e-07	0.75	3.3e-13	1.188e-11	FALSE	FALSE
chr16_71589697_71601972|TAT	3	FALSE	TRUE	TRUE	FALSE	chr16_71589697_71601972	-1.34123	0.00438815	ENSG00000198650.11	TAT	-18742	-2.36566	1.80304e-07	0.85	0	0	FALSE	FALSE
chr16_71606611_71609234|TAT	3	FALSE	TRUE	TRUE	FALSE	chr16_71606611_71609234	-1.45486	0.00123365	ENSG00000198650.11	TAT	-30830	-2.36566	1.80304e-07	0.85	1.1e-19	3.41e-18	FALSE	FALSE
chr16_71610697_71613538|TAT	3	FALSE	TRUE	TRUE	FALSE	chr16_71610697_71613538	-1.36773	0.00957253	ENSG00000198650.11	TAT	-35025	-2.36566	1.80304e-07	0.86	0	0	TRUE	FALSE
chr16_71614843_71616758|TAT	3	FALSE	TRUE	TRUE	FALSE	chr16_71614843_71616758	-1.40291	0.00296756	ENSG00000198650.11	TAT	-38708	-2.36566	1.80304e-07	0.84	0	0	FALSE	FALSE
chr16_71725097_71726697|TAT	3	FALSE	TRUE	TRUE	FALSE	chr16_71725097_71726697	-0.778743	1	ENSG00000198650.11	TAT	-148805	-2.36566	1.80304e-07	0.71	0	0	FALSE	FALSE
chr16_71809621_71809820|HP	3	FALSE	TRUE	TRUE	FALSE	chr16_71809621_71809820	-1.61606	0.00126647	ENSG00000257017.9	HP	244784	-2.24253	1.23764e-08	0.9	2.4e-24	6.72e-23	FALSE	FALSE
chr16_71809621_71809820|DHODH	3	FALSE	TRUE	TRUE	FALSE	chr16_71809621_71809820	-1.61606	0.00126647	ENSG00000102967.12	DHODH	198867	-1.61593	2.82527e-09	0.84	1.1e-18	3.08e-17	FALSE	FALSE
chr16_71810097_71811891|HP	3	FALSE	TRUE	TRUE	FALSE	chr16_71810097_71811891	-1.45529	0.00044694	ENSG00000257017.9	HP	243511	-2.24253	1.23764e-08	0.88	0	0	FALSE	FALSE
chr16_71810097_71811891|DHODH	3	FALSE	TRUE	TRUE	FALSE	chr16_71810097_71811891	-1.45529	0.00044694	ENSG00000102967.12	DHODH	197594	-1.61593	2.82527e-09	0.84	0	0	FALSE	FALSE
chr16_71814569_71818671|HP	2	FALSE	FALSE	TRUE	FALSE	chr16_71814569_71818671	-1.52968	0.00292966	ENSG00000257017.9	HP	237885	-2.24253	1.23764e-08	0.88	0	0	TRUE	FALSE
chr16_71814569_71818671|DHODH	1	FALSE	FALSE	FALSE	FALSE	chr16_71814569_71818671	-1.52968	0.00292966	ENSG00000102967.12	DHODH	191968	-1.61593	2.82527e-09	0.86	0	0	TRUE	FALSE
chr16_71831871_71831983|HP	4	FALSE	TRUE	TRUE	TRUE	chr16_71831871_71831983	-1.75174	0.000215035	ENSG00000257017.9	HP	222578	-2.24253	1.23764e-08	0.91	0	0	FALSE	FALSE
chr16_71831871_71831983|DHODH	4	FALSE	TRUE	TRUE	TRUE	chr16_71831871_71831983	-1.75174	0.000215035	ENSG00000102967.12	DHODH	176661	-1.61593	2.82527e-09	0.86	0	0	FALSE	FALSE
chr16_71831871_71831983|HPR	3	FALSE	FALSE	TRUE	TRUE	chr16_71831871_71831983	-1.75174	0.000215035	ENSG00000261701.8	HPR	231221	-0.944733	0.0204497	0.71	0	0	FALSE	FALSE
chr16_71840578_71841004|HP	4	FALSE	TRUE	TRUE	TRUE	chr16_71840578_71841004	-1.77514	0.000276242	ENSG00000257017.9	HP	213714	-2.24253	1.23764e-08	0.93	0	0	FALSE	FALSE
chr16_71840578_71841004|DHODH	4	FALSE	TRUE	TRUE	TRUE	chr16_71840578_71841004	-1.77514	0.000276242	ENSG00000102967.12	DHODH	167797	-1.61593	2.82527e-09	0.87	0	0	FALSE	FALSE
chr16_71840578_71841004|HPR	4	FALSE	TRUE	TRUE	TRUE	chr16_71840578_71841004	-1.77514	0.000276242	ENSG00000261701.8	HPR	222357	-0.944733	0.0204497	0.7	0	0	FALSE	FALSE
chr16_71842050_71843051|HP	4	FALSE	TRUE	TRUE	TRUE	chr16_71842050_71843051	-1.73101	0.000228727	ENSG00000257017.9	HP	211954	-2.24253	1.23764e-08	0.91	0	0	FALSE	FALSE
chr16_71842050_71843051|DHODH	4	FALSE	TRUE	TRUE	TRUE	chr16_71842050_71843051	-1.73101	0.000228727	ENSG00000102967.12	DHODH	166037	-1.61593	2.82527e-09	0.86	0	0	FALSE	FALSE
chr16_71843097_71844297|HP	4	FALSE	TRUE	TRUE	TRUE	chr16_71843097_71844297	-1.6772	0.000440968	ENSG00000257017.9	HP	210808	-2.24253	1.23764e-08	0.91	0	0	FALSE	FALSE
chr16_71843097_71844297|DHODH	3	FALSE	TRUE	TRUE	FALSE	chr16_71843097_71844297	-1.6772	0.000440968	ENSG00000102967.12	DHODH	164891	-1.61593	2.82527e-09	0.87	0	0	FALSE	FALSE
chr16_71843097_71844297|HPR	4	FALSE	TRUE	TRUE	TRUE	chr16_71843097_71844297	-1.6772	0.000440968	ENSG00000261701.8	HPR	219451	-0.944733	0.0204497	0.7	0	0	FALSE	FALSE
chr16_71845486_71845687|HP	4	FALSE	TRUE	TRUE	TRUE	chr16_71845486_71845687	-1.70098	9.91828e-05	ENSG00000257017.9	HP	208918	-2.24253	1.23764e-08	0.92	0	0	FALSE	FALSE
chr16_71845486_71845687|DHODH	4	FALSE	TRUE	TRUE	TRUE	chr16_71845486_71845687	-1.70098	9.91828e-05	ENSG00000102967.12	DHODH	163001	-1.61593	2.82527e-09	0.87	0	0	FALSE	FALSE
chr16_71845486_71845687|HPR	4	FALSE	TRUE	TRUE	TRUE	chr16_71845486_71845687	-1.70098	9.91828e-05	ENSG00000261701.8	HPR	217561	-0.944733	0.0204497	0.71	0	0	FALSE	FALSE
chr16_72001101_72001701|HP	5	TRUE	TRUE	TRUE	TRUE	chr16_72001101_72001701	-2.26345	0.000817136	ENSG00000257017.9	HP	53104	-2.24253	1.23764e-08	0.94	0	0	FALSE	FALSE
chr16_72001101_72001701|DHODH	5	TRUE	TRUE	TRUE	TRUE	chr16_72001101_72001701	-2.26345	0.000817136	ENSG00000102967.12	DHODH	7187	-1.61593	2.82527e-09	0.89	0	0	FALSE	FALSE
chr16_72001101_72001701|HPR	4	FALSE	TRUE	TRUE	TRUE	chr16_72001101_72001701	-2.26345	0.000817136	ENSG00000261701.8	HPR	61747	-0.944733	0.0204497	0.72	0	0	FALSE	FALSE
chr16_72007101_72008301|HP	5	TRUE	TRUE	TRUE	TRUE	chr16_72007101_72008301	-2.12794	0.00125494	ENSG00000257017.9	HP	46804	-2.24253	1.23764e-08	0.93	0	0	TRUE	FALSE
chr16_72007101_72008301|DHODH	5	TRUE	TRUE	TRUE	TRUE	chr16_72007101_72008301	-2.12794	0.00125494	ENSG00000102967.12	DHODH	887	-1.61593	2.82527e-09	0.89	0	0	TRUE	FALSE
chr16_72007101_72008301|HPR	4	FALSE	TRUE	TRUE	TRUE	chr16_72007101_72008301	-2.12794	0.00125494	ENSG00000261701.8	HPR	55447	-0.944733	0.0204497	0.72	0	0	TRUE	FALSE
chr16_72035777_72036446|HP	4	FALSE	TRUE	TRUE	TRUE	chr16_72035777_72036446	-2.1502	0.000500424	ENSG00000257017.9	HP	18393	-2.24253	1.23764e-08	0.91	0	0	FALSE	FALSE
chr16_72035777_72036446|DHODH	5	TRUE	TRUE	TRUE	TRUE	chr16_72035777_72036446	-2.1502	0.000500424	ENSG00000102967.12	DHODH	-27523	-1.61593	2.82527e-09	0.88	0	0	FALSE	FALSE
chr16_72035777_72036446|HPR	4	FALSE	TRUE	TRUE	TRUE	chr16_72035777_72036446	-2.1502	0.000500424	ENSG00000261701.8	HPR	27036	-0.944733	0.0204497	0.74	0	0	FALSE	FALSE
chr16_72195649_72196632|HP	3	FALSE	TRUE	TRUE	FALSE	chr16_72195649_72196632	-1.97161	0.00442398	ENSG00000257017.9	HP	-141635	-2.24253	1.23764e-08	0.9	2.2e-25	6.38e-24	FALSE	FALSE
chr16_72195649_72196632|DHODH	2	FALSE	FALSE	TRUE	FALSE	chr16_72195649_72196632	-1.97161	0.00442398	ENSG00000102967.12	DHODH	-187552	-1.61593	2.82527e-09	0.85	1.5e-19	4.35e-18	FALSE	FALSE
chr16_72201775_72202567|HP	3	FALSE	TRUE	TRUE	FALSE	chr16_72201775_72202567	-1.98983	0.00653002	ENSG00000257017.9	HP	-147666	-2.24253	1.23764e-08	0.9	3.5e-25	1.015e-23	FALSE	FALSE
chr16_72201775_72202567|DHODH	2	FALSE	FALSE	TRUE	FALSE	chr16_72201775_72202567	-1.98983	0.00653002	ENSG00000102967.12	DHODH	-193583	-1.61593	2.82527e-09	0.85	1.8e-19	5.22e-18	FALSE	FALSE
chr16_72202797_72203008|HP	3	FALSE	TRUE	TRUE	FALSE	chr16_72202797_72203008	-1.9881	0.00795198	ENSG00000257017.9	HP	-148397	-2.24253	1.23764e-08	0.9	7.2e-25	2.088e-23	FALSE	FALSE
chr16_72202797_72203008|DHODH	2	FALSE	FALSE	TRUE	FALSE	chr16_72202797_72203008	-1.9881	0.00795198	ENSG00000102967.12	DHODH	-194314	-1.61593	2.82527e-09	0.85	7.3e-20	2.117e-18	FALSE	FALSE
chr16_72203106_72203262|HP	3	FALSE	TRUE	TRUE	FALSE	chr16_72203106_72203262	-1.99337	0.00767078	ENSG00000257017.9	HP	-148679	-2.24253	1.23764e-08	0.9	5.6e-25	1.624e-23	FALSE	FALSE
chr16_72203106_72203262|DHODH	2	FALSE	FALSE	TRUE	FALSE	chr16_72203106_72203262	-1.99337	0.00767078	ENSG00000102967.12	DHODH	-194596	-1.61593	2.82527e-09	0.85	8.1e-20	2.349e-18	FALSE	FALSE
chr16_72216215_72216780|HP	3	FALSE	TRUE	TRUE	FALSE	chr16_72216215_72216780	-1.93782	0.00904552	ENSG00000257017.9	HP	-161992	-2.24253	1.23764e-08	0.89	9.2e-24	2.668e-22	FALSE	FALSE
chr16_72216215_72216780|DHODH	2	FALSE	FALSE	TRUE	FALSE	chr16_72216215_72216780	-1.93782	0.00904552	ENSG00000102967.12	DHODH	-207909	-1.61593	2.82527e-09	0.85	2.9e-19	8.41e-18	FALSE	FALSE
chr16_72216845_72217193|HP	3	FALSE	TRUE	TRUE	FALSE	chr16_72216845_72217193	-1.93232	0.00956745	ENSG00000257017.9	HP	-162514	-2.24253	1.23764e-08	0.89	1.1e-23	3.19e-22	FALSE	FALSE
chr16_72216845_72217193|DHODH	2	FALSE	FALSE	TRUE	FALSE	chr16_72216845_72217193	-1.93232	0.00956745	ENSG00000102967.12	DHODH	-208431	-1.61593	2.82527e-09	0.85	2.1e-19	6.09e-18	FALSE	FALSE
chr16_72222053_72222835|HP	3	FALSE	TRUE	TRUE	FALSE	chr16_72222053_72222835	-1.89984	0.00713452	ENSG00000257017.9	HP	-167939	-2.24253	1.23764e-08	0.89	4.2e-24	1.218e-22	FALSE	FALSE
chr16_72222053_72222835|DHODH	2	FALSE	FALSE	TRUE	FALSE	chr16_72222053_72222835	-1.89984	0.00713452	ENSG00000102967.12	DHODH	-213856	-1.61593	2.82527e-09	0.85	1.5e-19	4.35e-18	FALSE	FALSE
chr16_75147102_75148102|AC099508.2	5	TRUE	TRUE	TRUE	TRUE	chr16_75147102_75148102	-2.42549	0.000769527	ENSG00000261058.1	AC099508.2	-28044	-2.09494	1.60137e-05	0.95	1.6e-33	5.76e-32	FALSE	FALSE
chr16_75147102_75148102|ZFP1	5	TRUE	TRUE	TRUE	TRUE	chr16_75147102_75148102	-2.42549	0.000769527	ENSG00000184517.12	ZFP1	892	-1.61921	4.6807e-14	0.87	3.6e-21	1.296e-19	FALSE	FALSE
chr16_75147102_75148102|AC009163.7	2	FALSE	TRUE	FALSE	FALSE	chr16_75147102_75148102	-2.42549	0.000769527	ENSG00000274220.1	AC009163.7	286234	-0.833853	0.00361075	0.7	6.2e-11	2.232e-09	FALSE	FALSE
chr16_79602004_79602995|AC009159.3	3	FALSE	FALSE	TRUE	TRUE	chr16_79602004_79602995	-0.976149	1	ENSG00000278058.1	AC009159.3	3302	-1.4731	4.15894e-10	0.84	0	0	FALSE	FALSE
chr16_85156594_85169207|LINC02139	4	FALSE	TRUE	TRUE	TRUE	chr16_85156594_85169207	-1.33513	1	ENSG00000278214.1	LINC02139	-25750	-2.0961	7.66168e-10	0.77	3.8e-14	9.12e-13	FALSE	FALSE
chr16_9625244_9625521|AC007221.1	5	TRUE	TRUE	TRUE	TRUE	chr16_9625244_9625521	-1.57342	1	ENSG00000283003.2	AC007221.1	-83412	-1.11463	0.0471128	0.92	1.6e-27	2.72e-26	FALSE	FALSE
chr16_9647978_9650945|AC007221.1	5	TRUE	TRUE	TRUE	TRUE	chr16_9647978_9650945	-1.69699	0.689955	ENSG00000283003.2	AC007221.1	-107491	-1.11463	0.0471128	0.93	5.9e-29	1.003e-27	FALSE	FALSE
chr17_14297883_14300816|HS3ST3B1	2	FALSE	FALSE	FALSE	TRUE	chr17_14297883_14300816	-1.82366	0.000260063	ENSG00000125430.9	HS3ST3B1	1731	-1.38537	1.0783e-06	0.77	4.7e-14	5.64e-13	FALSE	FALSE
chr17_16382886_16386686|TTC19	1	FALSE	FALSE	FALSE	FALSE	chr17_16382886_16386686	-0.927436	0.00312561	ENSG00000011295.16	TTC19	-385002	-0.795683	1.37526e-08	0.76	0	0	TRUE	FALSE
chr17_29552982_29560235|ABHD15	3	FALSE	FALSE	TRUE	TRUE	chr17_29552982_29560235	-1.25575	0.0233987	ENSG00000168792.5	ABHD15	10428	-0.739256	0.000491801	0.81	0	0	TRUE	FALSE
chr17_29552982_29560235|PIPOX	1	FALSE	FALSE	FALSE	FALSE	chr17_29552982_29560235	-1.25575	0.0233987	ENSG00000179761.12	PIPOX	-606095	-1.00902	0.00017174	0.74	0	0	TRUE	FALSE
chr17_31546381_31549063|RAB11FIP4	1	FALSE	FALSE	FALSE	FALSE	chr17_31546381_31549063	1.48489	0.000906131	ENSG00000131242.18	RAB11FIP4	-156047	1.74797	3.29569e-21	0.71	0	0	FALSE	FALSE
chr17_31549077_31549506|RAB11FIP4	1	FALSE	FALSE	FALSE	FALSE	chr17_31549077_31549506	1.80881	0.000808661	ENSG00000131242.18	RAB11FIP4	-157616	1.74797	3.29569e-21	0.79	2.1e-15	1.134e-13	FALSE	FALSE
chr17_31549077_31549506|ATAD5	2	FALSE	FALSE	FALSE	TRUE	chr17_31549077_31549506	1.80881	0.000808661	ENSG00000176208.9	ATAD5	-717325	1.72396	2.94301e-20	0.71	2.7e-11	1.458e-09	FALSE	FALSE
chr17_37746050_37754052|NPEPPSP1	1	FALSE	FALSE	FALSE	FALSE	chr17_37746050_37754052	1.04009	1	ENSG00000274487.2	NPEPPSP1	507141	0.651678	0.000114589	0.71	0	0	FALSE	FALSE
chr17_41647512_41649148|PSMC3IP	1	FALSE	FALSE	FALSE	FALSE	chr17_41647512_41649148	1.99218	0.000180043	ENSG00000131470.15	PSMC3IP	929501	1.62095	1.76785e-17	0.75	3.1e-13	1.705e-11	FALSE	FALSE
chr17_41672348_41681348|PSMC3IP	1	FALSE	FALSE	FALSE	FALSE	chr17_41672348_41681348	2.15999	2.04495e-05	ENSG00000131470.15	PSMC3IP	900983	1.62095	1.76785e-17	0.81	0	0	FALSE	TRUE
chr17_41672348_41681348|P3H4	1	FALSE	FALSE	FALSE	FALSE	chr17_41672348_41681348	2.15999	2.04495e-05	ENSG00000141696.13	P3H4	135756	1.64756	1.74783e-16	0.7	0	0	FALSE	TRUE
chr17_44231632_44237432|KIF18B	1	FALSE	FALSE	FALSE	FALSE	chr17_44231632_44237432	1.21279	0.000332426	ENSG00000186185.14	KIF18B	713241	4.06208	8.38141e-46	0.72	0	0	FALSE	TRUE
chr17_44269032_44270032|KIF18B	1	FALSE	FALSE	FALSE	FALSE	chr17_44269032_44270032	1.31747	3.91433e-05	ENSG00000186185.14	KIF18B	678241	4.06208	8.38141e-46	0.76	0	0	FALSE	TRUE
chr17_44274028_44274446|KIF18B	1	FALSE	FALSE	FALSE	FALSE	chr17_44274028_44274446	1.32336	4.36497e-05	ENSG00000186185.14	KIF18B	673536	4.06208	8.38141e-46	0.75	0	0	FALSE	FALSE
chr17_44325258_44325607|KIF18B	1	FALSE	FALSE	FALSE	FALSE	chr17_44325258_44325607	1.55089	0.00016908	ENSG00000186185.14	KIF18B	622340	4.06208	8.38141e-46	0.77	0	0	FALSE	FALSE
chr17_44325258_44325607|ATXN7L3	1	FALSE	FALSE	FALSE	FALSE	chr17_44325258_44325607	1.55089	0.00016908	ENSG00000087152.15	ATXN7L3	-125319	0.649528	3.62671e-10	0.72	0	0	FALSE	FALSE
chr17_44325258_44325607|DBF4B	1	FALSE	FALSE	FALSE	FALSE	chr17_44325258_44325607	1.55089	0.00016908	ENSG00000161692.18	DBF4B	383175	1.14168	1.31877e-09	0.71	0	0	FALSE	FALSE
chr17_44325258_44325607|HROB	1	FALSE	FALSE	FALSE	FALSE	chr17_44325258_44325607	1.55089	0.00016908	ENSG00000125319.15	HROB	-183526	1.76876	2.8875e-19	0.7	0	0	FALSE	FALSE
chr17_44325258_44325607|ASB16	1	FALSE	FALSE	FALSE	FALSE	chr17_44325258_44325607	1.55089	0.00016908	ENSG00000161664.7	ASB16	-154985	1.54684	4.53772e-08	0.7	0	0	FALSE	FALSE
chr17_44325670_44325834|KIF18B	1	FALSE	FALSE	FALSE	FALSE	chr17_44325670_44325834	1.47849	5.38722e-06	ENSG00000186185.14	KIF18B	622021	4.06208	8.38141e-46	0.74	0	0	FALSE	FALSE
chr17_44325670_44325834|HROB	1	FALSE	FALSE	FALSE	FALSE	chr17_44325670_44325834	1.47849	5.38722e-06	ENSG00000125319.15	HROB	-183846	1.76876	2.8875e-19	0.7	0	0	FALSE	FALSE
chr17_44326039_44326648|KIF18B	1	FALSE	FALSE	FALSE	FALSE	chr17_44326039_44326648	1.52765	0.000116452	ENSG00000186185.14	KIF18B	621429	4.06208	8.38141e-46	0.8	0	0	FALSE	FALSE
chr17_44326039_44326648|HROB	1	FALSE	FALSE	FALSE	FALSE	chr17_44326039_44326648	1.52765	0.000116452	ENSG00000125319.15	HROB	-184437	1.76876	2.8875e-19	0.77	0	0	FALSE	FALSE
chr17_44326039_44326648|DBF4B	1	FALSE	FALSE	FALSE	FALSE	chr17_44326039_44326648	1.52765	0.000116452	ENSG00000161692.18	DBF4B	382264	1.14168	1.31877e-09	0.74	0	0	FALSE	FALSE
chr17_44326039_44326648|ASB16-AS1	2	FALSE	FALSE	FALSE	TRUE	chr17_44326039_44326648	1.52765	0.000116452	ENSG00000267080.6	ASB16-AS1	-139620	0.771148	5.48618e-08	0.71	0	0	FALSE	FALSE
chr17_4491505_4493905|AC118754.1	4	FALSE	TRUE	TRUE	TRUE	chr17_4491505_4493905	-1.28548	0.165973	ENSG00000229782.1	AC118754.1	6969	-2.34999	1.59796e-11	0.76	2.3e-13	1.794e-11	FALSE	FALSE
chr17_4495715_4496105|AC118754.1	3	FALSE	FALSE	TRUE	TRUE	chr17_4495715_4496105	-1.08281	1	ENSG00000229782.1	AC118754.1	3764	-2.34999	1.59796e-11	0.73	5.1e-12	3.978e-10	FALSE	FALSE
chr17_46362834_46363834|ARL17A	1	FALSE	FALSE	FALSE	FALSE	chr17_46362834_46363834	1.42058	1.05359e-08	ENSG00000185829.18	ARL17A	216357	0.822713	0.000618245	0.77	0	0	FALSE	FALSE
chr17_46367034_46369834|ARL17A	1	FALSE	FALSE	FALSE	FALSE	chr17_46367034_46369834	1.30801	1.00785e-06	ENSG00000185829.18	ARL17A	211257	0.822713	0.000618245	0.77	0	0	FALSE	FALSE
chr17_46370434_46372234|ARL17A	1	FALSE	FALSE	FALSE	FALSE	chr17_46370434_46372234	1.31298	9.20051e-07	ENSG00000185829.18	ARL17A	208357	0.822713	0.000618245	0.77	0	0	FALSE	FALSE
chr17_46370434_46372234|ARL17B	1	FALSE	FALSE	FALSE	FALSE	chr17_46370434_46372234	1.31298	9.20051e-07	ENSG00000228696.10	ARL17B	-9537	0.622068	0.0169278	0.7	0	0	FALSE	FALSE
chr17_46489634_46490434|ARL17A	2	TRUE	FALSE	FALSE	FALSE	chr17_46489634_46490434	1.33914	7.53482e-08	ENSG00000185829.18	ARL17A	89657	0.822713	0.000618245	0.75	0	0	FALSE	FALSE
chr17_46489634_46490434|ARL17B	1	FALSE	FALSE	FALSE	FALSE	chr17_46489634_46490434	1.33914	7.53482e-08	ENSG00000228696.10	ARL17B	-128237	0.622068	0.0169278	0.74	0	0	FALSE	FALSE
chr17_46491434_46492834|ARL17A	2	TRUE	FALSE	FALSE	FALSE	chr17_46491434_46492834	1.31184	5.79726e-08	ENSG00000185829.18	ARL17A	87557	0.822713	0.000618245	0.75	0	0	FALSE	FALSE
chr17_46491434_46492834|ARL17B	1	FALSE	FALSE	FALSE	FALSE	chr17_46491434_46492834	1.31184	5.79726e-08	ENSG00000228696.10	ARL17B	-130337	0.622068	0.0169278	0.74	0	0	FALSE	FALSE
chr17_46493434_46498834|ARL17A	2	TRUE	FALSE	FALSE	FALSE	chr17_46493434_46498834	1.25584	4.66465e-07	ENSG00000185829.18	ARL17A	83557	0.822713	0.000618245	0.79	0	0	FALSE	FALSE
chr17_46493434_46498834|ARL17B	1	FALSE	FALSE	FALSE	FALSE	chr17_46493434_46498834	1.25584	4.66465e-07	ENSG00000228696.10	ARL17B	-134337	0.622068	0.0169278	0.73	0	0	FALSE	FALSE
chr17_46500634_46502434|ARL17A	2	TRUE	FALSE	FALSE	FALSE	chr17_46500634_46502434	1.00994	7.4076e-06	ENSG00000185829.18	ARL17A	78157	0.822713	0.000618245	0.78	0	0	FALSE	FALSE
chr17_46500634_46502434|ARL17B	1	FALSE	FALSE	FALSE	FALSE	chr17_46500634_46502434	1.00994	7.4076e-06	ENSG00000228696.10	ARL17B	-139737	0.622068	0.0169278	0.74	0	0	FALSE	FALSE
chr17_50216439_50222839|KAT7	1	FALSE	FALSE	FALSE	FALSE	chr17_50216439_50222839	1.41334	0.197407	ENSG00000136504.13	KAT7	-430991	0.596001	4.89916e-08	0.72	8e-12	3.92e-10	FALSE	FALSE
chr17_50232185_50234039|KAT7	1	FALSE	FALSE	FALSE	FALSE	chr17_50232185_50234039	1.41875	0.0725294	ENSG00000136504.13	KAT7	-444464	0.596001	4.89916e-08	0.71	2.9e-11	1.392e-09	FALSE	FALSE
chr17_50238239_50239639|KAT7	1	FALSE	FALSE	FALSE	FALSE	chr17_50238239_50239639	1.41207	0.0680185	ENSG00000136504.13	KAT7	-450291	0.596001	4.89916e-08	0.71	2.8e-11	1.344e-09	FALSE	FALSE
chr17_50257730_50258050|KAT7	1	FALSE	FALSE	FALSE	FALSE	chr17_50257730_50258050	1.67287	0.000753068	ENSG00000136504.13	KAT7	-469242	0.596001	4.89916e-08	0.75	6.5e-13	3.12e-11	FALSE	FALSE
chr17_50257730_50258050|XYLT2	1	FALSE	FALSE	FALSE	FALSE	chr17_50257730_50258050	1.67287	0.000753068	ENSG00000015532.10	XYLT2	88236	0.831928	3.00065e-11	0.72	1e-11	4.8e-10	FALSE	FALSE
chr17_50258943_50259276|KAT7	1	FALSE	FALSE	FALSE	FALSE	chr17_50258943_50259276	1.55827	0.0287838	ENSG00000136504.13	KAT7	-470461	0.596001	4.89916e-08	0.73	2.2e-12	1.056e-10	FALSE	TRUE
chr17_50259735_50259944|KAT7	1	FALSE	FALSE	FALSE	FALSE	chr17_50259735_50259944	1.58217	0.0065323	ENSG00000136504.13	KAT7	-471191	0.596001	4.89916e-08	0.74	9.5e-13	4.56e-11	FALSE	FALSE
chr17_50264280_50264443|KAT7	1	FALSE	FALSE	FALSE	FALSE	chr17_50264280_50264443	1.5453	0.023065	ENSG00000136504.13	KAT7	-475713	0.596001	4.89916e-08	0.75	3.5e-13	1.75e-11	FALSE	FALSE
chr17_50264610_50264813|KAT7	1	FALSE	FALSE	FALSE	FALSE	chr17_50264610_50264813	1.59603	0.00695082	ENSG00000136504.13	KAT7	-476063	0.596001	4.89916e-08	0.76	1.6e-13	8e-12	FALSE	FALSE
chr17_50264610_50264813|XYLT2	1	FALSE	FALSE	FALSE	FALSE	chr17_50264610_50264813	1.59603	0.00695082	ENSG00000015532.10	XYLT2	81414	0.831928	3.00065e-11	0.71	3.5e-11	1.75e-09	FALSE	FALSE
chr17_50266078_50266244|KAT7	1	FALSE	FALSE	FALSE	FALSE	chr17_50266078_50266244	1.56057	0.00541666	ENSG00000136504.13	KAT7	-477513	0.596001	4.89916e-08	0.75	2.9e-13	1.45e-11	FALSE	FALSE
chr17_50266078_50266244|XYLT2	1	FALSE	FALSE	FALSE	FALSE	chr17_50266078_50266244	1.56057	0.00541666	ENSG00000015532.10	XYLT2	79965	0.831928	3.00065e-11	0.7	6e-11	3e-09	FALSE	FALSE
chr17_50266295_50267577|KAT7	1	FALSE	FALSE	FALSE	FALSE	chr17_50266295_50267577	1.65046	0.000789803	ENSG00000136504.13	KAT7	-478288	0.596001	4.89916e-08	0.71	1.8e-11	9e-10	FALSE	FALSE
chr17_50266295_50267577|XYLT2	1	FALSE	FALSE	FALSE	FALSE	chr17_50266295_50267577	1.65046	0.000789803	ENSG00000015532.10	XYLT2	79190	0.831928	3.00065e-11	0.7	5.8e-11	2.9e-09	FALSE	FALSE
chr17_50267616_50267823|KAT7	1	FALSE	FALSE	FALSE	FALSE	chr17_50267616_50267823	1.5183	0.00825612	ENSG00000136504.13	KAT7	-479071	0.596001	4.89916e-08	0.75	3.9e-13	1.95e-11	FALSE	FALSE
chr17_50267616_50267823|XYLT2	1	FALSE	FALSE	FALSE	FALSE	chr17_50267616_50267823	1.5183	0.00825612	ENSG00000015532.10	XYLT2	78406	0.831928	3.00065e-11	0.7	8.3e-11	4.15e-09	FALSE	FALSE
chr17_50268771_50269381|KAT7	1	FALSE	FALSE	FALSE	FALSE	chr17_50268771_50269381	1.59623	0.00454367	ENSG00000136504.13	KAT7	-480428	0.596001	4.89916e-08	0.74	1.1e-12	5.5e-11	FALSE	FALSE
chr17_50268771_50269381|XYLT2	1	FALSE	FALSE	FALSE	FALSE	chr17_50268771_50269381	1.59623	0.00454367	ENSG00000015532.10	XYLT2	77050	0.831928	3.00065e-11	0.71	2.5e-11	1.25e-09	FALSE	FALSE
chr17_50269667_50270176|KAT7	1	FALSE	FALSE	FALSE	FALSE	chr17_50269667_50270176	1.59772	0.00409016	ENSG00000136504.13	KAT7	-481273	0.596001	4.89916e-08	0.75	5.2e-13	2.6e-11	FALSE	FALSE
chr17_50269667_50270176|XYLT2	1	FALSE	FALSE	FALSE	FALSE	chr17_50269667_50270176	1.59772	0.00409016	ENSG00000015532.10	XYLT2	76204	0.831928	3.00065e-11	0.7	5.5e-11	2.75e-09	FALSE	FALSE
chr17_50270412_50270557|KAT7	1	FALSE	FALSE	FALSE	FALSE	chr17_50270412_50270557	1.55298	0.00221119	ENSG00000136504.13	KAT7	-481836	0.596001	4.89916e-08	0.75	4.1e-13	2.05e-11	FALSE	FALSE
chr17_50270412_50270557|XYLT2	1	FALSE	FALSE	FALSE	FALSE	chr17_50270412_50270557	1.55298	0.00221119	ENSG00000015532.10	XYLT2	75641	0.831928	3.00065e-11	0.7	4.8e-11	2.4e-09	FALSE	FALSE
chr17_50297359_50297569|KAT7	1	FALSE	FALSE	FALSE	FALSE	chr17_50297359_50297569	1.41588	0.012828	ENSG00000136504.13	KAT7	-508816	0.596001	4.89916e-08	0.71	3e-11	1.5e-09	FALSE	FALSE
chr17_50306239_50306439|KAT7	1	FALSE	FALSE	FALSE	FALSE	chr17_50306239_50306439	1.41541	0.0051337	ENSG00000136504.13	KAT7	-517691	0.596001	4.89916e-08	0.7	7.1e-11	3.55e-09	FALSE	FALSE
chr17_50310151_50311972|KAT7	1	FALSE	FALSE	FALSE	FALSE	chr17_50310151_50311972	1.4393	0.00352546	ENSG00000136504.13	KAT7	-522413	0.596001	4.89916e-08	0.7	8.6e-11	4.3e-09	FALSE	FALSE
chr17_50334055_50334589|KAT7	1	FALSE	FALSE	FALSE	FALSE	chr17_50334055_50334589	1.35498	0.011157	ENSG00000136504.13	KAT7	-545674	0.596001	4.89916e-08	0.71	1.7e-11	8.5e-10	FALSE	FALSE
chr17_50344239_50345905|KAT7	1	FALSE	FALSE	FALSE	FALSE	chr17_50344239_50345905	1.63067	0.000174934	ENSG00000136504.13	KAT7	-556424	0.596001	4.89916e-08	0.74	1.8e-12	9.18e-11	FALSE	FALSE
chr17_50344239_50345905|XYLT2	1	FALSE	FALSE	FALSE	FALSE	chr17_50344239_50345905	1.63067	0.000174934	ENSG00000015532.10	XYLT2	1054	0.831928	3.00065e-11	0.7	6.8e-11	3.468e-09	FALSE	FALSE
chr17_59219639_59219839|PRR11	1	FALSE	FALSE	FALSE	FALSE	chr17_59219639_59219839	1.44006	0.0010677	ENSG00000068489.13	PRR11	-64007	2.53711	1.20966e-28	0.8	1e-15	3.6e-14	FALSE	TRUE
chr17_59219639_59219839|HEATR6	1	FALSE	FALSE	FALSE	FALSE	chr17_59219639_59219839	1.44006	0.0010677	ENSG00000068097.15	HEATR6	859183	0.798684	3.46112e-14	0.71	2.6e-11	9.36e-10	FALSE	TRUE
chr17_59219858_59220071|PRR11	1	FALSE	FALSE	FALSE	FALSE	chr17_59219858_59220071	1.42627	0.00110407	ENSG00000068489.13	PRR11	-64232	2.53711	1.20966e-28	0.8	5.1e-16	1.836e-14	FALSE	FALSE
chr17_59219858_59220071|HEATR6	1	FALSE	FALSE	FALSE	FALSE	chr17_59219858_59220071	1.42627	0.00110407	ENSG00000068097.15	HEATR6	858957	0.798684	3.46112e-14	0.71	2.5e-11	9e-10	FALSE	FALSE
chr17_59278839_59279839|PRR11	1	FALSE	FALSE	FALSE	FALSE	chr17_59278839_59279839	1.41153	0.00680689	ENSG00000068489.13	PRR11	-123607	2.53711	1.20966e-28	0.72	1.1e-11	3.96e-10	FALSE	FALSE
chr17_66264048_66264572|APOH	1	FALSE	FALSE	FALSE	FALSE	chr17_66264048_66264572	-1.06849	1	ENSG00000091583.11	APOH	-7785	-1.43434	1.86691e-07	0.71	0	0	FALSE	FALSE
chr17_66266021_66267095|APOH	1	FALSE	FALSE	FALSE	FALSE	chr17_66266021_66267095	-1.07288	1	ENSG00000091583.11	APOH	-10033	-1.43434	1.86691e-07	0.71	0	0	FALSE	FALSE
chr17_66270069_66270529|APOH	1	FALSE	FALSE	FALSE	FALSE	chr17_66270069_66270529	-1.09294	1	ENSG00000091583.11	APOH	-13774	-1.43434	1.86691e-07	0.7	5.2e-11	4.68e-10	FALSE	FALSE
chr17_66272636_66273882|APOH	1	FALSE	FALSE	FALSE	FALSE	chr17_66272636_66273882	-1.16033	0.835129	ENSG00000091583.11	APOH	-16734	-1.43434	1.86691e-07	0.71	1.9e-11	1.71e-10	FALSE	FALSE
chr17_66275544_66277544|APOH	1	FALSE	FALSE	FALSE	FALSE	chr17_66275544_66277544	-1.06582	1	ENSG00000091583.11	APOH	-20019	-1.43434	1.86691e-07	0.71	1.9e-11	1.71e-10	FALSE	FALSE
chr17_66283364_66285860|APOH	1	FALSE	FALSE	FALSE	FALSE	chr17_66283364_66285860	-1.12874	1	ENSG00000091583.11	APOH	-28087	-1.43434	1.86691e-07	0.72	8.6e-12	7.74e-11	FALSE	FALSE
chr17_66286082_66287082|APOH	1	FALSE	FALSE	FALSE	FALSE	chr17_66286082_66287082	-1.1318	1	ENSG00000091583.11	APOH	-30057	-1.43434	1.86691e-07	0.72	1.3e-11	1.17e-10	FALSE	FALSE
chr17_66287749_66288522|APOH	1	FALSE	FALSE	FALSE	FALSE	chr17_66287749_66288522	-1.13083	1	ENSG00000091583.11	APOH	-31610	-1.43434	1.86691e-07	0.72	1.4e-11	1.26e-10	FALSE	FALSE
chr17_66291913_66292984|APOH	1	FALSE	FALSE	FALSE	FALSE	chr17_66291913_66292984	-1.12184	1	ENSG00000091583.11	APOH	-35923	-1.43434	1.86691e-07	0.71	2.2e-11	1.98e-10	FALSE	FALSE
chr17_68860859_68864459|ABCA8	3	FALSE	TRUE	FALSE	TRUE	chr17_68860859_68864459	-1.2698	0.0202804	ENSG00000141338.14	ABCA8	92733	-1.71025	2.01007e-07	0.71	2.6e-11	8.06e-10	FALSE	FALSE
chr17_69061459_69074859|ABCA6	3	FALSE	TRUE	FALSE	TRUE	chr17_69061459_69074859	-0.912443	1	ENSG00000154262.13	ABCA6	73736	-0.821379	0.00327613	0.76	0	0	FALSE	FALSE
chr17_76254839_76257519|RNF157	1	FALSE	FALSE	FALSE	FALSE	chr17_76254839_76257519	1.63941	8.91604e-05	ENSG00000141576.16	RNF157	-15686	2.45629	4.97263e-24	0.71	2.2e-11	1.452e-09	FALSE	FALSE
chr17_79839784_79842653|SLC26A11	1	FALSE	FALSE	FALSE	FALSE	chr17_79839784_79842653	1.60306	0.00608928	ENSG00000181045.15	SLC26A11	378480	0.646358	9.88696e-06	0.75	2.7e-13	9.99e-12	FALSE	FALSE
chr17_79839784_79842653|TBC1D16	2	FALSE	FALSE	FALSE	TRUE	chr17_79839784_79842653	1.60306	0.00608928	ENSG00000167291.16	TBC1D16	194653	1.47968	9.14617e-16	0.7	4.7e-11	1.739e-09	FALSE	FALSE
chr17_81295751_81297400|CEP131	1	FALSE	FALSE	FALSE	FALSE	chr17_81295751_81297400	1.15144	0.26127	ENSG00000141577.14	CEP131	-73576	1.42115	2.39109e-19	0.72	0	0	FALSE	FALSE
chr17_81346355_81351828|CEP131	2	FALSE	TRUE	FALSE	FALSE	chr17_81346355_81351828	0.9933	0.00723366	ENSG00000141577.14	CEP131	-126092	1.42115	2.39109e-19	0.73	0	0	FALSE	FALSE
chr17_81346355_81351828|HGS	1	FALSE	FALSE	FALSE	FALSE	chr17_81346355_81351828	0.9933	0.00723366	ENSG00000185359.14	HGS	334234	1.04132	1.95161e-20	0.73	0	0	FALSE	FALSE
chr17_81346355_81351828|CSNK1D	1	FALSE	FALSE	FALSE	FALSE	chr17_81346355_81351828	0.9933	0.00723366	ENSG00000141551.14	CSNK1D	924639	0.546384	8.35947e-08	0.73	0	0	FALSE	FALSE
chr17_81346355_81351828|NPLOC4	1	FALSE	FALSE	FALSE	FALSE	chr17_81346355_81351828	0.9933	0.00723366	ENSG00000182446.14	NPLOC4	299373	0.815919	3.52557e-11	0.71	0	0	FALSE	FALSE
chr17_81385925_81386929|HGS	1	FALSE	FALSE	FALSE	FALSE	chr17_81385925_81386929	1.12611	0.238748	ENSG00000185359.14	HGS	296899	1.04132	1.95161e-20	0.74	0	0	FALSE	FALSE
chr17_81385925_81386929|NPLOC4	1	FALSE	FALSE	FALSE	FALSE	chr17_81385925_81386929	1.12611	0.238748	ENSG00000182446.14	NPLOC4	262038	0.815919	3.52557e-11	0.71	0	0	FALSE	FALSE
chr17_81390600_81395200|AC132872.5	1	FALSE	FALSE	FALSE	FALSE	chr17_81390600_81395200	0.842494	1	ENSG00000287737.1	AC132872.5	880848	0.855335	0.0295161	0.72	8.7e-12	7.047e-10	FALSE	FALSE
chr17_81485974_81493577|SLC16A3	1	FALSE	FALSE	FALSE	FALSE	chr17_81485974_81493577	1.35448	0.00275404	ENSG00000141526.18	SLC16A3	728158	2.21027	6.8813e-10	0.76	0	0	FALSE	TRUE
chr17_81675117_81675772|HGS	1	FALSE	FALSE	FALSE	FALSE	chr17_81675117_81675772	0.846745	0.0129366	ENSG00000185359.14	HGS	7881	1.04132	1.95161e-20	0.77	0	0	FALSE	FALSE
chr17_81675117_81675772|NPLOC4	1	FALSE	FALSE	FALSE	FALSE	chr17_81675117_81675772	0.846745	0.0129366	ENSG00000182446.14	NPLOC4	-26979	0.815919	3.52557e-11	0.74	0	0	FALSE	FALSE
chr17_81676831_81677157|HGS	1	FALSE	FALSE	FALSE	FALSE	chr17_81676831_81677157	0.857374	0.0234977	ENSG00000185359.14	HGS	6332	1.04132	1.95161e-20	0.79	0	0	FALSE	TRUE
chr17_81676831_81677157|CEP131	2	FALSE	TRUE	FALSE	FALSE	chr17_81676831_81677157	0.857374	0.0234977	ENSG00000141577.14	CEP131	-453995	1.42115	2.39109e-19	0.76	0	0	FALSE	TRUE
chr17_81676831_81677157|CCDC137	1	FALSE	FALSE	FALSE	FALSE	chr17_81676831_81677157	0.857374	0.0234977	ENSG00000185298.13	CCDC137	-10257	0.947765	3.36736e-16	0.71	0	0	FALSE	TRUE
chr17_81676831_81677157|CSNK1D	1	FALSE	FALSE	FALSE	FALSE	chr17_81676831_81677157	0.857374	0.0234977	ENSG00000141551.14	CSNK1D	596737	0.546384	8.35947e-08	0.7	0	0	FALSE	TRUE
chr17_81726595_81726995|HGS	1	FALSE	FALSE	FALSE	FALSE	chr17_81726595_81726995	1.10581	0.00019821	ENSG00000185359.14	HGS	-43469	1.04132	1.95161e-20	0.82	0	0	FALSE	FALSE
chr17_81726595_81726995|CEP131	3	FALSE	TRUE	FALSE	TRUE	chr17_81726595_81726995	1.10581	0.00019821	ENSG00000141577.14	CEP131	-503796	1.42115	2.39109e-19	0.79	0	0	FALSE	FALSE
chr17_81726595_81726995|NPLOC4	2	FALSE	FALSE	FALSE	TRUE	chr17_81726595_81726995	1.10581	0.00019821	ENSG00000182446.14	NPLOC4	-78330	0.815919	3.52557e-11	0.74	0	0	FALSE	FALSE
chr17_81726595_81726995|CCDC137	2	FALSE	TRUE	FALSE	FALSE	chr17_81726595_81726995	1.10581	0.00019821	ENSG00000185298.13	CCDC137	-60058	0.947765	3.36736e-16	0.74	0	0	FALSE	FALSE
chr17_81727147_81732664|NARF	1	FALSE	FALSE	FALSE	FALSE	chr17_81727147_81732664	1.14942	0.000196802	ENSG00000141562.18	NARF	728274	1.06991	9.12272e-15	0.77	0	0	FALSE	TRUE
chr17_81727147_81732664|HGS	1	FALSE	FALSE	FALSE	FALSE	chr17_81727147_81732664	1.14942	0.000196802	ENSG00000185359.14	HGS	-46579	1.04132	1.95161e-20	0.74	0	0	FALSE	TRUE
chr17_81732798_81736941|NARF	1	FALSE	FALSE	FALSE	FALSE	chr17_81732798_81736941	0.937114	0.0501263	ENSG00000141562.18	NARF	723310	1.06991	9.12272e-15	0.73	0	0	FALSE	TRUE
chr17_81732798_81736941|HGS	1	FALSE	FALSE	FALSE	FALSE	chr17_81732798_81736941	0.937114	0.0501263	ENSG00000185359.14	HGS	-51543	1.04132	1.95161e-20	0.72	0	0	FALSE	TRUE
chr17_81732798_81736941|SIRT7	1	FALSE	FALSE	FALSE	FALSE	chr17_81732798_81736941	0.937114	0.0501263	ENSG00000187531.14	SIRT7	186453	0.614713	8.42987e-06	0.72	0	0	FALSE	TRUE
chr17_81740217_81740943|HGS	1	FALSE	FALSE	FALSE	FALSE	chr17_81740217_81740943	1.02304	0.000302965	ENSG00000185359.14	HGS	-57254	1.04132	1.95161e-20	0.81	0	0	FALSE	FALSE
chr17_81740217_81740943|NPLOC4	1	FALSE	FALSE	FALSE	FALSE	chr17_81740217_81740943	1.02304	0.000302965	ENSG00000182446.14	NPLOC4	-92115	0.815919	3.52557e-11	0.77	0	0	FALSE	FALSE
chr17_81740217_81740943|CCDC137	1	FALSE	FALSE	FALSE	FALSE	chr17_81740217_81740943	1.02304	0.000302965	ENSG00000185298.13	CCDC137	-73843	0.947765	3.36736e-16	0.77	0	0	FALSE	FALSE
chr17_81740217_81740943|CEP131	1	FALSE	FALSE	FALSE	FALSE	chr17_81740217_81740943	1.02304	0.000302965	ENSG00000141577.14	CEP131	-517581	1.42115	2.39109e-19	0.74	0	0	FALSE	FALSE
chr17_81740217_81740943|CSNK1D	1	FALSE	FALSE	FALSE	FALSE	chr17_81740217_81740943	1.02304	0.000302965	ENSG00000141551.14	CSNK1D	533151	0.546384	8.35947e-08	0.71	0	0	FALSE	FALSE
chr17_81741108_81742641|NPLOC4	1	FALSE	FALSE	FALSE	FALSE	chr17_81741108_81742641	1.00418	0.000178248	ENSG00000182446.14	NPLOC4	-93409	0.815919	3.52557e-11	0.81	0	0	FALSE	FALSE
chr17_81741108_81742641|HGS	1	FALSE	FALSE	FALSE	FALSE	chr17_81741108_81742641	1.00418	0.000178248	ENSG00000185359.14	HGS	-58548	1.04132	1.95161e-20	0.81	0	0	FALSE	FALSE
chr17_81741108_81742641|CCDC137	1	FALSE	FALSE	FALSE	FALSE	chr17_81741108_81742641	1.00418	0.000178248	ENSG00000185298.13	CCDC137	-75137	0.947765	3.36736e-16	0.75	0	0	FALSE	FALSE
chr17_81741108_81742641|CEP131	1	FALSE	FALSE	FALSE	FALSE	chr17_81741108_81742641	1.00418	0.000178248	ENSG00000141577.14	CEP131	-518875	1.42115	2.39109e-19	0.74	0	0	FALSE	FALSE
chr17_81741108_81742641|CSNK1D	1	FALSE	FALSE	FALSE	FALSE	chr17_81741108_81742641	1.00418	0.000178248	ENSG00000141551.14	CSNK1D	531856	0.546384	8.35947e-08	0.71	0	0	FALSE	FALSE
chr17_81794186_81795295|HGS	1	FALSE	FALSE	FALSE	FALSE	chr17_81794186_81795295	1.01183	0.00191427	ENSG00000185359.14	HGS	-111414	1.04132	1.95161e-20	0.82	0	0	FALSE	FALSE
chr17_81794186_81795295|NPLOC4	1	FALSE	FALSE	FALSE	FALSE	chr17_81794186_81795295	1.01183	0.00191427	ENSG00000182446.14	NPLOC4	-146275	0.815919	3.52557e-11	0.79	0	0	FALSE	FALSE
chr17_81794186_81795295|CCDC137	1	FALSE	FALSE	FALSE	FALSE	chr17_81794186_81795295	1.01183	0.00191427	ENSG00000185298.13	CCDC137	-128003	0.947765	3.36736e-16	0.76	0	0	FALSE	FALSE
chr17_81794186_81795295|CEP131	1	FALSE	FALSE	FALSE	FALSE	chr17_81794186_81795295	1.01183	0.00191427	ENSG00000141577.14	CEP131	-571741	1.42115	2.39109e-19	0.74	0	0	FALSE	FALSE
chr17_81794186_81795295|CSNK1D	1	FALSE	FALSE	FALSE	FALSE	chr17_81794186_81795295	1.01183	0.00191427	ENSG00000141551.14	CSNK1D	478990	0.546384	8.35947e-08	0.73	0	0	FALSE	FALSE
chr17_81795533_81796285|HGS	1	FALSE	FALSE	FALSE	FALSE	chr17_81795533_81796285	1.00019	0.00105623	ENSG00000185359.14	HGS	-112583	1.04132	1.95161e-20	0.82	0	0	FALSE	FALSE
chr17_81795533_81796285|NPLOC4	1	FALSE	FALSE	FALSE	FALSE	chr17_81795533_81796285	1.00019	0.00105623	ENSG00000182446.14	NPLOC4	-147444	0.815919	3.52557e-11	0.79	0	0	FALSE	FALSE
chr17_81795533_81796285|CCDC137	1	FALSE	FALSE	FALSE	FALSE	chr17_81795533_81796285	1.00019	0.00105623	ENSG00000185298.13	CCDC137	-129172	0.947765	3.36736e-16	0.76	0	0	FALSE	FALSE
chr17_81795533_81796285|CEP131	1	FALSE	FALSE	FALSE	FALSE	chr17_81795533_81796285	1.00019	0.00105623	ENSG00000141577.14	CEP131	-572910	1.42115	2.39109e-19	0.73	0	0	FALSE	FALSE
chr17_81795533_81796285|CSNK1D	1	FALSE	FALSE	FALSE	FALSE	chr17_81795533_81796285	1.00019	0.00105623	ENSG00000141551.14	CSNK1D	477822	0.546384	8.35947e-08	0.72	0	0	FALSE	FALSE
chr17_81802302_81803724|GCGR	5	TRUE	TRUE	TRUE	TRUE	chr17_81802302_81803724	-1.32585	1	ENSG00000215644.10	GCGR	1119	-1.28633	0.0145569	0.78	0	0	FALSE	FALSE
chr17_81814505_81818146|HGS	1	FALSE	FALSE	FALSE	FALSE	chr17_81814505_81818146	0.906086	0.000818631	ENSG00000185359.14	HGS	-132999	1.04132	1.95161e-20	0.8	0	0	FALSE	TRUE
chr17_81814505_81818146|CCDC137	1	FALSE	FALSE	FALSE	FALSE	chr17_81814505_81818146	0.906086	0.000818631	ENSG00000185298.13	CCDC137	-149588	0.947765	3.36736e-16	0.76	0	0	FALSE	TRUE
chr17_81814505_81818146|NPLOC4	1	FALSE	FALSE	FALSE	FALSE	chr17_81814505_81818146	0.906086	0.000818631	ENSG00000182446.14	NPLOC4	-167860	0.815919	3.52557e-11	0.73	0	0	FALSE	TRUE
chr17_81814505_81818146|CEP131	1	FALSE	FALSE	FALSE	FALSE	chr17_81814505_81818146	0.906086	0.000818631	ENSG00000141577.14	CEP131	-593326	1.42115	2.39109e-19	0.72	0	0	FALSE	TRUE
chr17_81814505_81818146|CSNK1D	1	FALSE	FALSE	FALSE	FALSE	chr17_81814505_81818146	0.906086	0.000818631	ENSG00000141551.14	CSNK1D	457405	0.546384	8.35947e-08	0.71	0	0	FALSE	TRUE
chr17_81835324_81836524|HGS	1	FALSE	FALSE	FALSE	FALSE	chr17_81835324_81836524	0.937084	0.000354977	ENSG00000185359.14	HGS	-152598	1.04132	1.95161e-20	0.85	0	0	FALSE	FALSE
chr17_81835324_81836524|CCDC137	1	FALSE	FALSE	FALSE	FALSE	chr17_81835324_81836524	0.937084	0.000354977	ENSG00000185298.13	CCDC137	-169187	0.947765	3.36736e-16	0.8	0	0	FALSE	FALSE
chr17_81835324_81836524|NPLOC4	1	FALSE	FALSE	FALSE	FALSE	chr17_81835324_81836524	0.937084	0.000354977	ENSG00000182446.14	NPLOC4	-187459	0.815919	3.52557e-11	0.78	0	0	FALSE	FALSE
chr17_81835324_81836524|CEP131	1	FALSE	FALSE	FALSE	FALSE	chr17_81835324_81836524	0.937084	0.000354977	ENSG00000141577.14	CEP131	-612925	1.42115	2.39109e-19	0.77	0	0	FALSE	FALSE
chr17_81835324_81836524|CSNK1D	1	FALSE	FALSE	FALSE	FALSE	chr17_81835324_81836524	0.937084	0.000354977	ENSG00000141551.14	CSNK1D	437807	0.546384	8.35947e-08	0.77	0	0	FALSE	FALSE
chr17_81835324_81836524|MAFG	1	FALSE	FALSE	FALSE	FALSE	chr17_81835324_81836524	0.937084	0.000354977	ENSG00000197063.11	MAFG	91811	0.980191	3.10304e-07	0.7	0	0	FALSE	FALSE
chr17_81837277_81838433|HGS	1	FALSE	FALSE	FALSE	FALSE	chr17_81837277_81838433	1.00069	0.000330201	ENSG00000185359.14	HGS	-154529	1.04132	1.95161e-20	0.84	0	0	FALSE	FALSE
chr17_81837277_81838433|CCDC137	1	FALSE	FALSE	FALSE	FALSE	chr17_81837277_81838433	1.00069	0.000330201	ENSG00000185298.13	CCDC137	-171118	0.947765	3.36736e-16	0.81	0	0	FALSE	FALSE
chr17_81837277_81838433|NPLOC4	1	FALSE	FALSE	FALSE	FALSE	chr17_81837277_81838433	1.00069	0.000330201	ENSG00000182446.14	NPLOC4	-189390	0.815919	3.52557e-11	0.78	0	0	FALSE	FALSE
chr17_81837277_81838433|CEP131	1	FALSE	FALSE	FALSE	FALSE	chr17_81837277_81838433	1.00069	0.000330201	ENSG00000141577.14	CEP131	-614856	1.42115	2.39109e-19	0.77	0	0	FALSE	FALSE
chr17_81837277_81838433|CSNK1D	1	FALSE	FALSE	FALSE	FALSE	chr17_81837277_81838433	1.00069	0.000330201	ENSG00000141551.14	CSNK1D	435876	0.546384	8.35947e-08	0.74	0	0	FALSE	FALSE
chr17_81838704_81839522|HGS	1	FALSE	FALSE	FALSE	FALSE	chr17_81838704_81839522	0.935262	0.0014525	ENSG00000185359.14	HGS	-155787	1.04132	1.95161e-20	0.84	0	0	FALSE	FALSE
chr17_81838704_81839522|CCDC137	1	FALSE	FALSE	FALSE	FALSE	chr17_81838704_81839522	0.935262	0.0014525	ENSG00000185298.13	CCDC137	-172376	0.947765	3.36736e-16	0.8	0	0	FALSE	FALSE
chr17_81838704_81839522|NPLOC4	1	FALSE	FALSE	FALSE	FALSE	chr17_81838704_81839522	0.935262	0.0014525	ENSG00000182446.14	NPLOC4	-190648	0.815919	3.52557e-11	0.79	0	0	FALSE	FALSE
chr17_81838704_81839522|CEP131	1	FALSE	FALSE	FALSE	FALSE	chr17_81838704_81839522	0.935262	0.0014525	ENSG00000141577.14	CEP131	-616114	1.42115	2.39109e-19	0.77	0	0	FALSE	FALSE
chr17_81838704_81839522|CSNK1D	1	FALSE	FALSE	FALSE	FALSE	chr17_81838704_81839522	0.935262	0.0014525	ENSG00000141551.14	CSNK1D	434618	0.546384	8.35947e-08	0.75	0	0	FALSE	FALSE
chr17_81840678_81842162|HGS	1	FALSE	FALSE	FALSE	FALSE	chr17_81840678_81842162	1.03536	7.89887e-05	ENSG00000185359.14	HGS	-158094	1.04132	1.95161e-20	0.87	0	0	FALSE	FALSE
chr17_81840678_81842162|CCDC137	1	FALSE	FALSE	FALSE	FALSE	chr17_81840678_81842162	1.03536	7.89887e-05	ENSG00000185298.13	CCDC137	-174683	0.947765	3.36736e-16	0.83	0	0	FALSE	FALSE
chr17_81840678_81842162|NPLOC4	1	FALSE	FALSE	FALSE	FALSE	chr17_81840678_81842162	1.03536	7.89887e-05	ENSG00000182446.14	NPLOC4	-192955	0.815919	3.52557e-11	0.81	0	0	FALSE	FALSE
chr17_81840678_81842162|CEP131	1	FALSE	FALSE	FALSE	FALSE	chr17_81840678_81842162	1.03536	7.89887e-05	ENSG00000141577.14	CEP131	-618421	1.42115	2.39109e-19	0.79	0	0	FALSE	FALSE
chr17_81840678_81842162|CSNK1D	1	FALSE	FALSE	FALSE	FALSE	chr17_81840678_81842162	1.03536	7.89887e-05	ENSG00000141551.14	CSNK1D	432311	0.546384	8.35947e-08	0.79	0	0	FALSE	FALSE
chr17_81840678_81842162|MAFG	1	FALSE	FALSE	FALSE	FALSE	chr17_81840678_81842162	1.03536	7.89887e-05	ENSG00000197063.11	MAFG	86315	0.980191	3.10304e-07	0.71	0	0	FALSE	FALSE
chr17_81861970_81862466|HGS	2	FALSE	FALSE	FALSE	TRUE	chr17_81861970_81862466	1.10565	9.62186e-07	ENSG00000185359.14	HGS	-178892	1.04132	1.95161e-20	0.9	0	0	FALSE	TRUE
chr17_81861970_81862466|CCDC137	3	FALSE	TRUE	FALSE	TRUE	chr17_81861970_81862466	1.10565	9.62186e-07	ENSG00000185298.13	CCDC137	-195481	0.947765	3.36736e-16	0.85	0	0	FALSE	TRUE
chr17_81861970_81862466|CEP131	3	FALSE	TRUE	FALSE	TRUE	chr17_81861970_81862466	1.10565	9.62186e-07	ENSG00000141577.14	CEP131	-639219	1.42115	2.39109e-19	0.83	0	0	FALSE	TRUE
chr17_81861970_81862466|NPLOC4	3	FALSE	TRUE	FALSE	TRUE	chr17_81861970_81862466	1.10565	9.62186e-07	ENSG00000182446.14	NPLOC4	-213753	0.815919	3.52557e-11	0.8	0	0	FALSE	TRUE
chr17_81861970_81862466|CSNK1D	2	FALSE	TRUE	FALSE	FALSE	chr17_81861970_81862466	1.10565	9.62186e-07	ENSG00000141551.14	CSNK1D	411513	0.546384	8.35947e-08	0.79	0	0	FALSE	TRUE
chr17_81861970_81862466|NARF	2	FALSE	TRUE	FALSE	FALSE	chr17_81861970_81862466	1.10565	9.62186e-07	ENSG00000141562.18	NARF	595962	1.06991	9.12272e-15	0.75	0	0	FALSE	TRUE
chr17_81861970_81862466|SIRT7	1	FALSE	FALSE	FALSE	FALSE	chr17_81861970_81862466	1.10565	9.62186e-07	ENSG00000187531.14	SIRT7	59105	0.614713	8.42987e-06	0.73	0	0	FALSE	TRUE
chr17_81861970_81862466|FOXK2	2	FALSE	FALSE	FALSE	TRUE	chr17_81861970_81862466	1.10565	9.62186e-07	ENSG00000141568.21	FOXK2	657495	0.678415	3.22319e-07	0.72	0	0	FALSE	TRUE
chr17_81863324_81867473|HGS	1	FALSE	FALSE	FALSE	FALSE	chr17_81863324_81867473	1.20102	1.79158e-06	ENSG00000185359.14	HGS	-182072	1.04132	1.95161e-20	0.87	0	0	FALSE	FALSE
chr17_81863324_81867473|CSNK1D	1	FALSE	FALSE	FALSE	FALSE	chr17_81863324_81867473	1.20102	1.79158e-06	ENSG00000141551.14	CSNK1D	408332	0.546384	8.35947e-08	0.8	0	0	FALSE	FALSE
chr17_81863324_81867473|NPLOC4	1	FALSE	FALSE	FALSE	FALSE	chr17_81863324_81867473	1.20102	1.79158e-06	ENSG00000182446.14	NPLOC4	-216933	0.815919	3.52557e-11	0.79	0	0	FALSE	FALSE
chr17_81863324_81867473|CCDC137	2	FALSE	TRUE	FALSE	FALSE	chr17_81863324_81867473	1.20102	1.79158e-06	ENSG00000185298.13	CCDC137	-198661	0.947765	3.36736e-16	0.79	0	0	FALSE	FALSE
chr17_81863324_81867473|CEP131	2	FALSE	TRUE	FALSE	FALSE	chr17_81863324_81867473	1.20102	1.79158e-06	ENSG00000141577.14	CEP131	-642399	1.42115	2.39109e-19	0.77	0	0	FALSE	FALSE
chr17_81863324_81867473|NARF	1	FALSE	FALSE	FALSE	FALSE	chr17_81863324_81867473	1.20102	1.79158e-06	ENSG00000141562.18	NARF	592781	1.06991	9.12272e-15	0.76	0	0	FALSE	FALSE
chr17_81863324_81867473|FOXK2	1	FALSE	FALSE	FALSE	FALSE	chr17_81863324_81867473	1.20102	1.79158e-06	ENSG00000141568.21	FOXK2	654314	0.678415	3.22319e-07	0.74	0	0	FALSE	FALSE
chr17_81863324_81867473|SIRT7	1	FALSE	FALSE	FALSE	FALSE	chr17_81863324_81867473	1.20102	1.79158e-06	ENSG00000187531.14	SIRT7	55924	0.614713	8.42987e-06	0.71	0	0	FALSE	FALSE
chr17_81863324_81867473|MAFG	1	FALSE	FALSE	FALSE	FALSE	chr17_81863324_81867473	1.20102	1.79158e-06	ENSG00000197063.11	MAFG	62336	0.980191	3.10304e-07	0.71	0	0	FALSE	FALSE
chr17_81871673_81871842|HGS	1	FALSE	FALSE	FALSE	FALSE	chr17_81871673_81871842	1.05181	1.56094e-05	ENSG00000185359.14	HGS	-188431	1.04132	1.95161e-20	0.87	0	0	FALSE	FALSE
chr17_81871673_81871842|CEP131	2	FALSE	TRUE	FALSE	FALSE	chr17_81871673_81871842	1.05181	1.56094e-05	ENSG00000141577.14	CEP131	-648758	1.42115	2.39109e-19	0.81	0	0	FALSE	FALSE
chr17_81871673_81871842|CCDC137	2	FALSE	FALSE	FALSE	TRUE	chr17_81871673_81871842	1.05181	1.56094e-05	ENSG00000185298.13	CCDC137	-205020	0.947765	3.36736e-16	0.8	0	0	FALSE	FALSE
chr17_81871673_81871842|NPLOC4	1	FALSE	FALSE	FALSE	FALSE	chr17_81871673_81871842	1.05181	1.56094e-05	ENSG00000182446.14	NPLOC4	-223292	0.815919	3.52557e-11	0.77	0	0	FALSE	FALSE
chr17_81871673_81871842|MAFG-DT	1	FALSE	FALSE	FALSE	FALSE	chr17_81871673_81871842	1.05181	1.56094e-05	ENSG00000265688.2	MAFG-DT	56071	3.02544	3.42431e-28	0.73	0	0	FALSE	FALSE
chr17_81871673_81871842|CSNK1D	1	FALSE	FALSE	FALSE	FALSE	chr17_81871673_81871842	1.05181	1.56094e-05	ENSG00000141551.14	CSNK1D	401973	0.546384	8.35947e-08	0.73	0	0	FALSE	FALSE
chr17_81871910_81872258|HGS	1	FALSE	FALSE	FALSE	FALSE	chr17_81871910_81872258	1.09076	2.65551e-05	ENSG00000185359.14	HGS	-188758	1.04132	1.95161e-20	0.88	0	0	FALSE	FALSE
chr17_81871910_81872258|CEP131	2	FALSE	TRUE	FALSE	FALSE	chr17_81871910_81872258	1.09076	2.65551e-05	ENSG00000141577.14	CEP131	-649085	1.42115	2.39109e-19	0.8	0	0	FALSE	FALSE
chr17_81871910_81872258|CCDC137	2	FALSE	TRUE	FALSE	FALSE	chr17_81871910_81872258	1.09076	2.65551e-05	ENSG00000185298.13	CCDC137	-205347	0.947765	3.36736e-16	0.8	0	0	FALSE	FALSE
chr17_81871910_81872258|NPLOC4	1	FALSE	FALSE	FALSE	FALSE	chr17_81871910_81872258	1.09076	2.65551e-05	ENSG00000182446.14	NPLOC4	-223619	0.815919	3.52557e-11	0.77	0	0	FALSE	FALSE
chr17_81871910_81872258|CSNK1D	1	FALSE	FALSE	FALSE	FALSE	chr17_81871910_81872258	1.09076	2.65551e-05	ENSG00000141551.14	CSNK1D	401647	0.546384	8.35947e-08	0.73	0	0	FALSE	FALSE
chr17_81871910_81872258|MAFG-DT	1	FALSE	FALSE	FALSE	FALSE	chr17_81871910_81872258	1.09076	2.65551e-05	ENSG00000265688.2	MAFG-DT	55745	3.02544	3.42431e-28	0.72	0	0	FALSE	FALSE
chr17_81872524_81874724|HGS	2	FALSE	FALSE	FALSE	TRUE	chr17_81872524_81874724	1.08806	1.9398e-06	ENSG00000185359.14	HGS	-190298	1.04132	1.95161e-20	0.87	0	0	FALSE	TRUE
chr17_81872524_81874724|CEP131	3	FALSE	TRUE	FALSE	TRUE	chr17_81872524_81874724	1.08806	1.9398e-06	ENSG00000141577.14	CEP131	-650625	1.42115	2.39109e-19	0.79	0	0	FALSE	TRUE
chr17_81872524_81874724|NPLOC4	1	FALSE	FALSE	FALSE	FALSE	chr17_81872524_81874724	1.08806	1.9398e-06	ENSG00000182446.14	NPLOC4	-225159	0.815919	3.52557e-11	0.79	0	0	FALSE	TRUE
chr17_81872524_81874724|CCDC137	3	FALSE	TRUE	FALSE	TRUE	chr17_81872524_81874724	1.08806	1.9398e-06	ENSG00000185298.13	CCDC137	-206887	0.947765	3.36736e-16	0.76	0	0	FALSE	TRUE
chr17_81872524_81874724|CSNK1D	2	FALSE	TRUE	FALSE	FALSE	chr17_81872524_81874724	1.08806	1.9398e-06	ENSG00000141551.14	CSNK1D	400107	0.546384	8.35947e-08	0.76	0	0	FALSE	TRUE
chr17_81872524_81874724|MAFG-DT	2	FALSE	TRUE	FALSE	FALSE	chr17_81872524_81874724	1.08806	1.9398e-06	ENSG00000265688.2	MAFG-DT	54205	3.02544	3.42431e-28	0.75	0	0	FALSE	TRUE
chr17_81872524_81874724|FOXK2	2	FALSE	FALSE	FALSE	TRUE	chr17_81872524_81874724	1.08806	1.9398e-06	ENSG00000141568.21	FOXK2	646089	0.678415	3.22319e-07	0.73	0	0	FALSE	TRUE
chr17_81872524_81874724|SIRT7	1	FALSE	FALSE	FALSE	FALSE	chr17_81872524_81874724	1.08806	1.9398e-06	ENSG00000187531.14	SIRT7	47699	0.614713	8.42987e-06	0.72	0	0	FALSE	TRUE
chr17_81872524_81874724|NARF	3	FALSE	TRUE	FALSE	TRUE	chr17_81872524_81874724	1.08806	1.9398e-06	ENSG00000141562.18	NARF	584556	1.06991	9.12272e-15	0.71	0	0	FALSE	TRUE
chr17_81951587_81952320|HGS	1	FALSE	FALSE	FALSE	FALSE	chr17_81951587_81952320	0.816718	0.106398	ENSG00000185359.14	HGS	-268627	1.04132	1.95161e-20	0.75	0	0	FALSE	FALSE
chr17_82031227_82031468|RAC3	3	FALSE	TRUE	FALSE	TRUE	chr17_82031227_82031468	0.742947	1	ENSG00000169750.9	RAC3	330	0.985611	0.000137928	0.73	0	0	FALSE	FALSE
chr17_82031227_82031468|LRRC45	3	FALSE	TRUE	FALSE	TRUE	chr17_82031227_82031468	0.742947	1	ENSG00000169683.8	LRRC45	-8042	0.87254	2.09192e-05	0.71	0	0	FALSE	FALSE
chr17_82031227_82031468|FASN	1	FALSE	FALSE	FALSE	FALSE	chr17_82031227_82031468	0.742947	1	ENSG00000169710.9	FASN	66946	1.33108	1.01595e-05	0.7	0	0	FALSE	FALSE
chr17_82077774_82078039|FASN	2	FALSE	FALSE	FALSE	TRUE	chr17_82077774_82078039	0.671275	1	ENSG00000169710.9	FASN	20387	1.33108	1.01595e-05	0.75	0	0	FALSE	FALSE
chr17_82098524_82100812|FASN	1	FALSE	FALSE	FALSE	FALSE	chr17_82098524_82100812	0.990936	0.19061	ENSG00000169710.9	FASN	-1374	1.33108	1.01595e-05	0.72	0	0	FALSE	FALSE
chr17_82101020_82101358|FASN	1	FALSE	FALSE	FALSE	FALSE	chr17_82101020_82101358	0.762436	1	ENSG00000169710.9	FASN	-2895	1.33108	1.01595e-05	0.73	0	0	FALSE	FALSE
chr17_82213133_82213908|SIRT7	1	FALSE	FALSE	FALSE	FALSE	chr17_82213133_82213908	0.883374	0.468858	ENSG00000187531.14	SIRT7	-292197	0.614713	8.42987e-06	0.72	0	0	FALSE	FALSE
chr17_82334324_82337002|HGS	1	FALSE	FALSE	FALSE	FALSE	chr17_82334324_82337002	2.11655	2.48607e-05	ENSG00000185359.14	HGS	-652337	1.04132	1.95161e-20	0.75	3.5e-13	3.045e-11	FALSE	FALSE
chr17_82337124_82339880|HGS	1	FALSE	FALSE	FALSE	FALSE	chr17_82337124_82339880	2.20475	1.04547e-05	ENSG00000185359.14	HGS	-655176	1.04132	1.95161e-20	0.73	2.5e-12	2.175e-10	FALSE	FALSE
chr17_82342389_82342648|HGS	1	FALSE	FALSE	FALSE	FALSE	chr17_82342389_82342648	1.64909	0.000895665	ENSG00000185359.14	HGS	-659192	1.04132	1.95161e-20	0.71	2.8e-11	2.436e-09	FALSE	FALSE
chr17_82343585_82343928|HGS	1	FALSE	FALSE	FALSE	FALSE	chr17_82343585_82343928	1.63197	0.00360362	ENSG00000185359.14	HGS	-660430	1.04132	1.95161e-20	0.7	8.6e-11	7.482e-09	FALSE	FALSE
chr17_82344257_82344488|HGS	1	FALSE	FALSE	FALSE	FALSE	chr17_82344257_82344488	1.73048	0.000802367	ENSG00000185359.14	HGS	-661046	1.04132	1.95161e-20	0.71	2.3e-11	2.001e-09	FALSE	FALSE
chr17_82344650_82344847|HGS	1	FALSE	FALSE	FALSE	FALSE	chr17_82344650_82344847	1.6732	0.0021434	ENSG00000185359.14	HGS	-661422	1.04132	1.95161e-20	0.7	8.3e-11	7.221e-09	FALSE	FALSE
chr17_82345160_82345501|HGS	1	FALSE	FALSE	FALSE	FALSE	chr17_82345160_82345501	1.84073	0.000702298	ENSG00000185359.14	HGS	-662004	1.04132	1.95161e-20	0.7	4.5e-11	3.915e-09	FALSE	FALSE
chr17_8745726_8745930|CCDC42	2	TRUE	FALSE	FALSE	FALSE	chr17_8745726_8745930	-1.10337	1	ENSG00000161973.11	CCDC42	-609	-1.85373	9.38576e-08	0.82	2e-17	8.4e-16	FALSE	FALSE
chr17_8745936_8746733|CCDC42	1	FALSE	FALSE	FALSE	FALSE	chr17_8745936_8746733	-1.82605	0.0114988	ENSG00000161973.11	CCDC42	-1115	-1.85373	9.38576e-08	0.83	5e-18	2.1e-16	FALSE	FALSE
chr18_22695000_22695350|AC090912.1	3	FALSE	TRUE	FALSE	TRUE	chr18_22695000_22695350	-0.738627	1	ENSG00000265943.1	AC090912.1	238589	-0.924639	1.40321e-05	0.82	0	0	FALSE	FALSE
chr18_285800_287200|AP000845.1	1	FALSE	FALSE	FALSE	FALSE	chr18_285800_287200	-1.23148	0.182477	ENSG00000263884.1	AP000845.1	-18352	-1.33956	2.36559e-07	0.88	6.6e-23	9.24e-22	TRUE	FALSE
chr18_31431637_31432837|TTR	1	FALSE	FALSE	FALSE	FALSE	chr18_31431637_31432837	-1.7536	0.000181156	ENSG00000118271.12	TTR	124772	-2.351	1.17271e-10	0.84	5.1e-19	1.122e-17	FALSE	FALSE
chr18_31431637_31432837|RNF125	1	FALSE	FALSE	FALSE	FALSE	chr18_31431637_31432837	-1.7536	0.000181156	ENSG00000101695.9	RNF125	586588	-1.87624	3.25424e-28	0.73	5.8e-12	1.276e-10	FALSE	FALSE
chr18_31485636_31486133|TTR	1	FALSE	FALSE	FALSE	FALSE	chr18_31485636_31486133	-1.70993	0.000264175	ENSG00000118271.12	TTR	71124	-2.351	1.17271e-10	0.88	1.1e-22	2.53e-21	FALSE	FALSE
chr18_31485636_31486133|RNF125	1	FALSE	FALSE	FALSE	FALSE	chr18_31485636_31486133	-1.70993	0.000264175	ENSG00000101695.9	RNF125	532940	-1.87624	3.25424e-28	0.75	4.2e-13	9.66e-12	FALSE	FALSE
chr18_31485636_31486133|MEP1B	1	FALSE	FALSE	FALSE	FALSE	chr18_31485636_31486133	-1.70993	0.000264175	ENSG00000141434.12	MEP1B	699184	-2.006	0.000150934	0.74	2.1e-12	4.83e-11	FALSE	FALSE
chr18_31487113_31487343|TTR	1	FALSE	FALSE	FALSE	FALSE	chr18_31487113_31487343	-1.67902	0.000834053	ENSG00000118271.12	TTR	69781	-2.351	1.17271e-10	0.87	3.2e-21	7.36e-20	FALSE	FALSE
chr18_31487113_31487343|RNF125	1	FALSE	FALSE	FALSE	FALSE	chr18_31487113_31487343	-1.67902	0.000834053	ENSG00000101695.9	RNF125	531597	-1.87624	3.25424e-28	0.75	6.4e-13	1.472e-11	FALSE	FALSE
chr18_31487113_31487343|MEP1B	1	FALSE	FALSE	FALSE	FALSE	chr18_31487113_31487343	-1.67902	0.000834053	ENSG00000141434.12	MEP1B	697841	-2.006	0.000150934	0.72	8.3e-12	1.909e-10	FALSE	FALSE
chr18_31603883_31609437|TTR	2	FALSE	TRUE	FALSE	FALSE	chr18_31603883_31609437	-2.04654	0.00180647	ENSG00000118271.12	TTR	-49651	-2.351	1.17271e-10	0.79	0	0	FALSE	FALSE
chr18_31610437_31611437|TTR	3	FALSE	TRUE	TRUE	FALSE	chr18_31610437_31611437	-1.98726	0.00334652	ENSG00000118271.12	TTR	-53928	-2.351	1.17271e-10	0.87	1.5e-21	3.6e-20	FALSE	FALSE
chr18_31610437_31611437|MEP1B	1	FALSE	FALSE	FALSE	FALSE	chr18_31610437_31611437	-1.98726	0.00334652	ENSG00000141434.12	MEP1B	574132	-2.006	0.000150934	0.72	1.1e-11	2.64e-10	FALSE	FALSE
chr18_31614179_31615808|TTR	3	FALSE	TRUE	TRUE	FALSE	chr18_31614179_31615808	-2.00976	0.00220515	ENSG00000118271.12	TTR	-57984	-2.351	1.17271e-10	0.87	1.1e-21	2.64e-20	FALSE	FALSE
chr18_31614179_31615808|MEP1B	1	FALSE	FALSE	FALSE	FALSE	chr18_31614179_31615808	-2.00976	0.00220515	ENSG00000141434.12	MEP1B	570075	-2.006	0.000150934	0.73	2.4e-12	5.76e-11	FALSE	FALSE
chr18_31711037_31713237|TTR	2	FALSE	TRUE	FALSE	FALSE	chr18_31711037_31713237	-1.64551	0.0404418	ENSG00000118271.12	TTR	-155128	-2.351	1.17271e-10	0.85	2.7e-19	6.48e-18	FALSE	FALSE
chr18_31721181_31723837|TTR	1	FALSE	FALSE	FALSE	FALSE	chr18_31721181_31723837	-1.45856	0.536167	ENSG00000118271.12	TTR	-165500	-2.351	1.17271e-10	0.75	7.3e-13	1.752e-11	FALSE	FALSE
chr18_31721181_31723837|LRRC37A7P	1	FALSE	FALSE	FALSE	FALSE	chr18_31721181_31723837	-1.45856	0.536167	ENSG00000265158.1	LRRC37A7P	1689	-1.17252	0.00379546	0.73	3.4e-12	8.16e-11	FALSE	FALSE
chr18_31730961_31731521|TTR	2	FALSE	FALSE	FALSE	TRUE	chr18_31730961_31731521	-1.73243	0.0243456	ENSG00000118271.12	TTR	-174232	-2.351	1.17271e-10	0.84	2.5e-18	6e-17	FALSE	FALSE
chr18_31730961_31731521|LRRC37A7P	2	TRUE	FALSE	FALSE	FALSE	chr18_31730961_31731521	-1.73243	0.0243456	ENSG00000265158.1	LRRC37A7P	-7043	-1.17252	0.00379546	0.75	2.9e-13	6.96e-12	FALSE	FALSE
chr18_31735637_31742637|LRRC37A7P	1	FALSE	FALSE	FALSE	FALSE	chr18_31735637_31742637	-1.67232	0.12948	ENSG00000265158.1	LRRC37A7P	-14939	-1.17252	0.00379546	0.84	1.1e-18	2.64e-17	FALSE	FALSE
chr18_31765639_31766296|TTR	3	FALSE	TRUE	FALSE	TRUE	chr18_31765639_31766296	-1.79767	0.0067223	ENSG00000118271.12	TTR	-208958	-2.351	1.17271e-10	0.86	3.4e-20	8.16e-19	FALSE	FALSE
chr18_31767928_31768266|TTR	3	FALSE	TRUE	FALSE	TRUE	chr18_31767928_31768266	-1.80152	0.00472395	ENSG00000118271.12	TTR	-211088	-2.351	1.17271e-10	0.85	2.6e-19	6.24e-18	FALSE	FALSE
chr18_31772637_31775637|TTR	2	FALSE	FALSE	FALSE	TRUE	chr18_31772637_31775637	-2.0472	0.00136289	ENSG00000118271.12	TTR	-217128	-2.351	1.17271e-10	0.83	4.6e-18	1.15e-16	FALSE	FALSE
chr18_31772637_31775637|LRRC37A7P	2	TRUE	FALSE	FALSE	FALSE	chr18_31772637_31775637	-2.0472	0.00136289	ENSG00000265158.1	LRRC37A7P	-49939	-1.17252	0.00379546	0.75	5.4e-13	1.35e-11	FALSE	FALSE
chr18_31787346_31788116|TTR	2	FALSE	TRUE	FALSE	FALSE	chr18_31787346_31788116	-1.936	0.00114808	ENSG00000118271.12	TTR	-230722	-2.351	1.17271e-10	0.84	8.8e-19	2.2e-17	FALSE	FALSE
chr18_31788986_31789977|TTR	3	FALSE	TRUE	FALSE	TRUE	chr18_31788986_31789977	-1.92195	0.00134379	ENSG00000118271.12	TTR	-232472	-2.351	1.17271e-10	0.85	4.4e-19	1.1e-17	FALSE	FALSE
chr18_31790437_31795437|TTR	3	FALSE	TRUE	FALSE	TRUE	chr18_31790437_31795437	-2.02517	0.000414494	ENSG00000118271.12	TTR	-235928	-2.351	1.17271e-10	0.83	3.1e-18	7.75e-17	FALSE	FALSE
chr18_31796637_31803037|TTR	2	FALSE	TRUE	FALSE	FALSE	chr18_31796637_31803037	-1.96862	0.00067545	ENSG00000118271.12	TTR	-242828	-2.351	1.17271e-10	0.84	7.8e-19	1.95e-17	FALSE	FALSE
chr18_31809228_31809610|TTR	1	FALSE	FALSE	FALSE	FALSE	chr18_31809228_31809610	-1.78589	0.00231014	ENSG00000118271.12	TTR	-252410	-2.351	1.17271e-10	0.84	2.5e-18	6.25e-17	FALSE	FALSE
chr18_31810087_31810572|TTR	2	FALSE	TRUE	FALSE	FALSE	chr18_31810087_31810572	-1.86881	0.00254411	ENSG00000118271.12	TTR	-253320	-2.351	1.17271e-10	0.83	9.4e-18	2.35e-16	FALSE	FALSE
chr18_31810919_31811477|TTR	2	FALSE	TRUE	FALSE	FALSE	chr18_31810919_31811477	-1.87522	0.00284749	ENSG00000118271.12	TTR	-254189	-2.351	1.17271e-10	0.83	9.5e-18	2.375e-16	FALSE	FALSE
chr18_31819555_31819781|TTR	2	FALSE	TRUE	FALSE	FALSE	chr18_31819555_31819781	-1.86197	0.00438285	ENSG00000118271.12	TTR	-262659	-2.351	1.17271e-10	0.83	7.3e-18	1.825e-16	FALSE	FALSE
chr18_31821012_31822538|TTR	2	FALSE	TRUE	FALSE	FALSE	chr18_31821012_31822538	-1.88897	0.00559123	ENSG00000118271.12	TTR	-264766	-2.351	1.17271e-10	0.83	5.7e-18	1.425e-16	FALSE	FALSE
chr18_31824992_31825627|TTR	2	FALSE	TRUE	FALSE	FALSE	chr18_31824992_31825627	-1.81398	0.00460274	ENSG00000118271.12	TTR	-268300	-2.351	1.17271e-10	0.82	2.8e-17	7e-16	FALSE	FALSE
chr18_34491036_34493036|DTNA	2	FALSE	FALSE	TRUE	FALSE	chr18_34491036_34493036	1.15672	1	ENSG00000134769.22	DTNA	1254	2.05833	1.40889e-08	0.82	5.1e-17	7.65e-16	FALSE	FALSE
chr18_49655630_49657430|SMUG1P1	4	FALSE	TRUE	TRUE	TRUE	chr18_49655630_49657430	-1.39463	0.35651	ENSG00000267444.1	SMUG1P1	-6180	-3.46639	1.03928e-07	0.72	7.4e-12	1.332e-10	FALSE	FALSE
chr18_49677430_49688330|SMUG1P1	3	FALSE	TRUE	FALSE	TRUE	chr18_49677430_49688330	-1.10772	1	ENSG00000267444.1	SMUG1P1	-32530	-3.46639	1.03928e-07	0.74	1.1e-12	1.98e-11	FALSE	FALSE
chr18_49689030_49697430|SMUG1P1	2	FALSE	FALSE	FALSE	TRUE	chr18_49689030_49697430	-0.943431	1	ENSG00000267444.1	SMUG1P1	-42880	-3.46639	1.03928e-07	0.72	8e-12	1.44e-10	FALSE	FALSE
chr18_49697469_49697738|SMUG1P1	2	FALSE	FALSE	FALSE	TRUE	chr18_49697469_49697738	-0.985823	1	ENSG00000267444.1	SMUG1P1	-47253	-3.46639	1.03928e-07	0.71	2.8e-11	5.04e-10	FALSE	FALSE
chr18_49697792_49698256|SMUG1P1	2	FALSE	FALSE	FALSE	TRUE	chr18_49697792_49698256	-1.06391	1	ENSG00000267444.1	SMUG1P1	-47674	-3.46639	1.03928e-07	0.74	1.6e-12	2.88e-11	FALSE	FALSE
chr18_49708663_49709912|SMUG1P1	2	FALSE	FALSE	FALSE	TRUE	chr18_49708663_49709912	-1.12447	1	ENSG00000267444.1	SMUG1P1	-58937	-3.46639	1.03928e-07	0.71	1.6e-11	2.88e-10	FALSE	FALSE
chr18_57165769_57168369|LINC02565	3	FALSE	TRUE	FALSE	TRUE	chr18_57165769_57168369	-1.42656	1	ENSG00000267726.1	LINC02565	4125	-1.3451	0.00559196	0.9	1.2e-24	1.92e-23	FALSE	FALSE
chr18_57328369_57329569|LINC02565	4	FALSE	TRUE	TRUE	TRUE	chr18_57328369_57329569	-1.62584	1	ENSG00000267726.1	LINC02565	-157775	-1.3451	0.00559196	0.82	1.8e-17	2.88e-16	FALSE	FALSE
chr18_57348769_57349969|LINC02565	2	FALSE	FALSE	FALSE	TRUE	chr18_57348769_57349969	-1.21992	1	ENSG00000267726.1	LINC02565	-178175	-1.3451	0.00559196	0.78	1.2e-14	1.92e-13	FALSE	FALSE
chr18_57389854_57390433|LINC02565	1	FALSE	FALSE	FALSE	FALSE	chr18_57389854_57390433	-1.11233	1	ENSG00000267726.1	LINC02565	-218949	-1.3451	0.00559196	0.75	3.7e-13	5.92e-12	FALSE	FALSE
chr18_57408568_57410368|LINC02565	2	FALSE	TRUE	FALSE	FALSE	chr18_57408568_57410368	-1.704	0.132667	ENSG00000267726.1	LINC02565	-238274	-1.3451	0.00559196	0.76	2.3e-13	3.68e-12	FALSE	FALSE
chr18_57412168_57414568|LINC02565	3	FALSE	TRUE	FALSE	TRUE	chr18_57412168_57414568	-1.69821	0.137117	ENSG00000267726.1	LINC02565	-242174	-1.3451	0.00559196	0.76	2e-13	3.2e-12	FALSE	FALSE
chr18_57418568_57426168|LINC02565	2	FALSE	TRUE	FALSE	FALSE	chr18_57418568_57426168	-1.63921	0.317545	ENSG00000267726.1	LINC02565	-251174	-1.3451	0.00559196	0.77	3.4e-14	5.78e-13	FALSE	FALSE
chr18_6718240_6718742|AP005205.3	1	FALSE	FALSE	FALSE	FALSE	chr18_6718240_6718742	1.45455	0.611282	ENSG00000279479.1	AP005205.3	8562	3.67949	0.000149324	0.86	2.1e-20	2.31e-19	FALSE	FALSE
chr18_6718934_6720215|AP005205.3	1	FALSE	FALSE	FALSE	FALSE	chr18_6718934_6720215	1.64755	0.189178	ENSG00000279479.1	AP005205.3	7478	3.67949	0.000149324	0.85	9e-20	9.9e-19	FALSE	FALSE
chr18_67503363_67504563|DSEL	1	FALSE	FALSE	FALSE	FALSE	chr18_67503363_67504563	-0.898979	1	ENSG00000171451.14	DSEL	12757	-0.864719	0.00491432	0.7	6.7e-11	3.35e-10	FALSE	FALSE
chr18_69069963_69073963|CCDC102B	2	FALSE	FALSE	TRUE	FALSE	chr18_69069963_69073963	1.25998	1	ENSG00000150636.17	CCDC102B	-356754	0.991561	2.31648e-06	0.7	8.9e-11	5.34e-10	FALSE	FALSE
chr19_10074524_10076324|C3P1	5	TRUE	TRUE	TRUE	TRUE	chr19_10074524_10076324	-1.42824	0.0324793	ENSG00000167798.17	C3P1	-37621	-2.56405	1.55099e-10	0.82	0	0	FALSE	FALSE
chr19_10074524_10076324|SHFL	4	FALSE	TRUE	TRUE	TRUE	chr19_10074524_10076324	-1.42824	0.0324793	ENSG00000130813.18	SHFL	10698	-0.916148	2.91695e-07	0.75	0	0	FALSE	FALSE
chr19_12977343_12978786|CALR	1	FALSE	FALSE	FALSE	FALSE	chr19_12977343_12978786	0.872729	0.0107033	ENSG00000179218.15	CALR	-39486	0.70977	3.28301e-05	0.7	0	0	FALSE	TRUE
chr19_12983782_12985276|CALR	1	FALSE	FALSE	FALSE	FALSE	chr19_12983782_12985276	0.882188	0.00858501	ENSG00000179218.15	CALR	-45951	0.70977	3.28301e-05	0.71	0	0	FALSE	FALSE
chr19_12985297_12985640|CALR	1	FALSE	FALSE	FALSE	FALSE	chr19_12985297_12985640	0.887902	0.00875674	ENSG00000179218.15	CALR	-46890	0.70977	3.28301e-05	0.71	0	0	FALSE	FALSE
chr19_12985707_12986197|CALR	1	FALSE	FALSE	FALSE	FALSE	chr19_12985707_12986197	0.884556	0.00908962	ENSG00000179218.15	CALR	-47374	0.70977	3.28301e-05	0.71	0	0	FALSE	FALSE
chr19_12986203_12988029|CALR	1	FALSE	FALSE	FALSE	FALSE	chr19_12986203_12988029	0.882516	0.00963923	ENSG00000179218.15	CALR	-48538	0.70977	3.28301e-05	0.71	0	0	FALSE	FALSE
chr19_12988197_12988571|CALR	1	FALSE	FALSE	FALSE	FALSE	chr19_12988197_12988571	0.889301	0.00638092	ENSG00000179218.15	CALR	-49806	0.70977	3.28301e-05	0.71	0	0	FALSE	FALSE
chr19_12991005_12991913|CALR	1	FALSE	FALSE	FALSE	FALSE	chr19_12991005_12991913	0.887409	0.00415792	ENSG00000179218.15	CALR	-52881	0.70977	3.28301e-05	0.72	0	0	FALSE	FALSE
chr19_15631590_15640390|CYP4F3	1	FALSE	FALSE	FALSE	FALSE	chr19_15631590_15640390	-0.586109	1	ENSG00000186529.16	CYP4F3	4907	-1.06768	0.000147491	0.72	0	0	FALSE	FALSE
chr19_18032204_18036289|AC020904.2	1	FALSE	FALSE	FALSE	FALSE	chr19_18032204_18036289	1.41069	7.39368e-05	ENSG00000273654.1	AC020904.2	-11843	1.09004	2.53046e-09	0.73	0	0	FALSE	FALSE
chr19_19666791_19667191|NDUFA13	1	FALSE	FALSE	FALSE	FALSE	chr19_19666791_19667191	0.90072	1	ENSG00000186010.19	NDUFA13	-151255	0.548752	0.0248978	0.71	1.8e-11	9.18e-10	FALSE	FALSE
chr19_19896991_19898591|AC011477.2	1	FALSE	FALSE	FALSE	FALSE	chr19_19896991_19898591	1.03652	1	ENSG00000267565.1	AC011477.2	-1944	0.813488	0.000312851	0.78	0	0	FALSE	FALSE
chr19_19896991_19898591|ZNF253	1	FALSE	FALSE	FALSE	FALSE	chr19_19896991_19898591	1.03652	1	ENSG00000256771.4	ZNF253	-31909	0.837365	4.41161e-06	0.77	0	0	FALSE	FALSE
chr19_21126706_21130158|ZNF714	1	FALSE	FALSE	FALSE	FALSE	chr19_21126706_21130158	1.60695	0.0716026	ENSG00000160352.16	ZNF714	-46273	2.09349	3.76356e-12	0.71	1.8e-11	5.94e-10	FALSE	FALSE
chr19_21126706_21130158|ZNF738	1	FALSE	FALSE	FALSE	FALSE	chr19_21126706_21130158	1.60695	0.0716026	ENSG00000172687.13	ZNF738	230498	1.41121	1.1646e-07	0.71	2.5e-11	8.25e-10	FALSE	FALSE
chr19_21134184_21136171|ZNF738	1	FALSE	FALSE	FALSE	FALSE	chr19_21134184_21136171	1.64358	0.0365752	ENSG00000172687.13	ZNF738	223752	1.41121	1.1646e-07	0.7	5.1e-11	1.683e-09	FALSE	FALSE
chr19_21137269_21139238|ZNF714	1	FALSE	FALSE	FALSE	FALSE	chr19_21137269_21139238	1.5989	0.0715479	ENSG00000160352.16	ZNF714	-56094	2.09349	3.76356e-12	0.71	3.6e-11	1.224e-09	FALSE	FALSE
chr19_21341598_21343598|ZNF431	1	FALSE	FALSE	FALSE	FALSE	chr19_21341598_21343598	1.32478	0.0472623	ENSG00000196705.8	ZNF431	-200574	0.985431	1.13522e-05	0.7	4.2e-11	1.302e-09	FALSE	FALSE
chr19_35815917_35817898|PROSER3	1	FALSE	FALSE	FALSE	FALSE	chr19_35815917_35817898	0.639105	1	ENSG00000167595.15	PROSER3	-58764	0.505088	0.00500817	0.71	3.2e-11	2.976e-09	FALSE	FALSE
chr19_40918495_40923964|CYP2A6	4	FALSE	TRUE	TRUE	TRUE	chr19_40918495_40923964	-2.84327	0.000729446	ENSG00000255974.8	CYP2A6	-70782	-1.78351	0.00357238	0.93	4.3e-29	3.053e-27	FALSE	FALSE
chr19_40918495_40923964|CYP2A7	4	FALSE	TRUE	TRUE	TRUE	chr19_40918495_40923964	-2.84327	0.000729446	ENSG00000198077.11	CYP2A7	-38477	-1.84877	0.00505129	0.89	1.8e-23	1.278e-21	FALSE	FALSE
chr19_40918495_40923964|CYP2A7P1	1	FALSE	FALSE	FALSE	FALSE	chr19_40918495_40923964	-2.84327	0.000729446	ENSG00000213908.4	CYP2A7P1	106490	-2.03546	0.0027302	0.75	5.4e-13	3.834e-11	FALSE	FALSE
chr19_40918495_40923964|CYP2B7P	3	FALSE	TRUE	FALSE	TRUE	chr19_40918495_40923964	-2.84327	0.000729446	ENSG00000256612.7	CYP2B7P	2989	-1.80231	0.000632251	0.73	2.6e-12	1.846e-10	FALSE	FALSE
chr19_40918495_40923964|AC092071.1	4	FALSE	TRUE	TRUE	TRUE	chr19_40918495_40923964	-2.84327	0.000729446	ENSG00000269353.1	AC092071.1	25117	-3.07545	4.99862e-06	0.7	8e-11	5.68e-09	FALSE	FALSE
chr19_40961863_40963749|CYP2A7	5	TRUE	TRUE	TRUE	TRUE	chr19_40961863_40963749	-3.35823	2.45883e-05	ENSG00000198077.11	CYP2A7	-80054	-1.84877	0.00505129	0.9	0	0	FALSE	FALSE
chr19_40961863_40963749|CYP2A6	4	FALSE	TRUE	TRUE	TRUE	chr19_40961863_40963749	-3.35823	2.45883e-05	ENSG00000255974.8	CYP2A6	-112359	-1.78351	0.00357238	0.89	0	0	FALSE	FALSE
chr19_40961863_40963749|CYP2B7P	3	FALSE	TRUE	FALSE	TRUE	chr19_40961863_40963749	-3.35823	2.45883e-05	ENSG00000256612.7	CYP2B7P	-38587	-1.80231	0.000632251	0.82	0	0	FALSE	FALSE
chr19_40961863_40963749|CYP2B6	5	TRUE	TRUE	TRUE	TRUE	chr19_40961863_40963749	-3.35823	2.45883e-05	ENSG00000197408.10	CYP2B6	28476	-3.77333	7.13809e-27	0.8	0	0	FALSE	FALSE
chr19_40961863_40963749|AC092071.1	4	FALSE	TRUE	TRUE	TRUE	chr19_40961863_40963749	-3.35823	2.45883e-05	ENSG00000269353.1	AC092071.1	-16459	-3.07545	4.99862e-06	0.79	3.5e-15	2.485e-13	FALSE	FALSE
chr19_40961863_40963749|CYP2G1P	2	FALSE	TRUE	FALSE	FALSE	chr19_40961863_40963749	-3.35823	2.45883e-05	ENSG00000130612.16	CYP2G1P	-71980	-0.962963	0.0447954	0.7	8.7e-11	6.177e-09	FALSE	FALSE
chr19_40974295_40975095|CYP2A7	5	TRUE	TRUE	TRUE	TRUE	chr19_40974295_40975095	-3.25995	8.64312e-06	ENSG00000198077.11	CYP2A7	-91943	-1.84877	0.00505129	0.9	0	0	FALSE	FALSE
chr19_40974295_40975095|CYP2A6	4	FALSE	TRUE	TRUE	TRUE	chr19_40974295_40975095	-3.25995	8.64312e-06	ENSG00000255974.8	CYP2A6	-124248	-1.78351	0.00357238	0.89	0	0	FALSE	FALSE
chr19_40974295_40975095|CYP2B7P	3	FALSE	TRUE	FALSE	TRUE	chr19_40974295_40975095	-3.25995	8.64312e-06	ENSG00000256612.7	CYP2B7P	-50476	-1.80231	0.000632251	0.82	0	0	FALSE	FALSE
chr19_40974295_40975095|AC092071.1	4	FALSE	TRUE	TRUE	TRUE	chr19_40974295_40975095	-3.25995	8.64312e-06	ENSG00000269353.1	AC092071.1	-28348	-3.07545	4.99862e-06	0.79	2.8e-15	1.96e-13	FALSE	FALSE
chr19_40974295_40975095|CYP2B6	5	TRUE	TRUE	TRUE	TRUE	chr19_40974295_40975095	-3.25995	8.64312e-06	ENSG00000197408.10	CYP2B6	16587	-3.77333	7.13809e-27	0.79	0	0	FALSE	FALSE
chr19_40976295_40991009|CYP2A7	5	TRUE	TRUE	TRUE	TRUE	chr19_40976295_40991009	-2.91503	0.000291017	ENSG00000198077.11	CYP2A7	-100900	-1.84877	0.00505129	0.87	0	0	FALSE	FALSE
chr19_40976295_40991009|CYP2A6	4	FALSE	TRUE	TRUE	TRUE	chr19_40976295_40991009	-2.91503	0.000291017	ENSG00000255974.8	CYP2A6	-133205	-1.78351	0.00357238	0.85	0	0	FALSE	FALSE
chr19_40976295_40991009|CYP2B7P	3	FALSE	TRUE	FALSE	TRUE	chr19_40976295_40991009	-2.91503	0.000291017	ENSG00000256612.7	CYP2B7P	-59433	-1.80231	0.000632251	0.8	0	0	FALSE	FALSE
chr19_40976295_40991009|CYP2B6	5	TRUE	TRUE	TRUE	TRUE	chr19_40976295_40991009	-2.91503	0.000291017	ENSG00000197408.10	CYP2B6	7630	-3.77333	7.13809e-27	0.8	0	0	FALSE	FALSE
chr19_40976295_40991009|AC092071.1	4	FALSE	TRUE	TRUE	TRUE	chr19_40976295_40991009	-2.91503	0.000291017	ENSG00000269353.1	AC092071.1	-37305	-3.07545	4.99862e-06	0.79	4.8e-15	3.36e-13	FALSE	FALSE
chr19_41028695_41031095|CYP2A6	3	FALSE	TRUE	TRUE	FALSE	chr19_41028695_41031095	-2.94068	0.000553763	ENSG00000255974.8	CYP2A6	-179448	-1.78351	0.00357238	0.93	0	0	FALSE	FALSE
chr19_41028695_41031095|CYP2A7	3	FALSE	TRUE	TRUE	FALSE	chr19_41028695_41031095	-2.94068	0.000553763	ENSG00000198077.11	CYP2A7	-147143	-1.84877	0.00505129	0.85	0	0	FALSE	FALSE
chr19_41028695_41031095|CYP2B7P	3	FALSE	TRUE	FALSE	TRUE	chr19_41028695_41031095	-2.94068	0.000553763	ENSG00000256612.7	CYP2B7P	-105676	-1.80231	0.000632251	0.75	0	0	FALSE	FALSE
chr19_41028695_41031095|CYP2B6	3	FALSE	TRUE	FALSE	TRUE	chr19_41028695_41031095	-2.94068	0.000553763	ENSG00000197408.10	CYP2B6	-38613	-3.77333	7.13809e-27	0.72	0	0	FALSE	FALSE
chr19_41028695_41031095|AC092071.1	4	FALSE	TRUE	TRUE	TRUE	chr19_41028695_41031095	-2.94068	0.000553763	ENSG00000269353.1	AC092071.1	-83548	-3.07545	4.99862e-06	0.71	3.4e-11	2.312e-09	FALSE	FALSE
chr19_41034895_41038495|CYP2A6	3	FALSE	TRUE	TRUE	FALSE	chr19_41034895_41038495	-2.96816	0.000170405	ENSG00000255974.8	CYP2A6	-186248	-1.78351	0.00357238	0.92	0	0	FALSE	FALSE
chr19_41034895_41038495|CYP2A7	4	FALSE	TRUE	TRUE	TRUE	chr19_41034895_41038495	-2.96816	0.000170405	ENSG00000198077.11	CYP2A7	-153943	-1.84877	0.00505129	0.85	0	0	FALSE	FALSE
chr19_41034895_41038495|CYP2B7P	2	FALSE	TRUE	FALSE	FALSE	chr19_41034895_41038495	-2.96816	0.000170405	ENSG00000256612.7	CYP2B7P	-112476	-1.80231	0.000632251	0.76	0	0	FALSE	FALSE
chr19_41034895_41038495|AC092071.1	3	FALSE	TRUE	TRUE	FALSE	chr19_41034895_41038495	-2.96816	0.000170405	ENSG00000269353.1	AC092071.1	-90348	-3.07545	4.99862e-06	0.71	2e-11	1.36e-09	FALSE	FALSE
chr19_41034895_41038495|CYP2B6	2	FALSE	TRUE	FALSE	FALSE	chr19_41034895_41038495	-2.96816	0.000170405	ENSG00000197408.10	CYP2B6	-45413	-3.77333	7.13809e-27	0.71	0	0	FALSE	FALSE
chr19_41044295_41045695|CYP2A6	4	FALSE	TRUE	TRUE	TRUE	chr19_41044295_41045695	-2.99485	0.000207603	ENSG00000255974.8	CYP2A6	-194548	-1.78351	0.00357238	0.92	0	0	FALSE	FALSE
chr19_41044295_41045695|CYP2A7	4	FALSE	TRUE	TRUE	TRUE	chr19_41044295_41045695	-2.99485	0.000207603	ENSG00000198077.11	CYP2A7	-162243	-1.84877	0.00505129	0.85	0	0	FALSE	FALSE
chr19_41044295_41045695|CYP2B7P	2	FALSE	TRUE	FALSE	FALSE	chr19_41044295_41045695	-2.99485	0.000207603	ENSG00000256612.7	CYP2B7P	-120776	-1.80231	0.000632251	0.75	0	0	FALSE	FALSE
chr19_41044295_41045695|AC092071.1	3	FALSE	TRUE	TRUE	FALSE	chr19_41044295_41045695	-2.99485	0.000207603	ENSG00000269353.1	AC092071.1	-98648	-3.07545	4.99862e-06	0.71	3.2e-11	2.176e-09	FALSE	FALSE
chr19_41044295_41045695|CYP2B6	2	FALSE	TRUE	FALSE	FALSE	chr19_41044295_41045695	-2.99485	0.000207603	ENSG00000197408.10	CYP2B6	-53713	-3.77333	7.13809e-27	0.7	0	0	FALSE	FALSE
chr19_41077295_41079095|CYP2A6	4	FALSE	TRUE	TRUE	TRUE	chr19_41077295_41079095	-2.93775	0.000254995	ENSG00000255974.8	CYP2A6	-227748	-1.78351	0.00357238	0.93	0	0	FALSE	FALSE
chr19_41077295_41079095|CYP2A7	4	FALSE	TRUE	TRUE	TRUE	chr19_41077295_41079095	-2.93775	0.000254995	ENSG00000198077.11	CYP2A7	-195443	-1.84877	0.00505129	0.85	0	0	FALSE	FALSE
chr19_41077295_41079095|CYP2B7P	2	FALSE	TRUE	FALSE	FALSE	chr19_41077295_41079095	-2.93775	0.000254995	ENSG00000256612.7	CYP2B7P	-153976	-1.80231	0.000632251	0.75	0	0	FALSE	FALSE
chr19_41077295_41079095|AC092071.1	3	FALSE	TRUE	TRUE	FALSE	chr19_41077295_41079095	-2.93775	0.000254995	ENSG00000269353.1	AC092071.1	-131848	-3.07545	4.99862e-06	0.7	4.3e-11	2.967e-09	FALSE	FALSE
chr19_41077295_41079095|CYP2B6	2	FALSE	TRUE	FALSE	FALSE	chr19_41077295_41079095	-2.93775	0.000254995	ENSG00000197408.10	CYP2B6	-86913	-3.77333	7.13809e-27	0.7	0	0	FALSE	FALSE
chr19_41083495_41087895|CYP2A6	3	FALSE	TRUE	TRUE	FALSE	chr19_41083495_41087895	-2.94578	0.000198977	ENSG00000255974.8	CYP2A6	-235248	-1.78351	0.00357238	0.93	0	0	FALSE	FALSE
chr19_41083495_41087895|CYP2A7	3	FALSE	TRUE	TRUE	FALSE	chr19_41083495_41087895	-2.94578	0.000198977	ENSG00000198077.11	CYP2A7	-202943	-1.84877	0.00505129	0.85	0	0	FALSE	FALSE
chr19_41083495_41087895|CYP2B7P	2	FALSE	TRUE	FALSE	FALSE	chr19_41083495_41087895	-2.94578	0.000198977	ENSG00000256612.7	CYP2B7P	-161476	-1.80231	0.000632251	0.75	0	0	FALSE	FALSE
chr19_41083495_41087895|AC092071.1	3	FALSE	TRUE	TRUE	FALSE	chr19_41083495_41087895	-2.94578	0.000198977	ENSG00000269353.1	AC092071.1	-139348	-3.07545	4.99862e-06	0.7	4.4e-11	3.036e-09	FALSE	FALSE
chr19_41083495_41087895|CYP2B6	2	FALSE	TRUE	FALSE	FALSE	chr19_41083495_41087895	-2.94578	0.000198977	ENSG00000197408.10	CYP2B6	-94413	-3.77333	7.13809e-27	0.7	0	0	FALSE	FALSE
chr19_41139948_41140626|CYP2B6	2	FALSE	TRUE	FALSE	FALSE	chr19_41139948_41140626	-1.28836	0.0865232	ENSG00000197408.10	CYP2B6	-149005	-3.77333	7.13809e-27	0.72	0	0	FALSE	FALSE
chr19_41139948_41140626|CYP2B7P	1	FALSE	FALSE	FALSE	FALSE	chr19_41139948_41140626	-1.28836	0.0865232	ENSG00000256612.7	CYP2B7P	-216068	-1.80231	0.000632251	0.7	0	0	FALSE	FALSE
chr19_44923344_44925966|APOC1	3	FALSE	TRUE	TRUE	FALSE	chr19_44923344_44925966	-0.998188	0.0119506	ENSG00000130208.9	APOC1	-10408	-1.49894	9.60632e-07	0.93	0	0	FALSE	FALSE
chr19_44923344_44925966|AC006213.1	1	FALSE	FALSE	FALSE	FALSE	chr19_44923344_44925966	-0.998188	0.0119506	ENSG00000266921.2	AC006213.1	-921357	-0.765351	0.00205827	0.72	0	0	FALSE	FALSE
chr19_44926137_44926383|APOC1	4	TRUE	FALSE	TRUE	TRUE	chr19_44926137_44926383	-0.996093	0.0183268	ENSG00000130208.9	APOC1	-12013	-1.49894	9.60632e-07	0.94	0	0	FALSE	FALSE
chr19_44926137_44926383|AC006213.1	1	FALSE	FALSE	FALSE	FALSE	chr19_44926137_44926383	-0.996093	0.0183268	ENSG00000266921.2	AC006213.1	-922962	-0.765351	0.00205827	0.73	0	0	FALSE	FALSE
chr19_47868209_47869159|LINC01595	3	FALSE	TRUE	FALSE	TRUE	chr19_47868209_47869159	-2.18523	0.00236841	ENSG00000259108.3	LINC01595	-3225	-2.32349	1.65192e-05	0.82	2e-17	1.26e-15	TRUE	FALSE
chr19_47868209_47869159|SULT2A1	4	TRUE	TRUE	FALSE	TRUE	chr19_47868209_47869159	-2.18523	0.00236841	ENSG00000105398.4	SULT2A1	17631	-1.10229	0.00439155	0.71	0	0	TRUE	FALSE
chr19_48758343_48759543|FGF21	3	FALSE	TRUE	TRUE	FALSE	chr19_48758343_48759543	0.864089	1	ENSG00000105550.10	FGF21	-3419	1.51283	0.00334504	0.74	0	0	FALSE	FALSE
chr19_52519624_52521068|ZNF83	1	FALSE	FALSE	FALSE	FALSE	chr19_52519624_52521068	0.694168	1	ENSG00000167766.19	ZNF83	170150	0.966408	0.00524831	0.72	1.1e-11	8.03e-10	FALSE	FALSE
chr19_52519624_52521068|ZNF320	1	FALSE	FALSE	FALSE	FALSE	chr19_52519624_52521068	0.694168	1	ENSG00000182986.14	ZNF320	377347	1.32569	1.25404e-05	0.71	3.6e-11	2.628e-09	FALSE	FALSE
chr19_52526499_52527039|ZNF83	1	FALSE	FALSE	FALSE	FALSE	chr19_52526499_52527039	0.654092	1	ENSG00000167766.19	ZNF83	163727	0.966408	0.00524831	0.72	1e-11	7.3e-10	FALSE	FALSE
chr19_52526499_52527039|ZNF320	1	FALSE	FALSE	FALSE	FALSE	chr19_52526499_52527039	0.654092	1	ENSG00000182986.14	ZNF320	370924	1.32569	1.25404e-05	0.71	3.7e-11	2.701e-09	FALSE	FALSE
chr19_52527075_52527360|ZNF83	1	FALSE	FALSE	FALSE	FALSE	chr19_52527075_52527360	0.654092	1	ENSG00000167766.19	ZNF83	163278	0.966408	0.00524831	0.72	1e-11	7.3e-10	FALSE	FALSE
chr19_52527075_52527360|ZNF320	1	FALSE	FALSE	FALSE	FALSE	chr19_52527075_52527360	0.654092	1	ENSG00000182986.14	ZNF320	370475	1.32569	1.25404e-05	0.71	3.7e-11	2.701e-09	FALSE	FALSE
chr19_52690788_52691006|ZNF320	1	FALSE	FALSE	FALSE	FALSE	chr19_52690788_52691006	1.00997	1	ENSG00000182986.14	ZNF320	206796	1.32569	1.25404e-05	0.75	0	0	FALSE	FALSE
chr19_52690788_52691006|AC022150.4	1	FALSE	FALSE	FALSE	FALSE	chr19_52690788_52691006	1.00997	1	ENSG00000269825.2	AC022150.4	-364	1.99715	1.28072e-09	0.71	0	0	FALSE	FALSE
chr19_52690788_52691006|ZNF525	1	FALSE	FALSE	FALSE	FALSE	chr19_52690788_52691006	1.00997	1	ENSG00000203326.12	ZNF525	674796	1.20951	6.81512e-08	0.71	0	0	FALSE	FALSE
chr19_52691299_52691505|ZNF320	1	FALSE	FALSE	FALSE	FALSE	chr19_52691299_52691505	1.02087	1	ENSG00000182986.14	ZNF320	206291	1.32569	1.25404e-05	0.75	0	0	FALSE	FALSE
chr19_52691299_52691505|AC022150.4	1	FALSE	FALSE	FALSE	FALSE	chr19_52691299_52691505	1.02087	1	ENSG00000269825.2	AC022150.4	-869	1.99715	1.28072e-09	0.71	0	0	FALSE	FALSE
chr19_52691299_52691505|ZNF525	1	FALSE	FALSE	FALSE	FALSE	chr19_52691299_52691505	1.02087	1	ENSG00000203326.12	ZNF525	674291	1.20951	6.81512e-08	0.71	0	0	FALSE	FALSE
chr19_52691629_52691857|ZNF320	1	FALSE	FALSE	FALSE	FALSE	chr19_52691629_52691857	1.02011	1	ENSG00000182986.14	ZNF320	205950	1.32569	1.25404e-05	0.75	0	0	FALSE	FALSE
chr19_52691629_52691857|AC022150.4	1	FALSE	FALSE	FALSE	FALSE	chr19_52691629_52691857	1.02011	1	ENSG00000269825.2	AC022150.4	-1210	1.99715	1.28072e-09	0.71	0	0	FALSE	FALSE
chr19_52691629_52691857|ZNF525	1	FALSE	FALSE	FALSE	FALSE	chr19_52691629_52691857	1.02011	1	ENSG00000203326.12	ZNF525	673950	1.20951	6.81512e-08	0.7	0	0	FALSE	FALSE
chr19_52695947_52699147|ZNF320	1	FALSE	FALSE	FALSE	FALSE	chr19_52695947_52699147	1.02669	1	ENSG00000182986.14	ZNF320	200146	1.32569	1.25404e-05	0.77	0	0	FALSE	FALSE
chr19_52695947_52699147|AC022150.4	1	FALSE	FALSE	FALSE	FALSE	chr19_52695947_52699147	1.02669	1	ENSG00000269825.2	AC022150.4	-7014	1.99715	1.28072e-09	0.74	0	0	FALSE	FALSE
chr19_52695947_52699147|ZNF525	1	FALSE	FALSE	FALSE	FALSE	chr19_52695947_52699147	1.02669	1	ENSG00000203326.12	ZNF525	668146	1.20951	6.81512e-08	0.72	0	0	FALSE	FALSE
chr19_52695947_52699147|ZNF83	1	FALSE	FALSE	FALSE	FALSE	chr19_52695947_52699147	1.02669	1	ENSG00000167766.19	ZNF83	-7051	0.966408	0.00524831	0.7	0	0	FALSE	FALSE
chr19_52695947_52699147|ZNF611	1	FALSE	FALSE	FALSE	FALSE	chr19_52695947_52699147	1.02669	1	ENSG00000213020.10	ZNF611	37526	0.555667	0.0155719	0.7	0	0	FALSE	FALSE
chr19_52735374_52735577|ZNF320	1	FALSE	FALSE	FALSE	FALSE	chr19_52735374_52735577	1.13733	0.40793	ENSG00000182986.14	ZNF320	162217	1.32569	1.25404e-05	0.8	0	0	FALSE	FALSE
chr19_52735374_52735577|ZNF525	1	FALSE	FALSE	FALSE	FALSE	chr19_52735374_52735577	1.13733	0.40793	ENSG00000203326.12	ZNF525	630217	1.20951	6.81512e-08	0.78	0	0	FALSE	FALSE
chr19_52735374_52735577|AC022150.4	1	FALSE	FALSE	FALSE	FALSE	chr19_52735374_52735577	1.13733	0.40793	ENSG00000269825.2	AC022150.4	-44942	1.99715	1.28072e-09	0.76	0	0	FALSE	FALSE
chr19_52735374_52735577|ZNF611	1	FALSE	FALSE	FALSE	FALSE	chr19_52735374_52735577	1.13733	0.40793	ENSG00000213020.10	ZNF611	-402	0.555667	0.0155719	0.73	0	0	FALSE	FALSE
chr19_52735374_52735577|ZNF83	1	FALSE	FALSE	FALSE	FALSE	chr19_52735374_52735577	1.13733	0.40793	ENSG00000167766.19	ZNF83	-44979	0.966408	0.00524831	0.71	0	0	FALSE	FALSE
chr19_52735374_52735577|ZNF816	1	FALSE	FALSE	FALSE	FALSE	chr19_52735374_52735577	1.13733	0.40793	ENSG00000180257.14	ZNF816	227435	0.632209	0.0143198	0.71	0	0	FALSE	FALSE
chr19_52735374_52735577|ZNF665	1	FALSE	FALSE	FALSE	FALSE	chr19_52735374_52735577	1.13733	0.40793	ENSG00000197497.11	ZNF665	457910	0.925161	0.00510828	0.71	0	0	FALSE	FALSE
chr19_52735374_52735577|ZNF888	1	FALSE	FALSE	FALSE	FALSE	chr19_52735374_52735577	1.13733	0.40793	ENSG00000213793.5	ZNF888	188005	0.818135	0.00428159	0.7	0	0	FALSE	FALSE
chr19_52735805_52737147|ZNF320	1	FALSE	FALSE	FALSE	FALSE	chr19_52735805_52737147	1.13615	0.37426	ENSG00000182986.14	ZNF320	161217	1.32569	1.25404e-05	0.8	0	0	FALSE	FALSE
chr19_52735805_52737147|ZNF525	1	FALSE	FALSE	FALSE	FALSE	chr19_52735805_52737147	1.13615	0.37426	ENSG00000203326.12	ZNF525	629217	1.20951	6.81512e-08	0.78	0	0	FALSE	FALSE
chr19_52735805_52737147|AC022150.4	1	FALSE	FALSE	FALSE	FALSE	chr19_52735805_52737147	1.13615	0.37426	ENSG00000269825.2	AC022150.4	-45943	1.99715	1.28072e-09	0.76	0	0	FALSE	FALSE
chr19_52735805_52737147|ZNF611	1	FALSE	FALSE	FALSE	FALSE	chr19_52735805_52737147	1.13615	0.37426	ENSG00000213020.10	ZNF611	-1403	0.555667	0.0155719	0.72	0	0	FALSE	FALSE
chr19_52735805_52737147|ZNF83	1	FALSE	FALSE	FALSE	FALSE	chr19_52735805_52737147	1.13615	0.37426	ENSG00000167766.19	ZNF83	-45980	0.966408	0.00524831	0.71	0	0	FALSE	FALSE
chr19_52735805_52737147|ZNF816	1	FALSE	FALSE	FALSE	FALSE	chr19_52735805_52737147	1.13615	0.37426	ENSG00000180257.14	ZNF816	226435	0.632209	0.0143198	0.71	0	0	FALSE	FALSE
chr19_52735805_52737147|ZNF665	1	FALSE	FALSE	FALSE	FALSE	chr19_52735805_52737147	1.13615	0.37426	ENSG00000197497.11	ZNF665	456910	0.925161	0.00510828	0.71	0	0	FALSE	FALSE
chr19_52735805_52737147|ZNF888	1	FALSE	FALSE	FALSE	FALSE	chr19_52735805_52737147	1.13615	0.37426	ENSG00000213793.5	ZNF888	187005	0.818135	0.00428159	0.7	0	0	FALSE	FALSE
chr19_52740559_52742947|ZNF320	1	FALSE	FALSE	FALSE	FALSE	chr19_52740559_52742947	1.20455	0.0211205	ENSG00000182986.14	ZNF320	155940	1.32569	1.25404e-05	0.8	0	0	FALSE	FALSE
chr19_52740559_52742947|ZNF525	1	FALSE	FALSE	FALSE	FALSE	chr19_52740559_52742947	1.20455	0.0211205	ENSG00000203326.12	ZNF525	623940	1.20951	6.81512e-08	0.78	0	0	FALSE	FALSE
chr19_52740559_52742947|AC022150.4	1	FALSE	FALSE	FALSE	FALSE	chr19_52740559_52742947	1.20455	0.0211205	ENSG00000269825.2	AC022150.4	-51220	1.99715	1.28072e-09	0.77	0	0	FALSE	FALSE
chr19_52740559_52742947|ZNF611	1	FALSE	FALSE	FALSE	FALSE	chr19_52740559_52742947	1.20455	0.0211205	ENSG00000213020.10	ZNF611	-6680	0.555667	0.0155719	0.72	0	0	FALSE	FALSE
chr19_52740559_52742947|ZNF83	1	FALSE	FALSE	FALSE	FALSE	chr19_52740559_52742947	1.20455	0.0211205	ENSG00000167766.19	ZNF83	-51257	0.966408	0.00524831	0.71	0	0	FALSE	FALSE
chr19_52740559_52742947|ZNF816	1	FALSE	FALSE	FALSE	FALSE	chr19_52740559_52742947	1.20455	0.0211205	ENSG00000180257.14	ZNF816	221158	0.632209	0.0143198	0.71	0	0	FALSE	FALSE
chr19_52740559_52742947|ZNF665	1	FALSE	FALSE	FALSE	FALSE	chr19_52740559_52742947	1.20455	0.0211205	ENSG00000197497.11	ZNF665	451633	0.925161	0.00510828	0.71	0	0	FALSE	FALSE
chr19_52740559_52742947|ZNF888	1	FALSE	FALSE	FALSE	FALSE	chr19_52740559_52742947	1.20455	0.0211205	ENSG00000213793.5	ZNF888	181728	0.818135	0.00428159	0.7	0	0	FALSE	FALSE
chr19_52743263_52744838|ZNF320	1	FALSE	FALSE	FALSE	FALSE	chr19_52743263_52744838	1.14381	0.337342	ENSG00000182986.14	ZNF320	153642	1.32569	1.25404e-05	0.8	0	0	FALSE	FALSE
chr19_52743263_52744838|ZNF525	1	FALSE	FALSE	FALSE	FALSE	chr19_52743263_52744838	1.14381	0.337342	ENSG00000203326.12	ZNF525	621642	1.20951	6.81512e-08	0.78	0	0	FALSE	FALSE
chr19_52743263_52744838|AC022150.4	1	FALSE	FALSE	FALSE	FALSE	chr19_52743263_52744838	1.14381	0.337342	ENSG00000269825.2	AC022150.4	-53517	1.99715	1.28072e-09	0.77	0	0	FALSE	FALSE
chr19_52743263_52744838|ZNF611	1	FALSE	FALSE	FALSE	FALSE	chr19_52743263_52744838	1.14381	0.337342	ENSG00000213020.10	ZNF611	-8977	0.555667	0.0155719	0.72	0	0	FALSE	FALSE
chr19_52743263_52744838|ZNF83	1	FALSE	FALSE	FALSE	FALSE	chr19_52743263_52744838	1.14381	0.337342	ENSG00000167766.19	ZNF83	-53554	0.966408	0.00524831	0.71	0	0	FALSE	FALSE
chr19_52743263_52744838|ZNF816	1	FALSE	FALSE	FALSE	FALSE	chr19_52743263_52744838	1.14381	0.337342	ENSG00000180257.14	ZNF816	218860	0.632209	0.0143198	0.71	0	0	FALSE	FALSE
chr19_52743263_52744838|ZNF665	1	FALSE	FALSE	FALSE	FALSE	chr19_52743263_52744838	1.14381	0.337342	ENSG00000197497.11	ZNF665	449335	0.925161	0.00510828	0.71	0	0	FALSE	FALSE
chr19_52743263_52744838|ZNF888	1	FALSE	FALSE	FALSE	FALSE	chr19_52743263_52744838	1.14381	0.337342	ENSG00000213793.5	ZNF888	179430	0.818135	0.00428159	0.7	0	0	FALSE	FALSE
chr19_52745347_52747147|ZNF320	1	FALSE	FALSE	FALSE	FALSE	chr19_52745347_52747147	1.13166	0.352413	ENSG00000182986.14	ZNF320	151446	1.32569	1.25404e-05	0.8	0	0	FALSE	FALSE
chr19_52745347_52747147|ZNF525	1	FALSE	FALSE	FALSE	FALSE	chr19_52745347_52747147	1.13166	0.352413	ENSG00000203326.12	ZNF525	619446	1.20951	6.81512e-08	0.78	0	0	FALSE	FALSE
chr19_52745347_52747147|AC022150.4	1	FALSE	FALSE	FALSE	FALSE	chr19_52745347_52747147	1.13166	0.352413	ENSG00000269825.2	AC022150.4	-55714	1.99715	1.28072e-09	0.76	0	0	FALSE	FALSE
chr19_52745347_52747147|ZNF611	1	FALSE	FALSE	FALSE	FALSE	chr19_52745347_52747147	1.13166	0.352413	ENSG00000213020.10	ZNF611	-11174	0.555667	0.0155719	0.72	0	0	FALSE	FALSE
chr19_52745347_52747147|ZNF83	1	FALSE	FALSE	FALSE	FALSE	chr19_52745347_52747147	1.13166	0.352413	ENSG00000167766.19	ZNF83	-55751	0.966408	0.00524831	0.71	0	0	FALSE	FALSE
chr19_52745347_52747147|ZNF816	1	FALSE	FALSE	FALSE	FALSE	chr19_52745347_52747147	1.13166	0.352413	ENSG00000180257.14	ZNF816	216664	0.632209	0.0143198	0.71	0	0	FALSE	FALSE
chr19_52745347_52747147|ZNF665	1	FALSE	FALSE	FALSE	FALSE	chr19_52745347_52747147	1.13166	0.352413	ENSG00000197497.11	ZNF665	447139	0.925161	0.00510828	0.71	0	0	FALSE	FALSE
chr19_52745347_52747147|ZNF888	1	FALSE	FALSE	FALSE	FALSE	chr19_52745347_52747147	1.13166	0.352413	ENSG00000213793.5	ZNF888	177234	0.818135	0.00428159	0.7	0	0	FALSE	FALSE
chr19_52748993_52749921|ZNF320	1	FALSE	FALSE	FALSE	FALSE	chr19_52748993_52749921	1.13372	0.371253	ENSG00000182986.14	ZNF320	148236	1.32569	1.25404e-05	0.8	0	0	FALSE	FALSE
chr19_52748993_52749921|ZNF525	1	FALSE	FALSE	FALSE	FALSE	chr19_52748993_52749921	1.13372	0.371253	ENSG00000203326.12	ZNF525	616236	1.20951	6.81512e-08	0.78	0	0	FALSE	FALSE
chr19_52748993_52749921|AC022150.4	1	FALSE	FALSE	FALSE	FALSE	chr19_52748993_52749921	1.13372	0.371253	ENSG00000269825.2	AC022150.4	-58924	1.99715	1.28072e-09	0.76	0	0	FALSE	FALSE
chr19_52748993_52749921|ZNF611	1	FALSE	FALSE	FALSE	FALSE	chr19_52748993_52749921	1.13372	0.371253	ENSG00000213020.10	ZNF611	-14384	0.555667	0.0155719	0.72	0	0	FALSE	FALSE
chr19_52748993_52749921|ZNF83	1	FALSE	FALSE	FALSE	FALSE	chr19_52748993_52749921	1.13372	0.371253	ENSG00000167766.19	ZNF83	-58961	0.966408	0.00524831	0.71	0	0	FALSE	FALSE
chr19_52748993_52749921|ZNF665	1	FALSE	FALSE	FALSE	FALSE	chr19_52748993_52749921	1.13372	0.371253	ENSG00000197497.11	ZNF665	443929	0.925161	0.00510828	0.71	0	0	FALSE	FALSE
chr19_52748993_52749921|ZNF888	1	FALSE	FALSE	FALSE	FALSE	chr19_52748993_52749921	1.13372	0.371253	ENSG00000213793.5	ZNF888	174024	0.818135	0.00428159	0.7	0	0	FALSE	FALSE
chr19_52748993_52749921|ZNF816	1	FALSE	FALSE	FALSE	FALSE	chr19_52748993_52749921	1.13372	0.371253	ENSG00000180257.14	ZNF816	213454	0.632209	0.0143198	0.7	0	0	FALSE	FALSE
chr19_52789326_52789828|ZNF320	2	FALSE	TRUE	FALSE	FALSE	chr19_52789326_52789828	1.22083	0.651401	ENSG00000182986.14	ZNF320	108116	1.32569	1.25404e-05	0.81	0	0	FALSE	FALSE
chr19_52789326_52789828|AC022150.4	1	FALSE	FALSE	FALSE	FALSE	chr19_52789326_52789828	1.22083	0.651401	ENSG00000269825.2	AC022150.4	-99044	1.99715	1.28072e-09	0.8	0	0	FALSE	FALSE
chr19_52789326_52789828|ZNF525	1	FALSE	FALSE	FALSE	FALSE	chr19_52789326_52789828	1.22083	0.651401	ENSG00000203326.12	ZNF525	576116	1.20951	6.81512e-08	0.8	0	0	FALSE	FALSE
chr19_52789326_52789828|ZNF83	1	FALSE	FALSE	FALSE	FALSE	chr19_52789326_52789828	1.22083	0.651401	ENSG00000167766.19	ZNF83	-99081	0.966408	0.00524831	0.73	0	0	FALSE	FALSE
chr19_52789326_52789828|ZNF816	1	FALSE	FALSE	FALSE	FALSE	chr19_52789326_52789828	1.22083	0.651401	ENSG00000180257.14	ZNF816	173334	0.632209	0.0143198	0.73	0	0	FALSE	FALSE
chr19_52789326_52789828|ZNF28	1	FALSE	FALSE	FALSE	FALSE	chr19_52789326_52789828	1.22083	0.651401	ENSG00000198538.11	ZNF28	68023	1.36168	2.35262e-07	0.72	0	0	FALSE	FALSE
chr19_52789326_52789828|ZNF611	1	FALSE	FALSE	FALSE	FALSE	chr19_52789326_52789828	1.22083	0.651401	ENSG00000213020.10	ZNF611	-54504	0.555667	0.0155719	0.71	0	0	FALSE	FALSE
chr19_52789326_52789828|ZNF888	1	FALSE	FALSE	FALSE	FALSE	chr19_52789326_52789828	1.22083	0.651401	ENSG00000213793.5	ZNF888	133904	0.818135	0.00428159	0.7	0	0	FALSE	FALSE
chr19_52789326_52789828|ZNF665	1	FALSE	FALSE	FALSE	FALSE	chr19_52789326_52789828	1.22083	0.651401	ENSG00000197497.11	ZNF665	403809	0.925161	0.00510828	0.7	0	0	FALSE	FALSE
chr19_52897985_52898520|ZNF320	1	FALSE	FALSE	FALSE	FALSE	chr19_52897985_52898520	1.20543	0.866483	ENSG00000182986.14	ZNF320	-559	1.32569	1.25404e-05	0.81	0	0	FALSE	FALSE
chr19_52897985_52898520|ZNF525	1	FALSE	FALSE	FALSE	FALSE	chr19_52897985_52898520	1.20543	0.866483	ENSG00000203326.12	ZNF525	467440	1.20951	6.81512e-08	0.76	0	0	FALSE	FALSE
chr19_52897985_52898520|ZNF611	1	FALSE	FALSE	FALSE	FALSE	chr19_52897985_52898520	1.20543	0.866483	ENSG00000213020.10	ZNF611	-163179	0.555667	0.0155719	0.73	0	0	FALSE	FALSE
chr19_52897985_52898520|ZNF665	1	FALSE	FALSE	FALSE	FALSE	chr19_52897985_52898520	1.20543	0.866483	ENSG00000197497.11	ZNF665	295133	0.925161	0.00510828	0.73	0	0	FALSE	FALSE
chr19_52897985_52898520|AC022150.4	1	FALSE	FALSE	FALSE	FALSE	chr19_52897985_52898520	1.20543	0.866483	ENSG00000269825.2	AC022150.4	-207719	1.99715	1.28072e-09	0.72	0	0	FALSE	FALSE
chr19_52897985_52898520|ZNF888	1	FALSE	FALSE	FALSE	FALSE	chr19_52897985_52898520	1.20543	0.866483	ENSG00000213793.5	ZNF888	25228	0.818135	0.00428159	0.72	0	0	FALSE	FALSE
chr19_53364486_53365091|ZNF525	1	FALSE	FALSE	FALSE	FALSE	chr19_53364486_53365091	1.16265	1	ENSG00000203326.12	ZNF525	904	1.20951	6.81512e-08	0.79	0	0	FALSE	FALSE
chr19_53364486_53365091|ZNF468	1	FALSE	FALSE	FALSE	FALSE	chr19_53364486_53365091	1.16265	1	ENSG00000204604.13	ZNF468	-507139	1.28282	4.60129e-07	0.72	0	0	FALSE	FALSE
chr19_53364486_53365091|AC022150.4	1	FALSE	FALSE	FALSE	FALSE	chr19_53364486_53365091	1.16265	1	ENSG00000269825.2	AC022150.4	-674255	1.99715	1.28072e-09	0.7	0	0	FALSE	FALSE
chr19_53364486_53365091|ZNF761	1	FALSE	FALSE	FALSE	FALSE	chr19_53364486_53365091	1.16265	1	ENSG00000160336.16	ZNF761	67195	0.910173	5.60278e-07	0.7	0	0	FALSE	FALSE
chr19_53365146_53365441|ZNF525	1	FALSE	FALSE	FALSE	FALSE	chr19_53365146_53365441	1.25578	0.327457	ENSG00000203326.12	ZNF525	399	1.20951	6.81512e-08	0.77	0	0	FALSE	FALSE
chr19_53365146_53365441|ZNF468	1	FALSE	FALSE	FALSE	FALSE	chr19_53365146_53365441	1.25578	0.327457	ENSG00000204604.13	ZNF468	-507644	1.28282	4.60129e-07	0.71	0	0	FALSE	FALSE
chr19_53431147_53431684|ZNF525	1	FALSE	FALSE	FALSE	FALSE	chr19_53431147_53431684	1.2086	0.0220941	ENSG00000203326.12	ZNF525	-65722	1.20951	6.81512e-08	0.8	0	0	FALSE	FALSE
chr19_53431147_53431684|ZNF320	1	FALSE	FALSE	FALSE	FALSE	chr19_53431147_53431684	1.2086	0.0220941	ENSG00000182986.14	ZNF320	-533722	1.32569	1.25404e-05	0.79	0	0	FALSE	FALSE
chr19_53431147_53431684|AC022150.4	1	FALSE	FALSE	FALSE	FALSE	chr19_53431147_53431684	1.2086	0.0220941	ENSG00000269825.2	AC022150.4	-740882	1.99715	1.28072e-09	0.77	0	0	FALSE	FALSE
chr19_53431147_53431684|ZNF761	1	FALSE	FALSE	FALSE	FALSE	chr19_53431147_53431684	1.2086	0.0220941	ENSG00000160336.16	ZNF761	568	0.910173	5.60278e-07	0.76	0	0	FALSE	FALSE
chr19_53431147_53431684|ZNF765	1	FALSE	FALSE	FALSE	FALSE	chr19_53431147_53431684	1.2086	0.0220941	ENSG00000196417.13	ZNF765	-41622	0.5389	5.5839e-05	0.74	0	0	FALSE	FALSE
chr19_53431147_53431684|ZNF28	1	FALSE	FALSE	FALSE	FALSE	chr19_53431147_53431684	1.2086	0.0220941	ENSG00000198538.11	ZNF28	-573815	1.36168	2.35262e-07	0.72	0	0	FALSE	FALSE
chr19_53431147_53431684|ZNF468	1	FALSE	FALSE	FALSE	FALSE	chr19_53431147_53431684	1.2086	0.0220941	ENSG00000204604.13	ZNF468	-573766	1.28282	4.60129e-07	0.72	0	0	FALSE	FALSE
chr19_53496746_53499346|ZNF320	1	FALSE	FALSE	FALSE	FALSE	chr19_53496746_53499346	0.779922	1	ENSG00000182986.14	ZNF320	-600353	1.32569	1.25404e-05	0.77	4.3e-14	2.967e-12	FALSE	FALSE
chr19_53496746_53499346|ZNF525	1	FALSE	FALSE	FALSE	FALSE	chr19_53496746_53499346	0.779922	1	ENSG00000203326.12	ZNF525	-132353	1.20951	6.81512e-08	0.72	1.2e-11	8.28e-10	FALSE	FALSE
chr19_55370698_55371494|KMT5C	1	FALSE	FALSE	FALSE	FALSE	chr19_55370698_55371494	0.861995	1	ENSG00000133247.14	KMT5C	-31243	0.968884	2.09415e-07	0.7	0	0	FALSE	TRUE
chr19_55619034_55620434|KMT5C	1	FALSE	FALSE	FALSE	FALSE	chr19_55619034_55620434	0.807595	0.34639	ENSG00000133247.14	KMT5C	-279881	0.968884	2.09415e-07	0.71	0	0	FALSE	FALSE
chr19_7783891_7784192|CLEC4GP1	2	FALSE	FALSE	FALSE	TRUE	chr19_7783891_7784192	-1.60826	0.00054387	ENSG00000268297.1	CLEC4GP1	3507	-3.19	9.62729e-11	0.7	6.9e-11	3.795e-09	TRUE	FALSE
chr19_7919758_7919923|AC010336.2	2	FALSE	FALSE	FALSE	TRUE	chr19_7919758_7919923	-1.95168	0.000106487	ENSG00000260500.1	AC010336.2	-683	-1.46695	0.000710062	0.86	4.1e-20	2.255e-18	FALSE	FALSE
chr19_7919758_7919923|PEX11G	4	TRUE	FALSE	TRUE	TRUE	chr19_7919758_7919923	-1.95168	0.000106487	ENSG00000104883.8	PEX11G	-422391	-1.7465	1.93893e-16	0.84	0	0	FALSE	FALSE
chr19_7919758_7919923|RAB11B-AS1	1	FALSE	FALSE	FALSE	FALSE	chr19_7919758_7919923	-1.95168	0.000106487	ENSG00000269386.5	RAB11B-AS1	470844	-1.14224	2.57135e-06	0.81	0	0	FALSE	FALSE
chr19_823398_824187|ARID3A	1	FALSE	FALSE	FALSE	FALSE	chr19_823398_824187	1.01599	0.0292049	ENSG00000116017.11	ARID3A	101988	2.58231	1.2751e-13	0.72	0	0	FALSE	FALSE
chr2_10041073_10042134|AC104794.3	1	FALSE	FALSE	FALSE	FALSE	chr2_10041073_10042134	1.27936	0.0162962	ENSG00000260077.1	AC104794.3	-940	0.662231	0.000818145	0.83	0	0	FALSE	FALSE
chr2_10042161_10042630|AC104794.3	1	FALSE	FALSE	FALSE	FALSE	chr2_10042161_10042630	1.16996	0.266337	ENSG00000260077.1	AC104794.3	-1732	0.662231	0.000818145	0.78	0	0	FALSE	FALSE
chr2_107899544_107902344|AC009963.2	2	FALSE	FALSE	FALSE	TRUE	chr2_107899544_107902344	-1.60861	2.34207e-06	ENSG00000233494.1	AC009963.2	2190	-2.74061	1.29355e-21	0.81	2.4e-16	3.6e-15	TRUE	FALSE
chr2_112787623_112791223|CKAP2L	4	TRUE	TRUE	FALSE	TRUE	chr2_112787623_112791223	2.28534	2.88017e-06	ENSG00000169607.13	CKAP2L	-24759	4.00764	3.72387e-56	0.79	2.3e-15	9.66e-14	FALSE	FALSE
chr2_119193624_119200224|STEAP3	3	FALSE	TRUE	FALSE	TRUE	chr2_119193624_119200224	-1.96128	0.00691501	ENSG00000115107.20	STEAP3	26907	-1.29098	7.40265e-06	0.72	9.3e-12	1.302e-10	TRUE	FALSE
chr2_119216024_119223630|STEAP3	5	TRUE	TRUE	TRUE	TRUE	chr2_119216024_119223630	-2.95644	3.27952e-05	ENSG00000115107.20	STEAP3	4004	-1.29098	7.40265e-06	0.8	0	0	FALSE	FALSE
chr2_119216024_119223630|STEAP3-AS1	5	TRUE	TRUE	TRUE	TRUE	chr2_119216024_119223630	-2.95644	3.27952e-05	ENSG00000229867.2	STEAP3-AS1	50887	-1.87735	1.74781e-11	0.72	0	0	FALSE	FALSE
chr2_127527250_127530424|PROC	1	FALSE	FALSE	FALSE	FALSE	chr2_127527250_127530424	-1.88239	0.00077339	ENSG00000115718.18	PROC	-110410	-1.00717	2.67886e-05	0.7	0	0	FALSE	FALSE
chr2_138355030_138357430|AC114763.1	2	TRUE	FALSE	FALSE	FALSE	chr2_138355030_138357430	1.31547	0.00977511	ENSG00000228043.5	AC114763.1	145468	1.11873	3.61466e-08	0.7	4e-11	2.8e-10	FALSE	FALSE
chr2_155032948_155034688|AC092625.1	2	FALSE	FALSE	FALSE	TRUE	chr2_155032948_155034688	1.91772	0.268754	ENSG00000230991.2	AC092625.1	-64717	5.9521	3.45774e-07	0.82	2.2e-17	8.8e-17	FALSE	FALSE
chr2_155062468_155063299|AC092625.1	1	FALSE	FALSE	FALSE	FALSE	chr2_155062468_155063299	1.51589	1	ENSG00000230991.2	AC092625.1	-93782	5.9521	3.45774e-07	0.8	6.6e-16	2.64e-15	FALSE	FALSE
chr2_155079888_155081288|AC092625.1	2	FALSE	FALSE	FALSE	TRUE	chr2_155079888_155081288	1.58797	0.861284	ENSG00000230991.2	AC092625.1	-111487	5.9521	3.45774e-07	0.81	1.1e-16	4.4e-16	FALSE	FALSE
chr2_155099359_155100379|AC092625.1	2	FALSE	FALSE	FALSE	TRUE	chr2_155099359_155100379	1.6642	0.642705	ENSG00000230991.2	AC092625.1	-130768	5.9521	3.45774e-07	0.81	1.2e-16	4.8e-16	FALSE	FALSE
chr2_155143743_155144117|AC092625.1	1	FALSE	FALSE	FALSE	FALSE	chr2_155143743_155144117	1.57075	1	ENSG00000230991.2	AC092625.1	-174829	5.9521	3.45774e-07	0.83	1.2e-17	4.8e-17	FALSE	FALSE
chr2_155153683_155154268|AC092625.1	1	FALSE	FALSE	FALSE	FALSE	chr2_155153683_155154268	1.58909	1	ENSG00000230991.2	AC092625.1	-184874	5.9521	3.45774e-07	0.83	1.1e-17	4.4e-17	FALSE	FALSE
chr2_155156972_155157946|AC092625.1	2	FALSE	FALSE	FALSE	TRUE	chr2_155156972_155157946	1.61899	1	ENSG00000230991.2	AC092625.1	-188358	5.9521	3.45774e-07	0.83	1.2e-17	4.8e-17	FALSE	FALSE
chr2_155176452_155176873|AC092625.1	1	FALSE	FALSE	FALSE	FALSE	chr2_155176452_155176873	1.61352	1	ENSG00000230991.2	AC092625.1	-207561	5.9521	3.45774e-07	0.83	1.2e-17	4.8e-17	FALSE	FALSE
chr2_155185991_155186114|AC092625.1	1	FALSE	FALSE	FALSE	FALSE	chr2_155185991_155186114	1.61164	1	ENSG00000230991.2	AC092625.1	-216951	5.9521	3.45774e-07	0.83	1.2e-17	4.8e-17	FALSE	FALSE
chr2_155190231_155190957|AC092625.1	2	FALSE	FALSE	FALSE	TRUE	chr2_155190231_155190957	1.61873	1	ENSG00000230991.2	AC092625.1	-221493	5.9521	3.45774e-07	0.83	1.2e-17	4.8e-17	FALSE	FALSE
chr2_155193288_155194688|AC092625.1	2	FALSE	FALSE	FALSE	TRUE	chr2_155193288_155194688	1.76758	0.419056	ENSG00000230991.2	AC092625.1	-224887	5.9521	3.45774e-07	0.89	1.2e-23	4.8e-23	FALSE	FALSE
chr2_155214288_155216088|AC092625.1	2	FALSE	FALSE	FALSE	TRUE	chr2_155214288_155216088	1.67195	0.868414	ENSG00000230991.2	AC092625.1	-246087	5.9521	3.45774e-07	0.86	8.9e-21	3.56e-20	FALSE	FALSE
chr2_155381088_155382688|AC092625.1	2	FALSE	FALSE	FALSE	TRUE	chr2_155381088_155382688	1.6252	1	ENSG00000230991.2	AC092625.1	-412787	5.9521	3.45774e-07	0.72	6.4e-12	3.84e-11	FALSE	FALSE
chr2_155404734_155405205|AC092625.1	2	FALSE	FALSE	FALSE	TRUE	chr2_155404734_155405205	1.76894	1	ENSG00000230991.2	AC092625.1	-435868	5.9521	3.45774e-07	0.76	1.5e-13	9e-13	FALSE	FALSE
chr2_16814733_16822733|AC008069.1	2	TRUE	FALSE	FALSE	FALSE	chr2_16814733_16822733	1.98709	0.112237	ENSG00000224604.1	AC008069.1	36551	2.16785	0.000156684	0.74	1.3e-12	1.3e-11	FALSE	TRUE
chr2_16825933_16830133|AC008069.1	2	TRUE	FALSE	FALSE	FALSE	chr2_16825933_16830133	1.88586	0.01565	ENSG00000224604.1	AC008069.1	27251	2.16785	0.000156684	0.7	5.3e-11	5.3e-10	FALSE	FALSE
chr2_16832333_16833933|AC008069.1	2	TRUE	FALSE	FALSE	FALSE	chr2_16832333_16833933	1.74868	0.0125076	ENSG00000224604.1	AC008069.1	22151	2.16785	0.000156684	0.7	5.5e-11	5.5e-10	FALSE	FALSE
chr2_16837933_16839333|AC008069.1	2	TRUE	FALSE	FALSE	FALSE	chr2_16837933_16839333	1.49647	0.220056	ENSG00000224604.1	AC008069.1	16651	2.16785	0.000156684	0.73	2.2e-12	2.2e-11	FALSE	FALSE
chr2_16845733_16846733|AC008069.1	2	TRUE	FALSE	FALSE	FALSE	chr2_16845733_16846733	1.63174	0.0291988	ENSG00000224604.1	AC008069.1	9051	2.16785	0.000156684	0.73	4.5e-12	4.5e-11	FALSE	FALSE
chr2_16905533_16910333|AC008069.1	2	TRUE	FALSE	FALSE	FALSE	chr2_16905533_16910333	1.49347	0.165403	ENSG00000224604.1	AC008069.1	-52649	2.16785	0.000156684	0.7	9.1e-11	9.1e-10	FALSE	FALSE
chr2_172426272_172426872|ITGA6	1	FALSE	FALSE	FALSE	FALSE	chr2_172426272_172426872	1.52717	3.21664e-05	ENSG00000091409.15	ITGA6	782	2.04168	1.23956e-34	0.78	1.4e-14	2.66e-13	FALSE	FALSE
chr2_173534272_173539272|AC106900.1	3	FALSE	TRUE	FALSE	TRUE	chr2_173534272_173539272	2.16028	0.0788727	ENSG00000270460.1	AC106900.1	274304	2.91067	7.27161e-05	0.83	1.5e-17	2.4e-16	FALSE	FALSE
chr2_173542872_173549072|AC106900.1	3	FALSE	TRUE	FALSE	TRUE	chr2_173542872_173549072	2.13024	0.20461	ENSG00000270460.1	AC106900.1	265104	2.91067	7.27161e-05	0.81	9e-17	1.44e-15	FALSE	FALSE
chr2_173555272_173557872|AC106900.1	3	FALSE	TRUE	FALSE	TRUE	chr2_173555272_173557872	2.06426	0.12321	ENSG00000270460.1	AC106900.1	254504	2.91067	7.27161e-05	0.82	2e-17	3.2e-16	FALSE	FALSE
chr2_173570272_173573272|AC106900.1	3	FALSE	TRUE	FALSE	TRUE	chr2_173570272_173573272	2.11751	0.107864	ENSG00000270460.1	AC106900.1	239304	2.91067	7.27161e-05	0.83	5.6e-18	8.4e-17	FALSE	FALSE
chr2_173582472_173585072|AC106900.1	3	FALSE	TRUE	FALSE	TRUE	chr2_173582472_173585072	2.0629	0.106039	ENSG00000270460.1	AC106900.1	227304	2.91067	7.27161e-05	0.82	2.1e-17	3.15e-16	FALSE	FALSE
chr2_173588072_173590499|AC106900.1	3	FALSE	TRUE	FALSE	TRUE	chr2_173588072_173590499	2.10826	0.110811	ENSG00000270460.1	AC106900.1	221790	2.91067	7.27161e-05	0.83	7.4e-18	1.11e-16	FALSE	FALSE
chr2_173593480_173593689|AC106900.1	3	FALSE	TRUE	FALSE	TRUE	chr2_173593480_173593689	2.09142	0.112642	ENSG00000270460.1	AC106900.1	217491	2.91067	7.27161e-05	0.83	7.4e-18	1.11e-16	FALSE	FALSE
chr2_173647535_173650326|AC106900.1	3	FALSE	TRUE	FALSE	TRUE	chr2_173647535_173650326	2.10432	0.0109243	ENSG00000270460.1	AC106900.1	162145	2.91067	7.27161e-05	0.72	7.9e-12	1.185e-10	FALSE	FALSE
chr2_173652378_173652690|AC106900.1	2	FALSE	TRUE	FALSE	FALSE	chr2_173652378_173652690	2.0386	0.00950836	ENSG00000270460.1	AC106900.1	158542	2.91067	7.27161e-05	0.72	1.2e-11	1.8e-10	FALSE	FALSE
chr2_173652736_173653083|AC106900.1	3	FALSE	TRUE	FALSE	TRUE	chr2_173652736_173653083	2.03991	0.00935799	ENSG00000270460.1	AC106900.1	158166	2.91067	7.27161e-05	0.72	1.1e-11	1.65e-10	FALSE	FALSE
chr2_173658107_173658380|AC106900.1	3	FALSE	TRUE	FALSE	TRUE	chr2_173658107_173658380	2.02454	0.0255369	ENSG00000270460.1	AC106900.1	152832	2.91067	7.27161e-05	0.79	3.5e-15	5.25e-14	FALSE	FALSE
chr2_173690559_173691306|AC106900.1	3	FALSE	TRUE	FALSE	TRUE	chr2_173690559_173691306	1.9072	0.0407404	ENSG00000270460.1	AC106900.1	120143	2.91067	7.27161e-05	0.76	1.5e-13	2.4e-12	FALSE	FALSE
chr2_173708772_173709375|AC106900.1	3	FALSE	TRUE	FALSE	TRUE	chr2_173708772_173709375	1.98804	0.00821679	ENSG00000270460.1	AC106900.1	102002	2.91067	7.27161e-05	0.79	2.3e-15	3.68e-14	FALSE	FALSE
chr2_173722472_173723272|AC106900.1	2	FALSE	TRUE	FALSE	FALSE	chr2_173722472_173723272	1.51114	0.0523332	ENSG00000270460.1	AC106900.1	88204	2.91067	7.27161e-05	0.77	6.2e-14	1.054e-12	FALSE	FALSE
chr2_173733672_173736872|AC106900.1	3	FALSE	TRUE	FALSE	TRUE	chr2_173733672_173736872	1.59682	0.0129219	ENSG00000270460.1	AC106900.1	75804	2.91067	7.27161e-05	0.76	1e-13	1.7e-12	FALSE	FALSE
chr2_173749082_173750235|AC106900.1	2	FALSE	TRUE	FALSE	FALSE	chr2_173749082_173750235	1.51994	0.0459538	ENSG00000270460.1	AC106900.1	61417	2.91067	7.27161e-05	0.75	4.2e-13	6.3e-12	FALSE	FALSE
chr2_173754702_173755220|AC106900.1	1	FALSE	FALSE	FALSE	FALSE	chr2_173754702_173755220	1.50976	0.0403643	ENSG00000270460.1	AC106900.1	56115	2.91067	7.27161e-05	0.75	7.3e-13	1.095e-11	FALSE	FALSE
chr2_173791272_173791872|AC106900.1	2	FALSE	TRUE	FALSE	FALSE	chr2_173791272_173791872	1.60011	0.0024447	ENSG00000270460.1	AC106900.1	19504	2.91067	7.27161e-05	0.79	1.6e-15	2.56e-14	FALSE	FALSE
chr2_185577873_185579673|AC009315.1	3	TRUE	FALSE	FALSE	TRUE	chr2_185577873_185579673	1.2841	1	ENSG00000286797.1	AC009315.1	-153710	3.30736	2.78235e-08	0.7	4.9e-11	4.9e-10	FALSE	FALSE
chr2_190873474_190879994|GLS	4	TRUE	TRUE	FALSE	TRUE	chr2_190873474_190879994	1.16773	1	ENSG00000115419.13	GLS	4087	0.995435	6.92505e-07	0.75	7.1e-13	1.704e-11	FALSE	FALSE
chr2_190880154_190880553|GLS	1	FALSE	FALSE	FALSE	FALSE	chr2_190880154_190880553	1.45148	0.153078	ENSG00000115419.13	GLS	467	0.995435	6.92505e-07	0.7	7.8e-11	1.794e-09	FALSE	FALSE
chr2_20449527_20449794|RHOB	1	FALSE	FALSE	FALSE	FALSE	chr2_20449527_20449794	-0.882122	0.739911	ENSG00000143878.10	RHOB	-2586	-1.54295	3.11765e-14	0.75	0	0	FALSE	FALSE
chr2_20450173_20450366|RHOB	1	FALSE	FALSE	FALSE	FALSE	chr2_20450173_20450366	-0.815402	1	ENSG00000143878.10	RHOB	-3195	-1.54295	3.11765e-14	0.72	0	0	FALSE	FALSE
chr2_20466039_20466639|RHOB	1	FALSE	FALSE	FALSE	FALSE	chr2_20466039_20466639	-0.855914	1	ENSG00000143878.10	RHOB	-19265	-1.54295	3.11765e-14	0.71	0	0	FALSE	FALSE
chr2_20481119_20481376|RHOB	1	FALSE	FALSE	FALSE	FALSE	chr2_20481119_20481376	-0.954152	0.808371	ENSG00000143878.10	RHOB	-34173	-1.54295	3.11765e-14	0.74	0	0	FALSE	FALSE
chr2_20481639_20483839|RHOB	1	FALSE	FALSE	FALSE	FALSE	chr2_20481639_20483839	-0.964837	0.772861	ENSG00000143878.10	RHOB	-35665	-1.54295	3.11765e-14	0.75	0	0	FALSE	FALSE
chr2_20486754_20486909|RHOB	1	FALSE	FALSE	FALSE	FALSE	chr2_20486754_20486909	-0.953108	0.880239	ENSG00000143878.10	RHOB	-39757	-1.54295	3.11765e-14	0.74	0	0	FALSE	FALSE
chr2_20487138_20490045|RHOB	1	FALSE	FALSE	FALSE	FALSE	chr2_20487138_20490045	-0.956246	0.811151	ENSG00000143878.10	RHOB	-41517	-1.54295	3.11765e-14	0.74	0	0	TRUE	FALSE
chr2_20490087_20491241|RHOB	1	FALSE	FALSE	FALSE	FALSE	chr2_20490087_20491241	-0.966134	0.704143	ENSG00000143878.10	RHOB	-43590	-1.54295	3.11765e-14	0.75	0	0	FALSE	FALSE
chr2_20491288_20492792|RHOB	1	FALSE	FALSE	FALSE	FALSE	chr2_20491288_20492792	-0.950877	1	ENSG00000143878.10	RHOB	-44966	-1.54295	3.11765e-14	0.74	0	0	FALSE	FALSE
chr2_20492951_20493351|RHOB	1	FALSE	FALSE	FALSE	FALSE	chr2_20492951_20493351	-0.96774	0.709041	ENSG00000143878.10	RHOB	-46077	-1.54295	3.11765e-14	0.74	0	0	FALSE	FALSE
chr2_20493440_20495171|RHOB	1	FALSE	FALSE	FALSE	FALSE	chr2_20493440_20495171	-0.944377	0.918881	ENSG00000143878.10	RHOB	-47231	-1.54295	3.11765e-14	0.75	0	0	FALSE	FALSE
chr2_20495263_20497406|RHOB	1	FALSE	FALSE	FALSE	FALSE	chr2_20495263_20497406	-0.966223	0.706847	ENSG00000143878.10	RHOB	-49260	-1.54295	3.11765e-14	0.75	0	0	FALSE	FALSE
chr2_20504011_20505180|RHOB	1	FALSE	FALSE	FALSE	FALSE	chr2_20504011_20505180	-0.967767	1	ENSG00000143878.10	RHOB	-57521	-1.54295	3.11765e-14	0.74	0	0	FALSE	FALSE
chr2_20505724_20508753|RHOB	1	FALSE	FALSE	FALSE	FALSE	chr2_20505724_20508753	-0.97803	1	ENSG00000143878.10	RHOB	-60164	-1.54295	3.11765e-14	0.75	0	0	FALSE	FALSE
chr2_20508926_20511840|RHOB	1	FALSE	FALSE	FALSE	FALSE	chr2_20508926_20511840	-0.97329	0.766111	ENSG00000143878.10	RHOB	-63309	-1.54295	3.11765e-14	0.73	0	0	FALSE	FALSE
chr2_20513890_20515144|RHOB	1	FALSE	FALSE	FALSE	FALSE	chr2_20513890_20515144	-1.06326	0.232548	ENSG00000143878.10	RHOB	-67443	-1.54295	3.11765e-14	0.76	0	0	FALSE	FALSE
chr2_20515828_20517774|RHOB	1	FALSE	FALSE	FALSE	FALSE	chr2_20515828_20517774	-1.02522	0.459969	ENSG00000143878.10	RHOB	-69727	-1.54295	3.11765e-14	0.75	0	0	FALSE	FALSE
chr2_20660640_20662427|GDF7	2	FALSE	FALSE	FALSE	TRUE	chr2_20660640_20662427	-0.900875	1	ENSG00000143869.7	GDF7	5610	-0.983132	0.00354516	0.76	1.6e-13	3.84e-12	FALSE	FALSE
chr2_20663476_20666498|GDF7	3	FALSE	TRUE	FALSE	TRUE	chr2_20663476_20666498	-1.53715	1	ENSG00000143869.7	GDF7	2157	-0.983132	0.00354516	0.78	0	0	TRUE	FALSE
chr2_207667464_207667570|LINC01857	1	FALSE	FALSE	FALSE	FALSE	chr2_207667464_207667570	0.993738	1	ENSG00000224137.1	LINC01857	-5142	0.967458	0.0268556	0.81	1.3e-16	2.86e-15	FALSE	FALSE
chr2_21054528_21059128|AC010872.2	4	TRUE	TRUE	FALSE	TRUE	chr2_21054528_21059128	-1.92631	8.53045e-06	ENSG00000287956.1	AC010872.2	39715	-3.47855	1.50618e-24	0.82	0	0	TRUE	FALSE
chr2_21060047_21061844|AC010872.2	4	TRUE	TRUE	FALSE	TRUE	chr2_21060047_21061844	-1.29804	0.0126096	ENSG00000287956.1	AC010872.2	35597	-3.47855	1.50618e-24	0.71	0	0	FALSE	FALSE
chr2_21065728_21075728|TDRD15	3	FALSE	TRUE	FALSE	TRUE	chr2_21065728_21075728	-1.88572	0.00959927	ENSG00000218819.6	TDRD15	53240	-1.69778	4.60489e-05	0.83	0	0	FALSE	FALSE
chr2_21065728_21075728|AC010872.2	5	TRUE	TRUE	TRUE	TRUE	chr2_21065728_21075728	-1.88572	0.00959927	ENSG00000287956.1	AC010872.2	25815	-3.47855	1.50618e-24	0.72	0	0	FALSE	FALSE
chr2_21065728_21075728|AC018742.1	2	FALSE	FALSE	FALSE	TRUE	chr2_21065728_21075728	-1.88572	0.00959927	ENSG00000233005.2	AC018742.1	150441	-2.46558	4.53532e-10	0.72	8.1e-12	1.458e-10	FALSE	FALSE
chr2_21065728_21075728|AC011752.1	3	TRUE	FALSE	FALSE	TRUE	chr2_21065728_21075728	-1.88572	0.00959927	ENSG00000231204.7	AC011752.1	246932	-1.55485	0.00242724	0.71	2.1e-11	3.78e-10	FALSE	FALSE
chr2_210680476_210681676|CPS1	3	FALSE	TRUE	FALSE	TRUE	chr2_210680476_210681676	-2.62428	0.029279	ENSG00000021826.17	CPS1	-203394	-1.75226	5.79384e-07	0.83	7.8e-18	8.58e-17	FALSE	FALSE
chr2_210680476_210681676|ACADL	2	FALSE	FALSE	FALSE	TRUE	chr2_210680476_210681676	-2.62428	0.029279	ENSG00000115361.8	ACADL	-455629	-1.67198	6.31735e-05	0.7	8.5e-11	9.35e-10	FALSE	FALSE
chr2_21076328_21079528|TDRD15	3	FALSE	TRUE	FALSE	TRUE	chr2_21076328_21079528	-1.67528	0.0297425	ENSG00000218819.6	TDRD15	46040	-1.69778	4.60489e-05	0.81	0	0	FALSE	FALSE
chr2_21076328_21079528|AC018742.1	2	FALSE	FALSE	FALSE	TRUE	chr2_21076328_21079528	-1.67528	0.0297425	ENSG00000233005.2	AC018742.1	143241	-2.46558	4.53532e-10	0.72	8.1e-12	1.458e-10	FALSE	FALSE
chr2_21076328_21079528|AC011752.1	3	TRUE	FALSE	FALSE	TRUE	chr2_21076328_21079528	-1.67528	0.0297425	ENSG00000231204.7	AC011752.1	239732	-1.55485	0.00242724	0.71	2.6e-11	4.68e-10	FALSE	FALSE
chr2_21076328_21079528|AC010872.2	3	TRUE	FALSE	FALSE	TRUE	chr2_21076328_21079528	-1.67528	0.0297425	ENSG00000287956.1	AC010872.2	18615	-3.47855	1.50618e-24	0.7	0	0	FALSE	FALSE
chr2_21079928_21082128|TDRD15	2	FALSE	FALSE	FALSE	TRUE	chr2_21079928_21082128	-1.59951	0.0325552	ENSG00000218819.6	TDRD15	42940	-1.69778	4.60489e-05	0.8	0	0	FALSE	FALSE
chr2_21079928_21082128|AC018742.1	2	FALSE	FALSE	FALSE	TRUE	chr2_21079928_21082128	-1.59951	0.0325552	ENSG00000233005.2	AC018742.1	140141	-2.46558	4.53532e-10	0.72	1e-11	1.8e-10	FALSE	FALSE
chr2_21082328_21087128|TDRD15	3	FALSE	TRUE	FALSE	TRUE	chr2_21082328_21087128	-1.69523	0.0287658	ENSG00000218819.6	TDRD15	39240	-1.69778	4.60489e-05	0.82	0	0	FALSE	FALSE
chr2_21082328_21087128|AC018742.1	2	FALSE	FALSE	FALSE	TRUE	chr2_21082328_21087128	-1.69523	0.0287658	ENSG00000233005.2	AC018742.1	136441	-2.46558	4.53532e-10	0.73	3.5e-12	6.3e-11	FALSE	FALSE
chr2_21082328_21087128|AC011752.1	2	TRUE	FALSE	FALSE	FALSE	chr2_21082328_21087128	-1.69523	0.0287658	ENSG00000231204.7	AC011752.1	232932	-1.55485	0.00242724	0.71	1.7e-11	3.06e-10	FALSE	FALSE
chr2_21082328_21087128|AC010872.2	3	TRUE	FALSE	FALSE	TRUE	chr2_21082328_21087128	-1.69523	0.0287658	ENSG00000287956.1	AC010872.2	11815	-3.47855	1.50618e-24	0.7	0	0	FALSE	FALSE
chr2_21097040_21114728|TDRD15	3	FALSE	TRUE	FALSE	TRUE	chr2_21097040_21114728	-2.12965	0.0944407	ENSG00000218819.6	TDRD15	18084	-1.69778	4.60489e-05	0.86	0	0	FALSE	FALSE
chr2_21116944_21119328|TDRD15	3	FALSE	TRUE	FALSE	TRUE	chr2_21116944_21119328	-1.01155	1	ENSG00000218819.6	TDRD15	5832	-1.69778	4.60489e-05	0.74	1.6e-12	2.72e-11	FALSE	FALSE
chr2_21153728_21156928|APOB	1	FALSE	FALSE	FALSE	FALSE	chr2_21153728_21156928	-0.834315	1	ENSG00000084674.15	APOB	-111255	-0.667544	0.011464	0.73	0	0	FALSE	FALSE
chr2_21153728_21156928|TDRD15	2	FALSE	FALSE	FALSE	TRUE	chr2_21153728_21156928	-0.834315	1	ENSG00000218819.6	TDRD15	-31360	-1.69778	4.60489e-05	0.7	0	0	FALSE	FALSE
chr2_21175928_21180128|TDRD15	2	FALSE	FALSE	FALSE	TRUE	chr2_21175928_21180128	-0.84413	1	ENSG00000218819.6	TDRD15	-54060	-1.69778	4.60489e-05	0.7	6.3e-11	1.008e-09	TRUE	FALSE
chr2_215451677_215452077|FN1	1	FALSE	FALSE	FALSE	FALSE	chr2_215451677_215452077	1.01159	1	ENSG00000115414.21	FN1	-15804	0.651767	0.011975	0.7	0	0	FALSE	FALSE
chr2_215495329_215495790|FN1	1	FALSE	FALSE	FALSE	FALSE	chr2_215495329_215495790	0.970935	1	ENSG00000115414.21	FN1	-59486	0.651767	0.011975	0.7	0	0	FALSE	FALSE
chr2_215521636_215522161|FN1	1	FALSE	FALSE	FALSE	FALSE	chr2_215521636_215522161	0.863143	1	ENSG00000115414.21	FN1	-85825	0.651767	0.011975	0.7	0	0	FALSE	FALSE
chr2_217066077_217067477|AC007749.2	3	FALSE	TRUE	FALSE	TRUE	chr2_217066077_217067477	1.53509	1	ENSG00000287498.1	AC007749.2	-1959	4.83738	2.89979e-05	0.83	1.6e-17	3.2e-16	FALSE	TRUE
chr2_222715016_222715260|MOGAT1	4	FALSE	TRUE	TRUE	TRUE	chr2_222715016_222715260	-1.50985	0.030047	ENSG00000124003.13	MOGAT1	-43480	-1.31096	0.000304565	0.79	2e-15	1.8e-14	FALSE	FALSE
chr2_222720983_222722898|MOGAT1	4	FALSE	TRUE	TRUE	TRUE	chr2_222720983_222722898	-0.872537	1	ENSG00000124003.13	MOGAT1	-50282	-1.31096	0.000304565	0.72	1.1e-11	9.9e-11	FALSE	FALSE
chr2_222732081_222737081|MOGAT1	4	FALSE	TRUE	TRUE	TRUE	chr2_222732081_222737081	-1.05104	1	ENSG00000124003.13	MOGAT1	-62923	-1.31096	0.000304565	0.75	4.4e-13	3.96e-12	FALSE	FALSE
chr2_222738375_222747124|MOGAT1	4	FALSE	TRUE	TRUE	TRUE	chr2_222738375_222747124	-1.63616	0.867708	ENSG00000124003.13	MOGAT1	-71091	-1.31096	0.000304565	0.86	9.7e-21	8.73e-20	FALSE	FALSE
chr2_222747215_222748241|MOGAT1	4	FALSE	TRUE	TRUE	TRUE	chr2_222747215_222748241	-1.33565	1	ENSG00000124003.13	MOGAT1	-76070	-1.31096	0.000304565	0.71	2e-11	1.8e-10	FALSE	FALSE
chr2_222750481_222757687|MOGAT1	4	FALSE	TRUE	TRUE	TRUE	chr2_222750481_222757687	-1.57998	0.167422	ENSG00000124003.13	MOGAT1	-82426	-1.31096	0.000304565	0.72	7e-12	6.3e-11	FALSE	FALSE
chr2_222763204_222764797|MOGAT1	3	FALSE	TRUE	FALSE	TRUE	chr2_222763204_222764797	-1.45135	0.0399446	ENSG00000124003.13	MOGAT1	-92342	-1.31096	0.000304565	0.8	1.4e-15	1.26e-14	FALSE	FALSE
chr2_222771728_222773320|MOGAT1	4	FALSE	TRUE	TRUE	TRUE	chr2_222771728_222773320	-1.69573	0.0408251	ENSG00000124003.13	MOGAT1	-100866	-1.31096	0.000304565	0.79	1.8e-15	1.62e-14	FALSE	FALSE
chr2_222775681_222778695|MOGAT1	4	FALSE	TRUE	TRUE	TRUE	chr2_222775681_222778695	-2.17769	0.00999043	ENSG00000124003.13	MOGAT1	-105530	-1.31096	0.000304565	0.82	6.4e-17	5.76e-16	FALSE	FALSE
chr2_222778910_222779853|MOGAT1	3	FALSE	TRUE	FALSE	TRUE	chr2_222778910_222779853	-1.38603	1	ENSG00000124003.13	MOGAT1	-107723	-1.31096	0.000304565	0.78	7.6e-15	6.84e-14	FALSE	FALSE
chr2_23009128_23015128|AC018467.1	3	FALSE	TRUE	FALSE	TRUE	chr2_23009128_23015128	-1.74518	0.248646	ENSG00000232451.2	AC018467.1	186928	-2.32176	3.16637e-12	0.7	5.5e-11	4.4e-10	FALSE	FALSE
chr2_23199329_23214729|AC018467.1	4	FALSE	TRUE	TRUE	TRUE	chr2_23199329_23214729	-2.18725	0.0842315	ENSG00000232451.2	AC018467.1	-7973	-2.32176	3.16637e-12	0.83	6.8e-18	1.02e-16	TRUE	FALSE
chr2_23222047_23222172|AC018467.1	2	FALSE	FALSE	FALSE	TRUE	chr2_23222047_23222172	-2.24283	0.000140835	ENSG00000232451.2	AC018467.1	-23053	-2.32176	3.16637e-12	0.8	5.6e-16	8.96e-15	FALSE	FALSE
chr2_23237329_23239929|AC018467.1	1	FALSE	FALSE	FALSE	FALSE	chr2_23237329_23239929	-1.84153	0.00136135	ENSG00000232451.2	AC018467.1	-39573	-2.32176	3.16637e-12	0.74	1e-12	1.6e-11	FALSE	FALSE
chr2_23243129_23253529|AC018467.1	1	FALSE	FALSE	FALSE	FALSE	chr2_23243129_23253529	-1.96043	0.000107302	ENSG00000232451.2	AC018467.1	-49273	-2.32176	3.16637e-12	0.77	3.7e-14	5.92e-13	FALSE	FALSE
chr2_234080356_234080556|AC006037.2	3	FALSE	TRUE	FALSE	TRUE	chr2_234080356_234080556	-1.29174	1	ENSG00000279218.1	AC006037.2	1803	-1.40055	0.00549587	0.75	4.3e-13	1.247e-11	FALSE	FALSE
chr2_234080756_234081556|AC006037.2	3	FALSE	TRUE	FALSE	TRUE	chr2_234080756_234081556	-1.57875	1	ENSG00000279218.1	AC006037.2	1103	-1.40055	0.00549587	0.84	1.3e-18	3.77e-17	FALSE	FALSE
chr2_234087156_234094356|AC006037.2	4	TRUE	TRUE	FALSE	TRUE	chr2_234087156_234094356	-1.2176	1	ENSG00000279218.1	AC006037.2	-8497	-1.40055	0.00549587	0.74	8.9e-13	2.581e-11	FALSE	FALSE
chr2_234098556_234103356|AC006037.2	3	FALSE	TRUE	FALSE	TRUE	chr2_234098556_234103356	-1.60135	1	ENSG00000279218.1	AC006037.2	-18697	-1.40055	0.00549587	0.7	8.8e-11	2.552e-09	FALSE	FALSE
chr2_234115756_234116956|SPP2	2	FALSE	FALSE	FALSE	TRUE	chr2_234115756_234116956	-1.00581	1	ENSG00000072080.11	SPP2	-65677	-1.65789	0.000435117	0.7	4.9e-11	1.421e-09	FALSE	FALSE
chr2_240831616_240832277|AGXT	2	FALSE	FALSE	TRUE	FALSE	chr2_240831616_240832277	-1.11287	1	ENSG00000172482.5	AGXT	36877	-1.41146	2.07564e-06	0.75	5e-13	1.95e-11	FALSE	FALSE
chr2_240845183_240848183|AGXT	3	FALSE	FALSE	TRUE	TRUE	chr2_240845183_240848183	-1.14202	1	ENSG00000172482.5	AGXT	22141	-1.41146	2.07564e-06	0.76	2.2e-13	8.8e-12	FALSE	FALSE
chr2_240851022_240868583|AGXT	3	FALSE	TRUE	FALSE	TRUE	chr2_240851022_240868583	-1.16613	1	ENSG00000172482.5	AGXT	9021	-1.41146	2.07564e-06	0.72	0	0	FALSE	FALSE
chr2_240901989_240903493|AGXT	2	FALSE	TRUE	FALSE	FALSE	chr2_240901989_240903493	-0.914146	1	ENSG00000172482.5	AGXT	-33917	-1.41146	2.07564e-06	0.7	0	0	FALSE	FALSE
chr2_240994211_240998356|SNED1	2	FALSE	FALSE	FALSE	TRUE	chr2_240994211_240998356	-0.669071	1	ENSG00000162804.14	SNED1	2334	-0.521171	0.0263096	0.71	0	0	FALSE	TRUE
chr2_242167605_242169805|RPL23AP88	1	FALSE	FALSE	FALSE	FALSE	chr2_242167605_242169805	1.33883	0.063376	ENSG00000271153.1	RPL23AP88	6476	1.73903	9.67911e-05	0.73	2.3e-12	6.67e-11	FALSE	FALSE
[truncated: 1,754 more rows]

## Sheet: Table S2.2
Table S2.2 Differential expression of histone modification regulators in the discovery and replication cohorts
geneName	HistoneModifyGenes	LFC.HCC66	FDR.HCC66	LFC.HCC109	FDR.HCC109	LFC.HCC50	FDR.HCC50	LFC.HCC35	FDR.HCC35	LFC.HCC20	FDR.HCC20
EZH2	Histone methyltransferase	2.14778	1.15998e-31	1.42256	6.74115e-17	2.20858	5.84432e-61	1.82201	1.61139e-19	2.14366	1.85741e-25
EHMT2	Histone methyltransferase	1.41052	3.14798e-26	0.510865	6.96614e-05	1.45984	3.72207e-33	0.975837	2.236e-08	1.44194	1.98607e-26
HDAC11	Histone deacetylase	1.80073	8.6175e-23	0.199883	0.173822	2.00309	7.32823e-27	1.10228	6.63468e-08	1.85463	2.51032e-15
SMYD3	Histone methyltransferase	1.53817	1.29355e-21	1.07258	1.71235e-18	2.13682	1.63672e-35	1.40288	5.78939e-13	1.95472	1.17632e-14
SETDB1	Histone methyltransferase	0.841083	2.99606e-12	0.669927	1.15735e-20	0.693487	4.60103e-09	0.508687	1.04718e-05	0.780644	7.24345e-10
SUV39H2	Histone methyltransferase	0.806087	8.0806e-12	0.882057	1.20125e-13	1.04075	1.52633e-17	1.13324	6.92711e-11	1.81814	1.32706e-25
KDM5B	histone demethylase	1.1649	7.3713e-11	0.844276	1.18435e-13	0.806176	2.50412e-08	0.986989	1.80816e-11	0.965955	1.47552e-05
SIRT5	Histone deacetylase	-0.825927	3.56187e-10	-0.204183	0.0996291	-1.01716	4.19723e-17	-0.714776	2.49892e-06	-0.867292	2.89411e-11
KDM6B	histone demethylase	-1.00054	8.61959e-10	-0.598236	0.000119797	-1.07085	1.79983e-12	-0.724156	5.05141e-05	-0.901205	2.04375e-06
HAT1	Histone acetyltransferase	0.775382	9.11665e-09	0.231047	0.0199609	0.975821	1.36691e-14	0.520314	0.00024916	1.28019	2.83738e-15
SMYD5	Histone methyltransferase	0.582603	2.50516e-08	0.196986	0.0127927	0.998127	8.68865e-16	0.377096	0.00447864	1.25935	1.62218e-09
ASH1L	Histone methyltransferase	0.643228	4.61427e-08	0.791154	2.29862e-21	0.541759	0.000150571	0.557513	4.1721e-06	0.72246	3.79021e-05
KAT7	Histone acetyltransferase	0.596001	4.89916e-08	0.472671	5.94816e-10	0.342678	0.000180523	0.416407	5.11936e-06	0.368897	0.000118422
KDM3B	histone demethylase	0.532152	1.40579e-07	0.412891	5.69018e-14	0.258958	0.00182382	0.37172	0.000226187	0.552698	3.13651e-12
NSD1	Histone methyltransferase	0.67155	3.00796e-07	0.63915	1.68607e-18	0.334999	0.000419218	0.520695	1.72163e-06	0.599682	3.4354e-08
HDAC9	Histone deacetylase	-1.15082	8.4481e-07	-0.3531	0.0562829	-0.893359	0.000300624	-0.410839	0.108268	-0.952244	1.5994e-05
HDAC1	Histone deacetylase	0.534893	1.31547e-06	-0.0763014	0.446434	0.594063	3.32303e-13	0.363665	0.000665172	0.706304	8.41222e-07
SMYD2	Histone methyltransferase	0.810527	1.65954e-06	0.687979	1.89013e-07	0.623913	3.58239e-06	0.708203	5.75397e-06	0.843165	1.07909e-07
SUV39H1	Histone methyltransferase	0.692796	2.60034e-06	0.239429	0.107607	1.16998	2.53569e-21	0.376681	0.00804329	0.884845	4.06891e-07
HDAC6	Histone deacetylase	-0.880182	3.42016e-06	-0.963901	3.65631e-15	-0.989094	1.98555e-11	-0.754976	2.45304e-06	-1.06614	7.04907e-14
SIRT3	Histone deacetylase	-0.578388	4.45585e-06	-0.437783	1.19994e-09	-0.430119	2.67727e-05	-0.761675	3.86432e-11	-0.489759	0.00324533
SIRT7	Histone deacetylase	0.614713	8.42987e-06	0.466422	1.47361e-06	0.636662	4.83192e-08	0.24031	0.138568	0.867762	3.85141e-11
HDAC2	Histone deacetylase	0.609754	1.82668e-05	0.430879	8.9206e-06	0.894556	4.68545e-15	0.503811	5.09786e-05	1.09537	1.31688e-09
JMJD1C	histone demethylase	-0.501868	2.19616e-05	-0.0341622	0.724613	-0.741854	2.03472e-08	-0.180293	0.22957	-0.524727	1.37197e-05
SETD7	Histone methyltransferase	-0.609833	5.92407e-05	-0.346731	0.000798014	-0.46914	0.0014954	-0.212927	0.268856	-0.334668	0.0622359
HDAC5	Histone deacetylase	0.542527	7.40166e-05	-0.078167	0.464226	0.665948	1.22729e-07	0.23164	0.0528984	0.367597	0.0196864
KDM1A	histone demethylase	0.498408	0.000101784	0.141633	0.0873648	0.653845	4.7918e-13	0.35897	0.00324404	0.707252	3.68542e-06
KDM3A	histone demethylase	0.534317	0.00013624	0.445842	9.66602e-10	0.288961	0.00668968	0.467483	7.49703e-06	0.36662	0.00503587
SET	Histone methyltransferase	0.350178	0.000150238	0.148859	0.130096	0.748905	1.25209e-10	0.294631	0.00230684	0.919883	4.48732e-11
KDM1B	histone demethylase	0.485009	0.000215866	0.380817	2.23645e-05	0.381975	0.00625337	0.397952	0.00310001	0.410043	0.000146413
KDM4A	histone demethylase	0.501658	0.000469636	0.233359	0.00232295	0.521389	1.34503e-05	0.215453	0.105053	0.358349	0.00104347
SETD3	Histone methyltransferase	-0.324927	0.000497892	-0.292216	3.80758e-05	-0.102687	0.226282	-0.130978	0.194667	-0.254511	0.0641569
KDM4D	histone demethylase	0.69052	0.00056971	0.0643288	0.736858	0.417879	0.0159116	0.674931	0.0202557	0.327256	0.137862
SETD6	Histone methyltransferase	-0.317026	0.00066793	-0.0186391	0.828496	-0.241934	0.0105378	-0.250162	0.00784809	0.00776981	0.948451
KDM5C	histone demethylase	0.498234	0.00145182	-0.0577375	0.507882	0.405014	4.20438e-05	0.349382	0.0184062	0.743765	1.99168e-06
NCOA3	Histone acetyltransferase	0.384888	0.00192852	0.44962	1.14551e-06	0.178722	0.104493	0.531036	0.000153445	0.201578	0.0598145
HDAC4	Histone deacetylase	0.509157	0.0026004	0.32235	0.000850331	0.52408	3.1548e-06	0.260382	0.0569555	0.246049	0.0268103
SIRT6	Histone deacetylase	0.337935	0.00319229	-0.774647	2.37765e-10	0.692791	1.83927e-06	0.150201	0.394865	0.446061	0.00189084
SETD9	Histone methyltransferase	-0.642581	0.00431196	-0.39679	0.00176585	-0.429258	0.000443444	-0.211198	0.342174	0.104952	0.608858
MCM3AP	Histone acetyltransferase	0.411459	0.0073182	0.286611	1.60796e-07	-0.032507	0.815888	0.210369	0.117544	0.296176	0.00850671
SIRT2	Histone deacetylase	-0.26136	0.0114977	-0.66103	8.88609e-13	0.230702	0.0408911	-0.247368	0.0724956	0.16413	0.429573
GTF3C4	Histone acetyltransferase	0.317664	0.0148596	0.415672	2.97221e-06	0.260785	0.0212266	0.164013	0.147004	0.693573	5.17254e-05
OGA	Histone acetyltransferase	-0.285996	0.0154157	0.193426	0.00833093	-0.176399	0.0839498	0.000147283	0.999163	-0.191162	0.043201
KAT2B	Histone acetyltransferase	-0.427203	0.0232036	-0.20035	0.0327003	-0.910493	3.93621e-09	-0.319848	0.0956369	-0.672771	0.000331012
KAT5	Histone acetyltransferase	0.225351	0.027043	-0.336117	3.0469e-07	0.0663803	0.521373	0.161257	0.112338	0.14153	0.258547
SIRT1	Histone deacetylase	-0.329566	0.0333564	0.187887	0.0552996	-0.679786	1.31574e-08	0.0105152	0.961637	-0.230454	0.129995
KDM4C	histone demethylase	0.287203	0.0460434	0.295798	5.49735e-06	0.159646	0.0881673	0.133648	0.155275	-0.105907	0.339398
