# Supplementary material for: Integrating the Epigenome and Transcriptome of Hepatocellular Carcinoma to Identify Systematic Enhancer Aberrations and Establish an Aberrant Enhancer-Related Prognostic Signature
Source: Front Cell Dev Biol. 2022 Mar 1;10:827657. doi: 10.3389/fcell.2022.827657 (PMC8921559; doi:10.3389/fcell.2022.827657)
Supplement: Supplementary file 1 [file DataSheet1.ZIP › Table S3.1-3.4.xlsx]

## Sheet: Table S3.1
Table S3.1 The summarized information about genic DME-DEGs.
gEnh.ID	gEnh.concurrence	DMR.gEnh.overlap.ratio	overlap.DeltaMethy	DMR.gEnh	GeneID	GeneName	TSSDistance	DEG.LFC	DMR.gEnh_DEG.Rho	DMR.gEnh_DEG.FDR	LIHC.replication
chr1_779732_780082	2	1	-0.37	chr1_779732_780082	ENSG00000223764.2	LINC02593	141109	-3.12	0.69	2.52e-09	TypeI
chr1_779732_780082	2	1	-0.37	chr1_779732_780082	ENSG00000187634.13	SAMD11	144016	-2.22	0.66	1.785e-08	TypeI
chr1_779732_780082	2	1	-0.37	chr1_779732_780082	ENSG00000237973.1	MTCO1P12	-148833	-1.58	0.63	3.01e-07	TypeI
chr1_779732_780082	2	1	-0.37	chr1_779732_780082	ENSG00000248527.1	MTATP6P1	-146211	-1.73	0.61	6.3e-07	TypeI
chr1_779732_780082	2	1	-0.37	chr1_779732_780082	ENSG00000198744.5	MTCO3P12	-145531	-1.45	0.6	6.3e-07	TypeI
chr1_779732_780082	2	1	-0.37	chr1_779732_780082	ENSG00000229344.1	MTCO2P12	-147150	-1.49	0.59	1.505e-06	TypeI
chr1_779732_780082	2	1	-0.37	chr1_779732_780082	ENSG00000225972.1	MTND1P23	-150845	-1.83	0.58	1.56e-06	TypeI
chr1_779732_780082	2	1	-0.37	chr1_779732_780082	ENSG00000215915.10	ATAD3C	669782	-1.62	0.56	3.9375e-06	TypeI
chr1_779732_780082	2	1	-0.37	chr1_779732_780082	ENSG00000186827.11	TNFRSF4	434246	1.85	-0.55	5.88e-06	TypeI
chr1_779732_780082	2	1	-0.37	chr1_779732_780082	ENSG00000286448.1	AP006222.2	-513052	6.49	-0.54	5.83333e-06	TypeI
chr1_779732_780082	2	1	-0.37	chr1_779732_780082	ENSG00000225630.1	MTND2P28	-150267	-1.43	0.51	3.15e-05	TypeI
chr1_779732_780082	2	1	-0.37	chr1_779732_780082	ENSG00000205116.3	TMEM88B	646221	3.6	-0.51	2.67273e-05	TypeI
chr1_1065416_1066620	2	0.91	-0.25	chr1_1065521_1066620	ENSG00000223764.2	LINC02593	-145054	-3.12	0.72	7.875e-11	TypeII
chr1_1065416_1066620	2	0.91	-0.25	chr1_1065521_1066620	ENSG00000187634.13	SAMD11	-142147	-2.22	0.69	0	Validation
chr1_1065416_1066620	2	0.91	-0.25	chr1_1065521_1066620	ENSG00000187730.9	GABRD	953258	3.84	-0.66	1.75e-08	Validation
chr1_1065416_1066620	2	0.91	-0.25	chr1_1065521_1066620	ENSG00000233542.2	AL391845.2	949568	3.89	-0.65	2.1875e-08	TypeII
chr1_1065416_1066620	2	0.91	-0.25	chr1_1065521_1066620	ENSG00000286448.1	AP006222.2	-799215	6.49	-0.6	4.15e-07	TypeII
chr1_1065416_1066620	2	0.91	-0.25	chr1_1065521_1066620	ENSG00000248527.1	MTATP6P1	-432374	-1.73	0.59	1.16667e-06	TypeII
chr1_1065416_1066620	2	0.91	-0.25	chr1_1065521_1066620	ENSG00000229344.1	MTCO2P12	-433313	-1.49	0.57	3.42857e-06	TypeII
chr1_1065416_1066620	2	0.91	-0.25	chr1_1065521_1066620	ENSG00000237973.1	MTCO1P12	-434996	-1.58	0.56	5.9375e-06	TypeII
chr1_1065416_1066620	2	0.91	-0.25	chr1_1065521_1066620	ENSG00000186827.11	TNFRSF4	148082	1.85	-0.54	1.41667e-05	TypeII
chr1_1065416_1066620	2	0.91	-0.25	chr1_1065521_1066620	ENSG00000198744.5	MTCO3P12	-431694	-1.45	0.51	3.5e-05	TypeII
chr1_1332039_1333728	4	0.51	-0.3	chr1_1332039_1332905	ENSG00000233542.2	AL391845.2	683167	3.89	-0.63	2.16667e-07	TypeII
chr1_1332039_1333728	4	0.51	-0.3	chr1_1332039_1332905	ENSG00000223764.2	LINC02593	-411456	-3.12	0.62	2.16667e-07	TypeII
chr1_1332039_1333728	4	0.51	-0.3	chr1_1332039_1332905	ENSG00000187730.9	GABRD	686857	3.84	-0.62	2.16667e-07	Validation
chr1_1332039_1333728	4	0.51	-0.3	chr1_1332039_1332905	ENSG00000187634.13	SAMD11	-408549	-2.22	0.61	6.875e-07	Validation
chr1_1332039_1333728	4	0.51	-0.3	chr1_1332039_1332905	ENSG00000248527.1	MTATP6P1	-698776	-1.73	0.59	1.7e-06	TypeII
chr1_1332039_1333728	4	0.51	-0.3	chr1_1332039_1332905	ENSG00000237973.1	MTCO1P12	-701398	-1.58	0.58	2.625e-06	TypeII
chr1_1332039_1333728	4	0.51	-0.3	chr1_1332039_1332905	ENSG00000229344.1	MTCO2P12	-699715	-1.49	0.53	2e-05	TypeII
chr1_1332039_1333728	4	0.51	-0.3	chr1_1332039_1332905	ENSG00000198744.5	MTCO3P12	-698096	-1.45	0.53	2.40625e-05	TypeII
chr1_1332039_1333728	4	0.51	-0.3	chr1_1332039_1332905	ENSG00000205116.3	TMEM88B	93656	3.6	-0.5	6.38889e-05	TypeII
chr1_1332039_1333728	4	0.33	-0.26	chr1_1333168_1333728	ENSG00000187634.13	SAMD11	-409525	-2.22	0.61	2.125e-06	Validation
chr1_1332039_1333728	4	0.33	-0.26	chr1_1333168_1333728	ENSG00000223764.2	LINC02593	-412432	-3.12	0.59	3.125e-06	TypeII
chr1_1332039_1333728	4	0.33	-0.26	chr1_1333168_1333728	ENSG00000187730.9	GABRD	685881	3.84	-0.53	3.16667e-05	Validation
chr1_1440020_1442380	8	0.37	-0.2	chr1_1441502_1442380	ENSG00000223764.2	LINC02593	-520925	-3.12	0.67	1.4e-08	TypeII
chr1_1440020_1442380	8	0.37	-0.2	chr1_1441502_1442380	ENSG00000187634.13	SAMD11	-518018	-2.22	0.62	8.125e-07	Validation
chr1_1440020_1442380	8	0.37	-0.2	chr1_1441502_1442380	ENSG00000287356.1	AL590822.3	873099	-1.5	0.52	7.5e-05	TypeII
chr1_1440020_1442380	8	0.37	-0.2	chr1_1441502_1442380	ENSG00000187730.9	GABRD	577388	3.84	-0.51	7.5e-05	TypeII
chr1_1440020_1442380	8	0.37	-0.2	chr1_1441502_1442380	ENSG00000233542.2	AL391845.2	573698	3.89	-0.5	8e-05	TypeII
chr1_1487072_1487994	4	0.46	0.22	chr1_1487144_1487569	ENSG00000186827.11	TNFRSF4	-273203	1.85	0.67	0	TypeI
chr1_1487072_1487994	4	0.46	0.22	chr1_1487144_1487569	ENSG00000248527.1	MTATP6P1	-853660	-1.73	-0.64	2.25e-07	TypeI
chr1_1487072_1487994	4	0.46	0.22	chr1_1487144_1487569	ENSG00000215915.10	ATAD3C	-37667	-1.62	-0.63	3.16667e-07	TypeI
chr1_1487072_1487994	4	0.46	0.22	chr1_1487144_1487569	ENSG00000237973.1	MTCO1P12	-856282	-1.58	-0.61	6e-07	TypeI
chr1_1487072_1487994	4	0.46	0.22	chr1_1487144_1487569	ENSG00000198744.5	MTCO3P12	-852980	-1.45	-0.61	5.875e-07	TypeI
chr1_1487072_1487994	4	0.46	0.22	chr1_1487144_1487569	ENSG00000225972.1	MTND1P23	-858294	-1.83	-0.59	1.42857e-06	TypeI
chr1_1487072_1487994	4	0.46	0.22	chr1_1487144_1487569	ENSG00000229344.1	MTCO2P12	-854599	-1.49	-0.58	1.75e-06	TypeI
chr1_1487072_1487994	4	0.46	0.22	chr1_1487144_1487569	ENSG00000187730.9	GABRD	531972	3.84	0.58	1.42857e-06	TypeI
chr1_1487072_1487994	4	0.46	0.22	chr1_1487144_1487569	ENSG00000225630.1	MTND2P28	-857716	-1.43	-0.54	1.025e-05	TypeI
chr1_1487072_1487994	4	0.46	0.22	chr1_1487144_1487569	ENSG00000233542.2	AL391845.2	528282	3.89	0.53	1.025e-05	TypeI
chr1_3104955_3106380	2	0.35	-0.33	chr1_3104955_3105451	ENSG00000078900.15	TP73	547313	2.77	-0.6	1.89e-06	Validation
chr1_3169836_3173636	8	0.48	-0.32	chr1_3171797_3173636	ENSG00000078900.15	TP73	479799	2.77	-0.52	9.9e-05	Validation
chr1_3173836_3175476	4	0.36	-0.34	chr1_3173836_3174424	ENSG00000078900.15	TP73	478386	2.77	-0.61	1.26e-06	TypeI
chr1_3182634_3184129	2	1	-0.32	chr1_3182634_3184129	ENSG00000078900.15	TP73	469134	2.77	-0.54	4.68e-05	Validation
chr1_3197019_3199521	2	0.84	-0.38	chr1_3197019_3199132	ENSG00000078900.15	TP73	454440	2.77	-0.53	6.39e-05	Validation
chr1_3197019_3199521	2	0.84	-0.38	chr1_3197019_3199132	ENSG00000287356.1	AL590822.3	-883035	-1.5	0.51	6.75e-05	TypeII
chr1_3220672_3222071	2	0.65	-0.3	chr1_3221150_3222057	ENSG00000078900.15	TP73	430912	2.77	-0.61	1.17e-06	TypeI
chr1_3220672_3222071	2	0.65	-0.3	chr1_3221150_3222057	ENSG00000157870.17	PRXL2B	-635112	1.46	-0.52	5.4e-05	TypeI
chr1_3225790_3227962	2	1	-0.33	chr1_3225790_3227962	ENSG00000078900.15	TP73	425640	2.77	-0.57	9.9e-06	Validation
chr1_3284949_3285750	2	0.46	-0.31	chr1_3285382_3285750	ENSG00000078900.15	TP73	366950	2.77	-0.65	4.59e-08	Validation
chr1_3284949_3285750	2	0.46	-0.31	chr1_3285382_3285750	ENSG00000287356.1	AL590822.3	-970526	-1.5	0.58	2.88e-06	TypeII
chr1_3334048_3334841	3	0.36	-0.27	chr1_3334554_3334841	ENSG00000078900.15	TP73	317818	2.77	-0.51	0.000152	TypeI
chr1_3358943_3359439	2	1	-0.37	chr1_3358943_3359439	ENSG00000078900.15	TP73	293325	2.77	-0.57	7.36e-06	TypeI
chr1_3358943_3359439	2	1	-0.37	chr1_3358943_3359439	ENSG00000142611.17	PRDM16	-290023	1.74	0.51	6e-05	TypeI
chr1_3391416_3394134	3	0.52	-0.26	chr1_3391886_3393311	ENSG00000078900.15	TP73	259917	2.77	-0.52	7.7e-05	Validation
chr1_3542163_3542849	2	0.55	-0.31	chr1_3542472_3542849	ENSG00000078900.15	TP73	109855	2.77	-0.51	0.00012	TypeI
chr1_6534190_6534940	4	1	0.17	chr1_6534190_6534940	ENSG00000069812.11	HES2	-109895	3.63	0.55	2.8e-06	TypeI
chr1_9540156_9541121	4	0.69	-0.38	chr1_9540453_9541121	ENSG00000188807.13	TMEM201	48124	1.46	-0.66	6e-09	Validation
chr1_9689918_9692342	6	0.64	-0.27	chr1_9690780_9692342	ENSG00000202415.1	RN7SKP269	255757	1.35	-0.51	0.00013	TypeII
chr1_9719116_9719742	2	0.65	-0.28	chr1_9719116_9719521	ENSG00000188807.13	TMEM201	-130407	1.46	-0.53	5.6e-05	Validation
chr1_11838686_11839831	7	0.42	0.2	chr1_11839346_11839831	ENSG00000229484.1	LINC02766	688135	-1	-0.58	1.46e-06	TypeI
chr1_11838686_11839831	7	0.42	0.2	chr1_11839346_11839831	ENSG00000171819.5	ANGPTL7	-650233	-3.19	-0.57	1.46e-06	TypeI
chr1_13921577_13922904	2	0.51	-0.32	chr1_13922226_13922901	ENSG00000189337.17	KAZN	-29771	-2.13	0.76	0	TypeI
chr1_14534824_14535701	2	0.34	-0.25	chr1_14535405_14535701	ENSG00000189337.17	KAZN	-642761	-2.13	0.65	3.64e-08	TypeI
chr1_14936333_14939104	3	0.3	-0.31	chr1_14936333_14937177	ENSG00000142621.19	FHAD1	310517	2.41	-0.54	3.71e-05	TypeII
chr1_14967904_14972623	6	0.34	-0.24	chr1_14969826_14971430	ENSG00000142621.19	FHAD1	276644	2.41	-0.5	0.000168	TypeI
chr1_15024904_15027104	5	0.35	-0.27	chr1_15026326_15027104	ENSG00000142621.19	FHAD1	220557	2.41	-0.51	0.000136	TypeI
chr1_15295102_15296304	2	0.43	-0.25	chr1_15295789_15296304	ENSG00000142627.13	EPHA2	860022	-1.23	0.5	0.000336	TypeI
chr1_17218730_17219474	2	0.98	-0.29	chr1_17218743_17219474	ENSG00000159339.13	PADI4	89086	-3.22	0.64	9.02e-08	TypeI
chr1_19337730_19338906	4	0.44	-0.28	chr1_19337743_19338265	ENSG00000127472.11	PLA2G5	690175	-1.44	0.65	2.65e-08	Validation
chr1_19337730_19338906	4	0.44	-0.28	chr1_19337743_19338265	ENSG00000162482.5	AKR7A3	-49234	-2.22	0.52	2.75e-05	Validation
chr1_19557400_19559306	2	0.34	-0.27	chr1_19557988_19558643	ENSG00000127472.11	PLA2G5	469863	-1.44	0.68	0	TypeI
chr1_19557400_19559306	2	0.34	-0.27	chr1_19557988_19558643	ENSG00000183114.8	FAM43B	994257	-1.25	0.65	1.08e-08	TypeI
chr1_19557400_19559306	2	0.34	-0.27	chr1_19557988_19558643	ENSG00000162482.5	AKR7A3	-269545	-2.22	0.54	1.22667e-05	TypeI
chr1_19653470_19654890	3	0.36	-0.25	chr1_19654189_19654696	ENSG00000127472.11	PLA2G5	373736	-1.44	0.65	3.87e-08	TypeI
chr1_19653470_19654890	3	0.36	-0.25	chr1_19654189_19654696	ENSG00000183114.8	FAM43B	898130	-1.25	0.61	1.845e-07	TypeI
chr1_26320509_26322109	3	0.31	0.2	chr1_26321340_26321836	ENSG00000176092.17	CRYBG2	38492	3.36	0.64	6.6e-08	TypeI
chr1_26320509_26322109	3	0.31	0.2	chr1_26321340_26321836	ENSG00000117643.15	MAN1C1	-704797	-1.7	-0.51	9.9e-05	TypeI
chr1_27549342_27550304	3	0.36	0.18	chr1_27549406_27549750	ENSG00000142748.13	FCN3	-174754	-6.73	-0.66	2.34e-09	Validation
chr1_27875089_27876089	3	0.66	-0.19	chr1_27875167_27875825	ENSG00000131910.5	NR0B2	-961521	-1.43	0.59	1.45e-06	Validation
chr1_27875089_27876089	3	0.66	-0.19	chr1_27875167_27875825	ENSG00000142748.13	FCN3	-500672	-6.73	0.55	5.25e-06	Validation
chr1_32473999_32475999	3	0.45	-0.25	chr1_32473999_32474895	ENSG00000183615.6	FAM167B	-227225	-1.73	0.67	0	TypeI
chr1_32473999_32475999	3	0.45	-0.25	chr1_32473999_32474895	ENSG00000142910.16	TINAGL1	-897962	-1.02	0.64	9.75e-08	TypeI
chr1_32473999_32475999	3	0.45	-0.25	chr1_32473999_32474895	ENSG00000287691.1	AL031602.2	451007	-3.17	0.63	1.47333e-07	TypeI
chr1_32473999_32475999	3	0.45	-0.25	chr1_32473999_32474895	ENSG00000160050.16	CCDC28B	-273852	1.77	-0.53	2.275e-05	TypeI
chr1_32473999_32475999	3	0.45	-0.25	chr1_32473999_32474895	ENSG00000162522.11	KIAA1522	267383	1.23	-0.52	2.6e-05	TypeI
chr1_37690845_37691916	4	0.4	-0.24	chr1_37690980_37691411	ENSG00000134690.11	CDCA8	1285	3.36	-0.55	1.3e-05	Validation
chr1_38114528_38115928	5	0.39	-0.18	chr1_38115010_38115554	ENSG00000134690.11	CDCA8	-422801	3.36	-0.7	0	TypeI
chr1_44587534_44588578	2	0.36	-0.21	chr1_44587534_44587905	ENSG00000162415.7	ZSWIM5	718489	2.16	-0.58	9.62e-06	TypeI
chr1_44587534_44588578	2	0.36	-0.21	chr1_44587534_44587905	ENSG00000117425.14	PTCH2	255533	-1.25	0.51	0.000104	TypeI
chr1_44649798_44651043	2	0.3	0.15	chr1_44650429_44650798	ENSG00000142945.13	KIF2C	89204	3.95	0.58	7.84e-06	Validation
chr1_45302842_45303248	2	0.96	-0.19	chr1_45302842_45303231	ENSG00000142945.13	KIF2C	-563218	3.95	-0.7	0	TypeI
chr1_45302842_45303248	2	0.96	-0.19	chr1_45302842_45303231	ENSG00000085999.13	RAD54L	943424	3.42	-0.7	0	TypeI
chr1_45302842_45303248	2	0.96	-0.19	chr1_45302842_45303231	ENSG00000222009.8	BTBD19	-494554	-1.55	0.66	2.28e-09	TypeI
chr1_45302842_45303248	2	0.96	-0.19	chr1_45302842_45303231	ENSG00000280670.3	CCDC163	197042	1.99	-0.65	2.46e-08	TypeI
chr1_45302842_45303248	2	0.96	-0.19	chr1_45302842_45303231	ENSG00000162415.7	ZSWIM5	3172	2.16	-0.58	1.704e-06	TypeI
chr1_45302842_45303248	2	0.96	-0.19	chr1_45302842_45303231	ENSG00000117425.14	PTCH2	-459783	-1.25	0.57	1.88e-06	TypeI
chr1_45302842_45303248	2	0.96	-0.19	chr1_45302842_45303231	ENSG00000198520.12	ARMH1	-628344	-1.56	0.5	3.77143e-05	TypeI
chr1_45327138_45327553	2	0.87	0.31	chr1_45327190_45327553	ENSG00000085999.13	RAD54L	919089	3.42	0.5	0.000324	Validation
chr1_45520142_45520589	3	0.53	-0.16	chr1_45520351_45520589	ENSG00000117425.14	PTCH2	-677217	-1.25	0.73	0	Validation
chr1_45520142_45520589	3	0.53	-0.16	chr1_45520351_45520589	ENSG00000222009.8	BTBD19	-711988	-1.55	0.61	7.15e-07	Validation
chr1_45520142_45520589	3	0.53	-0.16	chr1_45520351_45520589	ENSG00000162415.7	ZSWIM5	-214261	2.16	-0.57	4.11667e-06	Validation
chr1_45520142_45520589	3	0.53	-0.16	chr1_45520351_45520589	ENSG00000280670.3	CCDC163	-20391	1.99	-0.56	4.55e-06	TypeII
chr1_45520142_45520589	3	0.53	-0.16	chr1_45520351_45520589	ENSG00000142945.13	KIF2C	-780652	3.95	-0.55	6.5e-06	Validation
chr1_45520142_45520589	3	0.53	-0.16	chr1_45520351_45520589	ENSG00000085999.13	RAD54L	725991	3.42	-0.54	8.23333e-06	Validation
chr1_45520142_45520589	3	0.53	-0.16	chr1_45520351_45520589	ENSG00000173846.13	PLK3	-720093	-1.35	0.51	2.6e-05	Validation
chr1_45793728_45794938	2	0.35	-0.26	chr1_45794152_45794571	ENSG00000117425.14	PTCH2	-951108	-1.25	0.59	4.62e-06	TypeI
chr1_45793728_45794938	2	0.35	-0.26	chr1_45794152_45794571	ENSG00000162415.7	ZSWIM5	-488152	2.16	-0.56	7.15e-06	TypeI
chr1_45793728_45794938	2	0.35	-0.26	chr1_45794152_45794571	ENSG00000085999.13	RAD54L	452099	3.42	-0.52	3.85e-05	TypeI
chr1_45793728_45794938	2	0.35	-0.26	chr1_45794152_45794571	ENSG00000227857.2	AL358075.2	340169	3.01	-0.51	3.85e-05	TypeI
chr1_46166654_46167389	2	0.95	0.26	chr1_46166691_46167389	ENSG00000187048.13	CYP4A11	774444	-2.56	-0.57	7.65e-06	Validation
chr1_46166654_46167389	2	0.95	0.26	chr1_46166691_46167389	ENSG00000280670.3	CCDC163	-666961	1.99	0.55	7.65e-06	TypeII
chr1_46166654_46167389	2	0.95	0.26	chr1_46166691_46167389	ENSG00000085999.13	RAD54L	79421	3.42	0.54	7.65e-06	Validation
chr1_46166654_46167389	2	0.95	0.26	chr1_46166691_46167389	ENSG00000162365.12	CYP4A22	970395	-2.52	-0.54	7.65e-06	Validation
chr1_58244528_58246328	2	0.66	-0.16	chr1_58245144_58246328	ENSG00000184292.7	TACSTD2	331516	-2.31	0.52	2e-05	TypeI
chr1_62314737_62318419	2	0.34	-0.21	chr1_62315296_62316535	ENSG00000278967.1	AL138847.2	291850	-1.16	0.52	3.6e-05	TypeII
chr1_64505012_64505671	3	0.49	0.24	chr1_64505348_64505671	ENSG00000116675.16	DNAJC6	742709	3.86	0.56	1.36e-05	TypeII
chr1_64915362_64916224	5	0.57	-0.18	chr1_64915362_64915855	ENSG00000116675.16	DNAJC6	332610	3.86	-0.52	7.8e-05	TypeI
chr1_76154086_76155280	4	0.67	-0.15	chr1_76154086_76154885	ENSG00000137968.16	SLC44A5	-543369	5.2	-0.56	6e-06	TypeII
chr1_76154086_76155280	4	0.67	-0.15	chr1_76154086_76154885	ENSG00000184005.11	ST6GALNAC3	-79739	-1.13	0.55	6.6e-06	Validation
chr1_76155315_76156115	2	0.86	-0.27	chr1_76155315_76156000	ENSG00000184005.11	ST6GALNAC3	-80911	-1.13	0.56	1.14e-05	TypeI
chr1_87154117_87155917	2	0.34	-0.19	chr1_87155298_87155917	ENSG00000171502.15	COL24A1	-998664	3.9	-0.53	1.35e-05	Validation
chr1_88608300_88608854	3	0.95	-0.2	chr1_88608300_88608825	ENSG00000213512.3	GBP7	567446	-1.19	0.51	6.4e-05	TypeI
chr1_92480639_92481699	5	0.59	0.32	chr1_92480639_92481268	ENSG00000097046.13	CDC7	-980102	2.23	0.55	7.2e-06	Validation
chr1_110067462_110068602	3	0.73	0.34	chr1_110067770_110068602	ENSG00000134222.16	PSRC1	-785000	2.05	0.6	1.6e-06	Validation
chr1_110067462_110068602	3	0.73	0.34	chr1_110067770_110068602	ENSG00000198758.11	EPS8L3	-304159	4.99	0.58	1.6e-06	Validation
chr1_110067462_110068602	3	0.73	0.34	chr1_110067770_110068602	ENSG00000134243.12	SORT1	-670268	2.06	0.53	2.63333e-05	TypeII
chr1_110067462_110068602	3	0.73	0.34	chr1_110067770_110068602	ENSG00000168679.18	SLC16A4	322896	-2.13	-0.5	7.25e-05	Validation
chr1_110625978_110627778	2	0.61	-0.29	chr1_110626447_110627544	ENSG00000134201.12	GSTM5	-915215	-2.77	0.76	2.09e-12	TypeI
chr1_110625978_110627778	2	0.61	-0.29	chr1_110626447_110627544	ENSG00000259834.1	AL365361.1	30044	-1.05	0.62	2.695e-07	TypeI
chr1_110625978_110627778	2	0.61	-0.29	chr1_110626447_110627544	ENSG00000143110.12	C1orf162	846796	-1.63	0.61	3.26333e-07	TypeI
chr1_110625978_110627778	2	0.61	-0.29	chr1_110626447_110627544	ENSG00000121933.19	TMIGD3	936966	-2.2	0.53	1.5125e-05	TypeI
chr1_110629178_110630178	2	0.68	-0.28	chr1_110629497_110630178	ENSG00000259834.1	AL365361.1	27202	-1.05	0.72	0	TypeI
chr1_110629178_110630178	2	0.68	-0.28	chr1_110629497_110630178	ENSG00000143110.12	C1orf162	843954	-1.63	0.71	0	TypeI
chr1_110629178_110630178	2	0.68	-0.28	chr1_110629497_110630178	ENSG00000134201.12	GSTM5	-918057	-2.77	0.68	1.35667e-09	TypeI
chr1_110629178_110630178	2	0.68	-0.28	chr1_110629497_110630178	ENSG00000121933.19	TMIGD3	934124	-2.2	0.6	4.675e-07	TypeI
chr1_110629178_110630178	2	0.68	-0.28	chr1_110629497_110630178	ENSG00000168679.18	SLC16A4	-238755	-2.13	0.52	2.86e-05	TypeI
chr1_112488905_112490178	2	0.39	-0.17	chr1_112489329_112489828	ENSG00000121933.19	TMIGD3	-925616	-2.2	0.62	5.04e-07	TypeI
chr1_112488905_112490178	2	0.39	-0.17	chr1_112489329_112489828	ENSG00000231246.2	LINC02884	-128953	-1.31	0.6	5.2e-07	TypeI
chr1_114133978_114135578	4	0.32	-0.23	chr1_114134820_114135335	ENSG00000116774.12	OLFML3	-155686	-1.12	0.61	3.85e-07	TypeI
chr1_114133978_114135578	4	0.32	-0.23	chr1_114134820_114135335	ENSG00000116748.21	AMPD1	560540	-1.89	0.6	3.85e-07	TypeI
chr1_115062052_115064379	4	0.39	-0.3	chr1_115063469_115064379	ENSG00000134259.6	NGF	274846	-1.34	0.62	4.44e-07	TypeI
chr1_115062052_115064379	4	0.39	-0.3	chr1_115063469_115064379	ENSG00000116748.21	AMPD1	-368306	-1.89	0.59	7.5e-07	TypeI
chr1_115710262_115712671	2	0.38	-0.25	chr1_115711019_115711931	ENSG00000143061.18	IGSF3	956280	3.91	-0.6	1.98e-06	TypeI
chr1_115710262_115712671	2	0.38	-0.25	chr1_115711019_115711931	ENSG00000134259.6	NGF	-372705	-1.34	0.58	2.34e-06	TypeI
chr1_115710262_115712671	2	0.38	-0.25	chr1_115711019_115711931	ENSG00000233154.6	LINC01762	767367	3.55	-0.52	2.28e-05	TypeI
chr1_116448238_116450478	3	0.34	-0.17	chr1_116448771_116449542	ENSG00000134258.17	VTCN1	761803	-1.75	0.53	6.96e-05	TypeI
chr1_118979034_118980075	4	1	0.38	chr1_118979034_118980075	ENSG00000116882.15	HAO2	389224	-2.6	-0.63	2.03e-07	Validation
chr1_118979034_118980075	4	1	0.38	chr1_118979034_118980075	ENSG00000230921.1	HAO2-IT1	389391	-2.69	-0.63	1.68e-07	TypeII
chr1_118979034_118980075	4	1	0.38	chr1_118979034_118980075	ENSG00000134240.12	HMGCS2	789350	-1.38	-0.55	1.02667e-05	Validation
chr1_118979034_118980075	4	1	0.38	chr1_118979034_118980075	ENSG00000224238.2	WARS2-IT1	67850	-2.18	-0.51	3.85e-05	TypeII
chr1_118979034_118980075	4	1	0.38	chr1_118979034_118980075	ENSG00000092621.13	PHGDH	668856	-1.1	-0.51	4.2e-05	Validation
chr1_118984057_118985929	4	1	0.37	chr1_118984057_118985929	ENSG00000116882.15	HAO2	383786	-2.6	-0.64	1.4e-07	Validation
chr1_118984057_118985929	4	1	0.37	chr1_118984057_118985929	ENSG00000230921.1	HAO2-IT1	383953	-2.69	-0.63	1.4e-07	TypeII
chr1_118984057_118985929	4	1	0.37	chr1_118984057_118985929	ENSG00000224238.2	WARS2-IT1	62412	-2.18	-0.6	3.59333e-07	TypeII
chr1_118984057_118985929	4	1	0.37	chr1_118984057_118985929	ENSG00000194297.2	RNU1-75P	346532	-2.12	-0.59	7e-07	TypeII
chr1_118984057_118985929	4	1	0.37	chr1_118984057_118985929	ENSG00000134240.12	HMGCS2	783912	-1.38	-0.53	1.792e-05	Validation
chr1_119000097_119001060	4	1	0.29	chr1_119000097_119001060	ENSG00000230921.1	HAO2-IT1	368367	-2.69	-0.56	1.176e-05	TypeII
chr1_119000097_119001060	4	1	0.29	chr1_119000097_119001060	ENSG00000116882.15	HAO2	368200	-2.6	-0.55	2.24e-05	Validation
chr1_119000097_119001060	4	1	0.29	chr1_119000097_119001060	ENSG00000232780.2	GAPDHP74	434501	-1.38	-0.52	3.43e-05	TypeII
chr1_119000097_119001060	4	1	0.29	chr1_119000097_119001060	ENSG00000092621.13	PHGDH	647832	-1.1	-0.52	3.43e-05	Validation
chr1_145843867_145845267	4	0.39	-0.26	chr1_145844716_145845267	ENSG00000215784.6	FAM72D	-749017	3.27	-0.56	9.45e-06	TypeI
chr1_145843867_145845267	4	0.39	-0.26	chr1_145844716_145845267	ENSG00000186364.12	NUDT17	638	1.39	-0.55	9.45e-06	TypeI
chr1_145843867_145845267	4	0.39	-0.26	chr1_145844716_145845267	ENSG00000131788.16	PIAS3	14844	1.16	-0.5	7.2e-05	TypeI
chr1_145919618_145920488	5	0.65	-0.22	chr1_145919924_145920488	ENSG00000287190.1	AC239799.2	132038	3.8	-0.66	1.17e-08	TypeI
chr1_145919618_145920488	5	0.65	-0.22	chr1_145919924_145920488	ENSG00000117281.16	CD160	-200735	-2.7	0.59	9.6e-07	TypeI
chr1_145919618_145920488	5	0.65	-0.22	chr1_145919924_145920488	ENSG00000215784.6	FAM72D	-824232	3.27	-0.58	9.6e-07	TypeI
chr1_145919618_145920488	5	0.65	-0.22	chr1_145919924_145920488	ENSG00000186364.12	NUDT17	-74576	1.39	-0.58	1.215e-06	TypeI
chr1_145919618_145920488	5	0.65	-0.22	chr1_145919924_145920488	ENSG00000233396.8	LINC01719	132360	1.87	-0.56	2.7e-06	TypeI
chr1_145919618_145920488	5	0.65	-0.22	chr1_145919924_145920488	ENSG00000131788.16	PIAS3	-60370	1.16	-0.53	1.185e-05	TypeI
chr1_148399247_148402156	4	0.35	-0.16	chr1_148400857_148401861	ENSG00000116128.11	BCL9	-859858	1.83	-0.59	2.61e-06	TypeI
chr1_151255126_151256306	5	0.59	-0.22	chr1_151255509_151256204	ENSG00000159450.12	TCHH	859597	-2.38	0.76	1.035e-12	TypeI
chr1_151255126_151256306	5	0.59	-0.22	chr1_151255509_151256204	ENSG00000143369.15	ECM1	-747794	-3.32	0.73	0	TypeI
chr1_151255126_151256306	5	0.59	-0.22	chr1_151255509_151256204	ENSG00000163154.6	TNFAIP8L2	-99207	-1.01	0.69	0	TypeI
chr1_151255126_151256306	5	0.59	-0.22	chr1_151255509_151256204	ENSG00000163159.14	VPS72	-60535	1.16	-0.67	0	TypeI
chr1_151255126_151256306	5	0.59	-0.22	chr1_151255509_151256204	ENSG00000159352.16	PSMD4	-1147	1.01	-0.64	7.36e-08	TypeI
chr1_151255126_151256306	5	0.59	-0.22	chr1_151255509_151256204	ENSG00000182134.16	TDRKH	535559	1.84	-0.63	1.34167e-07	TypeI
chr1_151255126_151256306	5	0.59	-0.22	chr1_151255509_151256204	ENSG00000143373.18	ZNF687	25761	1.08	-0.58	2.16857e-06	TypeI
chr1_151255126_151256306	5	0.59	-0.22	chr1_151255509_151256204	ENSG00000225556.1	C2CD4D	584700	2.06	-0.57	2.645e-06	TypeI
chr1_151255126_151256306	5	0.59	-0.22	chr1_151255509_151256204	ENSG00000118292.9	C1orf54	-987656	-1.12	0.55	6.67e-06	TypeI
chr1_151255126_151256306	5	0.59	-0.22	chr1_151255509_151256204	ENSG00000143390.18	RFX5	91469	1.35	-0.55	5.87778e-06	TypeI
chr1_151255126_151256306	5	0.59	-0.22	chr1_151255509_151256204	ENSG00000159208.16	CIART	-973313	1.32	-0.53	1.39917e-05	TypeI
chr1_151255126_151256306	5	0.59	-0.22	chr1_151255509_151256204	ENSG00000143367.16	TUFT1	284448	1.33	-0.53	1.25455e-05	TypeI
chr1_151255126_151256306	5	0.59	-0.22	chr1_151255509_151256204	ENSG00000234614.1	C2CD4D-AS1	586020	1.94	-0.52	1.68667e-05	TypeI
chr1_151255126_151256306	5	0.59	-0.22	chr1_151255509_151256204	ENSG00000249602.1	AL589765.4	513644	1.19	-0.51	1.68667e-05	TypeI
chr1_151255126_151256306	5	0.59	-0.22	chr1_151255509_151256204	ENSG00000203288.4	TDRKH-AS1	534947	1.43	-0.51	1.68667e-05	TypeI
chr1_151255126_151256306	5	0.59	-0.22	chr1_151255509_151256204	ENSG00000197747.9	S100A10	738002	1.52	-0.51	1.86875e-05	TypeI
chr1_151280562_151281320	4	0.37	-0.16	chr1_151280781_151281061	ENSG00000182134.16	TDRKH	510495	1.84	-0.56	2.42e-05	TypeI
chr1_151280562_151281320	4	0.37	-0.16	chr1_151280781_151281061	ENSG00000163159.14	VPS72	-85600	1.16	-0.55	2.42e-05	TypeI
chr1_151280562_151281320	4	0.37	-0.16	chr1_151280781_151281061	ENSG00000143367.16	TUFT1	259384	1.33	-0.55	2.42e-05	TypeI
chr1_151280562_151281320	4	0.37	-0.16	chr1_151280781_151281061	ENSG00000143390.18	RFX5	66405	1.35	-0.52	4.84e-05	TypeI
chr1_151729324_151731124	3	0.3	-0.23	chr1_151729373_151729913	ENSG00000159450.12	TCHH	385811	-2.38	0.52	0.0001273	Validation
chr1_151729324_151731124	3	0.3	-0.23	chr1_151729373_151729913	ENSG00000163159.14	VPS72	-534322	1.16	-0.5	0.0002755	Validation
chr1_151763911_151765349	8	0.34	-0.23	chr1_151763975_151764458	ENSG00000182134.16	TDRKH	27199	1.84	-0.56	2.28e-05	TypeI
chr1_151763911_151765349	8	0.34	-0.23	chr1_151763975_151764458	ENSG00000143390.18	RFX5	-416890	1.35	-0.54	2.28e-05	TypeI
chr1_151763911_151765349	8	0.34	-0.23	chr1_151763975_151764458	ENSG00000143367.16	TUFT1	-223911	1.33	-0.54	2.28e-05	TypeI
chr1_151763911_151765349	8	0.34	-0.23	chr1_151763975_151764458	ENSG00000159450.12	TCHH	351237	-2.38	0.54	2.28e-05	TypeI
chr1_151763911_151765349	8	0.34	-0.23	chr1_151763975_151764458	ENSG00000163159.14	VPS72	-568895	1.16	-0.52	3.8e-05	TypeI
chr1_152514815_152515435	2	0.41	-0.28	chr1_152514815_152515068	ENSG00000159450.12	TCHH	-399487	-2.38	0.56	1.176e-05	Validation
chr1_152514815_152515435	2	0.41	-0.28	chr1_152514815_152515068	ENSG00000182134.16	TDRKH	-723525	1.84	-0.52	7e-05	Validation
chr1_154271124_154272297	8	0.41	-0.21	chr1_154271377_154271853	ENSG00000243364.8	EFNA4	792122	1.37	-0.71	0	TypeI
chr1_154271124_154272297	8	0.41	-0.21	chr1_154271377_154271853	ENSG00000236675.1	MTX1P1	959360	2.43	-0.71	0	TypeI
chr1_154271124_154272297	8	0.41	-0.21	chr1_154271377_154271853	ENSG00000169241.19	SLC50A1	863729	1.34	-0.68	0	TypeI
chr1_154271124_154272297	8	0.41	-0.21	chr1_154271377_154271853	ENSG00000177628.16	GBA	973084	1.74	-0.68	0	TypeI
chr1_154271124_154272297	8	0.41	-0.21	chr1_154271377_154271853	ENSG00000160767.21	FAM189B	983868	1.65	-0.68	0	TypeI
chr1_154271124_154272297	8	0.41	-0.21	chr1_154271377_154271853	ENSG00000116521.11	SCAMP3	990815	1.36	-0.68	0	TypeI
chr1_154271124_154272297	8	0.41	-0.21	chr1_154271377_154271853	ENSG00000143621.17	ILF2	-600587	1.16	-0.67	0	TypeI
chr1_154271124_154272297	8	0.41	-0.21	chr1_154271377_154271853	ENSG00000163348.4	PYGO2	692238	1.25	-0.64	4.3875e-08	TypeI
chr1_154271124_154272297	8	0.41	-0.21	chr1_154271377_154271853	ENSG00000163221.9	S100A12	-895994	-3.14	0.62	9.9e-08	TypeI
chr1_154271124_154272297	8	0.41	-0.21	chr1_154271377_154271853	ENSG00000143546.10	S100A8	-880542	-2.36	0.61	2.565e-07	TypeI
chr1_154271124_154272297	8	0.41	-0.21	chr1_154271377_154271853	ENSG00000143569.19	UBAP2L	-51436	1.29	-0.61	2.94545e-07	TypeI
chr1_154271124_154272297	8	0.41	-0.21	chr1_154271377_154271853	ENSG00000143590.14	EFNA3	807222	2	-0.59	6.525e-07	TypeI
chr1_154271124_154272297	8	0.41	-0.21	chr1_154271377_154271853	ENSG00000232093.1	DCST1-AS1	774503	1.32	-0.57	1.84846e-06	TypeI
chr1_154746324_154748128	2	0.42	-0.27	chr1_154746933_154747687	ENSG00000177628.16	GBA	497389	1.74	-0.65	2.673e-07	TypeI
chr1_154746324_154748128	2	0.42	-0.27	chr1_154746933_154747687	ENSG00000125459.17	MSTO1	862895	1.57	-0.59	4.32e-06	TypeI
chr1_154746324_154748128	2	0.42	-0.27	chr1_154746933_154747687	ENSG00000243364.8	EFNA4	316427	1.37	-0.58	6.03e-06	TypeI
chr1_154746324_154748128	2	0.42	-0.27	chr1_154746933_154747687	ENSG00000236675.1	MTX1P1	483665	2.43	-0.56	9.18e-06	TypeI
chr1_154746324_154748128	2	0.42	-0.27	chr1_154746933_154747687	ENSG00000116521.11	SCAMP3	515120	1.36	-0.56	9.18e-06	TypeI
chr1_154746324_154748128	2	0.42	-0.27	chr1_154746933_154747687	ENSG00000160767.21	FAM189B	508173	1.65	-0.55	9.9e-06	TypeI
chr1_154746324_154748128	2	0.42	-0.27	chr1_154746933_154747687	ENSG00000169241.19	SLC50A1	388034	1.34	-0.54	1.65857e-05	TypeI
chr1_154746324_154748128	2	0.42	-0.27	chr1_154746933_154747687	ENSG00000143569.19	UBAP2L	-527131	1.29	-0.5	8.775e-05	TypeI
chr1_155857703_155858985	8	0.73	-0.34	chr1_155858046_155858985	ENSG00000198715.13	GLMP	437173	1.5	-0.8	0	TypeII
chr1_155857703_155858985	8	0.73	-0.34	chr1_155858046_155858985	ENSG00000163348.4	PYGO2	-894662	1.25	-0.78	0	Validation
chr1_155857703_155858985	8	0.73	-0.34	chr1_155858046_155858985	ENSG00000243364.8	EFNA4	-794778	1.37	-0.78	0	Validation
chr1_155857703_155858985	8	0.73	-0.34	chr1_155858046_155858985	ENSG00000116521.11	SCAMP3	-596085	1.36	-0.78	0	Validation
chr1_155857703_155858985	8	0.73	-0.34	chr1_155858046_155858985	ENSG00000160767.21	FAM189B	-603032	1.65	-0.77	0	Validation
chr1_155857703_155858985	8	0.73	-0.34	chr1_155858046_155858985	ENSG00000163468.15	CCT3	509357	1.25	-0.76	0	Validation
chr1_155857703_155858985	8	0.73	-0.34	chr1_155858046_155858985	ENSG00000177628.16	GBA	-613816	1.74	-0.75	0	Validation
chr1_155857703_155858985	8	0.73	-0.34	chr1_155858046_155858985	ENSG00000236675.1	MTX1P1	-627540	2.43	-0.74	0	TypeII
chr1_155857703_155858985	8	0.73	-0.34	chr1_155858046_155858985	ENSG00000125459.17	MSTO1	-248310	1.57	-0.69	0	Validation
chr1_155857703_155858985	8	0.73	-0.34	chr1_155858046_155858985	ENSG00000198952.8	SMG5	424309	1.08	-0.68	0	Validation
chr1_155857703_155858985	8	0.73	-0.34	chr1_155858046_155858985	ENSG00000160752.15	FDPS	-549767	1.2	-0.67	0	Validation
chr1_155857703_155858985	8	0.73	-0.34	chr1_155858046_155858985	ENSG00000132698.15	RAB25	202644	-1.65	0.67	1.98e-09	Validation
chr1_155857703_155858985	8	0.73	-0.34	chr1_155858046_155858985	ENSG00000183856.11	IQGAP3	714088	3.45	-0.67	0	Validation
chr1_155857703_155858985	8	0.73	-0.34	chr1_155858046_155858985	ENSG00000169241.19	SLC50A1	-723171	1.34	-0.65	1.56e-08	TypeII
chr1_155857703_155858985	8	0.73	-0.34	chr1_155858046_155858985	ENSG00000160753.16	RUSC1	-537621	1.1	-0.65	2.6e-08	Validation
chr1_155857703_155858985	8	0.73	-0.34	chr1_155858046_155858985	ENSG00000163479.14	SSR2	162435	1	-0.63	7.55625e-08	Validation
chr1_155857703_155858985	8	0.73	-0.34	chr1_155858046_155858985	ENSG00000187862.13	TTC24	721207	-1.41	0.6	2.98235e-07	TypeII
chr1_155857703_155858985	8	0.73	-0.34	chr1_155858046_155858985	ENSG00000160691.19	SHC1	-884120	1.26	-0.59	5.95263e-07	Validation
chr1_155857703_155858985	8	0.73	-0.34	chr1_155858046_155858985	ENSG00000254726.3	MEX3A	223949	2.38	-0.59	5.63333e-07	Validation
chr1_155857703_155858985	8	0.73	-0.34	chr1_155858046_155858985	ENSG00000143537.14	ADAM15	-807949	1.21	-0.56	2.78571e-06	Validation
chr1_155857703_155858985	8	0.73	-0.34	chr1_155858046_155858985	ENSG00000143630.10	HCN3	-581052	1.11	-0.56	3.54545e-06	Validation
chr1_155857703_155858985	8	0.73	-0.34	chr1_155858046_155858985	ENSG00000287839.1	AL353807.5	-220911	2.01	-0.56	2.78571e-06	TypeII
chr1_155857703_155858985	8	0.73	-0.34	chr1_155858046_155858985	ENSG00000143590.14	EFNA3	-779678	2	-0.55	4.4087e-06	Validation
chr1_155857703_155858985	8	0.73	-0.34	chr1_155858046_155858985	ENSG00000232093.1	DCST1-AS1	-812397	1.32	-0.52	2.028e-05	TypeII
chr1_155857703_155858985	8	0.73	-0.34	chr1_155858046_155858985	ENSG00000163467.12	TSACC	478798	1.42	-0.51	2.028e-05	TypeII
chr1_155883712_155885211	2	0.34	-0.27	chr1_155884124_155884640	ENSG00000177628.16	GBA	-639683	1.74	-0.57	3.159e-05	TypeI
chr1_155883712_155885211	2	0.34	-0.27	chr1_155884124_155884640	ENSG00000243364.8	EFNA4	-820645	1.37	-0.54	7.995e-05	TypeI
chr1_155883712_155885211	2	0.34	-0.27	chr1_155884124_155884640	ENSG00000163468.15	CCT3	483491	1.25	-0.52	0.00012675	TypeI
chr1_155883712_155885211	2	0.34	-0.27	chr1_155884124_155884640	ENSG00000125459.17	MSTO1	-274177	1.57	-0.51	0.00012675	TypeI
chr1_155883712_155885211	2	0.34	-0.27	chr1_155884124_155884640	ENSG00000116521.11	SCAMP3	-621952	1.36	-0.5	0.0001716	TypeI
chr1_158644810_158647010	5	0.47	-0.33	chr1_158644810_158645842	ENSG00000163534.15	FCRL1	-825206	-1.15	0.64	4.68e-08	TypeI
chr1_158644810_158647010	5	0.47	-0.33	chr1_158644810_158645842	ENSG00000073754.6	CD5L	-747070	-4.17	0.62	2.115e-07	TypeI
chr1_158644810_158647010	5	0.47	-0.33	chr1_158644810_158645842	ENSG00000231666.7	LINC01704	-495516	2.66	-0.52	1.98e-05	TypeI
chr1_158644810_158647010	5	0.47	-0.33	chr1_158644810_158645842	ENSG00000158481.13	CD1C	-355403	-1.05	0.51	3.375e-05	TypeI
chr1_159077610_159078810	3	0.52	-0.35	chr1_159078185_159078810	ENSG00000177807.10	KCNJ10	991662	-2.22	0.75	0	TypeI
chr1_159077610_159078810	3	0.52	-0.35	chr1_159078185_159078810	ENSG00000181036.14	FCRL6	722013	-1.59	0.7	0	TypeI
chr1_159077610_159078810	3	0.52	-0.35	chr1_159078185_159078810	ENSG00000231666.7	LINC01704	-928687	2.66	-0.51	6e-05	TypeI
chr1_164621163_164623644	4	0.31	-0.32	chr1_164622863_164623644	ENSG00000269887.1	AL391001.1	56831	-1.13	0.63	1.9e-08	TypeI
chr1_164776763_164778363	3	0.5	-0.32	chr1_164776994_164777795	ENSG00000269887.1	AL391001.1	-97309	-1.13	0.62	5e-08	TypeI
chr1_166920436_166921438	4	0.87	0.4	chr1_166920540_166921411	ENSG00000197965.12	MPZL1	800216	1.33	0.53	6.66e-05	Validation
chr1_167700163_167703163	3	0.32	-0.2	chr1_167702009_167702966	ENSG00000143185.4	XCL2	841509	-1.75	0.67	0	TypeI
chr1_172321060_172322460	3	0.35	-0.24	chr1_172321518_172322005	ENSG00000230630.5	DNM3OS	-176921	-2.8	0.57	4.16e-06	TypeI
chr1_172449060_172450286	6	0.42	-0.18	chr1_172449772_172450286	ENSG00000094975.14	SUCO	82320	1.4	-0.62	1.855e-07	TypeII
chr1_172449060_172450286	6	0.42	-0.18	chr1_172449772_172450286	ENSG00000230630.5	DNM3OS	-305189	-2.8	0.61	1.855e-07	TypeII
chr1_172449060_172450286	6	0.42	-0.18	chr1_172449772_172450286	ENSG00000117560.8	FASLG	209074	-1.43	0.61	3.03333e-07	Validation
chr1_172449060_172450286	6	0.42	-0.18	chr1_172449772_172450286	ENSG00000135845.10	PIGC	-5943	1.22	-0.5	4.025e-05	Validation
chr1_172450305_172450740	2	1	-0.22	chr1_172450305_172450740	ENSG00000117560.8	FASLG	208580	-1.43	0.82	0	TypeI
chr1_172450305_172450740	2	1	-0.22	chr1_172450305_172450740	ENSG00000230630.5	DNM3OS	-305682	-2.8	0.7	3.29e-10	TypeI
chr1_172450305_172450740	2	1	-0.22	chr1_172450305_172450740	ENSG00000135845.10	PIGC	-6436	1.22	-0.58	1.58667e-06	TypeI
chr1_172450305_172450740	2	1	-0.22	chr1_172450305_172450740	ENSG00000094975.14	SUCO	81826	1.4	-0.54	7.7e-06	TypeI
chr1_177745865_177747065	2	0.39	-0.27	chr1_177745900_177746372	ENSG00000224968.2	LINC01645	-394574	-2.04	0.59	4.2e-07	TypeI
chr1_177745865_177747065	2	0.39	-0.27	chr1_177745900_177746372	ENSG00000198797.7	BRINP2	-575178	-1.61	0.52	1.17e-05	TypeI
chr1_177755065_177757465	7	0.3	-0.32	chr1_177755521_177756242	ENSG00000224968.2	LINC01645	-404319	-2.04	0.59	6.9e-07	TypeII
chr1_177755065_177757465	7	0.3	-0.32	chr1_177755521_177756242	ENSG00000198797.7	BRINP2	-584923	-1.61	0.52	1.14e-05	TypeII
chr1_177913948_177915676	2	0.37	-0.21	chr1_177914347_177914987	ENSG00000116194.13	ANGPTL1	956410	-2.11	0.56	7.2e-06	TypeI
chr1_182292281_182293014	3	0.37	-0.26	chr1_182292285_182292555	ENSG00000058085.15	LAMC2	893818	1.58	0.56	1.28e-05	TypeI
chr1_183416984_183417924	4	0.65	0.23	chr1_183416984_183417593	ENSG00000135862.6	LAMC1	-393868	2.08	0.52	6e-05	Validation
chr1_187269668_187271068	2	0.65	-0.32	chr1_187269668_187270578	ENSG00000073756.13	PTGS2	-589201	-1.99	0.71	0	TypeI
chr1_187269668_187271068	2	0.65	-0.32	chr1_187269668_187270578	ENSG00000047410.14	TPR	-894430	1.03	-0.56	3.5e-06	TypeI
chr1_187269668_187271068	2	0.65	-0.32	chr1_187269668_187270578	ENSG00000285894.2	AL136372.2	743519	7.78	-0.51	2.16667e-05	TypeI
chr1_187349668_187351868	3	0.46	-0.27	chr1_187350594_187351613	ENSG00000073756.13	PTGS2	-670181	-1.99	0.66	9e-09	TypeI
chr1_190096270_190098972	2	0.31	-0.31	chr1_190098036_190098884	ENSG00000162670.11	BRINP3	379944	5.76	-0.56	7.9e-07	TypeI
chr1_197913239_197913725	3	1	0.32	chr1_197913239_197913725	ENSG00000066279.19	ASPM	-766788	3.83	0.56	4e-06	Validation
chr1_197919643_197921575	4	0.37	0.24	chr1_197920860_197921575	ENSG00000066279.19	ASPM	-774523	3.83	0.58	1e-06	Validation
chr1_201035894_201036854	2	0.51	-0.23	chr1_201036367_201036854	ENSG00000198700.10	IPO9	792538	1.02	-0.58	6.6e-06	TypeI
chr1_201035894_201036854	2	0.51	-0.23	chr1_201036367_201036854	ENSG00000118193.12	KIF14	-415859	3.73	-0.51	7.7e-05	TypeI
chr1_201222388_201222879	3	0.87	-0.19	chr1_201222388_201222815	ENSG00000118193.12	KIF14	-601850	3.73	-0.54	5.265e-05	TypeI
chr1_201222388_201222879	3	0.87	-0.19	chr1_201222388_201222815	ENSG00000198700.10	IPO9	606547	1.02	-0.53	5.265e-05	TypeI
chr1_201534672_201537472	6	0.32	-0.22	chr1_201535921_201536815	ENSG00000077152.11	UBE2T	805612	3.16	-0.65	6.58e-08	Validation
chr1_201534672_201537472	6	0.32	-0.22	chr1_201535921_201536815	ENSG00000118193.12	KIF14	-915617	3.73	-0.63	1.89e-07	Validation
chr1_201534672_201537472	6	0.32	-0.22	chr1_201535921_201536815	ENSG00000198700.10	IPO9	292781	1.02	-0.58	2.28667e-06	Validation
chr1_201703692_201704347	5	0.34	-0.23	chr1_201703692_201703912	ENSG00000198700.10	IPO9	125347	1.02	-0.59	3.64e-06	TypeI
chr1_201703692_201704347	5	0.34	-0.23	chr1_201703692_201703912	ENSG00000077152.11	UBE2T	638178	3.16	-0.56	1.04e-05	TypeI
chr1_201790072_201793672	6	0.3	-0.29	chr1_201791183_201792268	ENSG00000077152.11	UBE2T	550254	3.16	-0.69	0	TypeI
chr1_201790072_201793672	6	0.3	-0.29	chr1_201791183_201792268	ENSG00000198700.10	IPO9	37423	1.02	-0.62	3.965e-07	TypeI
chr1_202189410_202189703	3	0.86	-0.25	chr1_202189410_202189663	ENSG00000214796.8	TUBA5P	672083	1.59	-0.57	9.8e-06	TypeI
chr1_202189410_202189703	3	0.86	-0.25	chr1_202189410_202189663	ENSG00000234996.4	ACTG1P25	672217	2.44	-0.56	9.8e-06	TypeI
chr1_202189410_202189703	3	0.86	-0.25	chr1_202189410_202189663	ENSG00000077152.11	UBE2T	152443	3.16	-0.53	3.17333e-05	TypeI
chr1_204139672_204140395	2	0.48	0.17	chr1_204139877_204140221	ENSG00000280924.1	LINC00628	229670	3.09	0.58	2e-06	TypeI
chr1_204139672_204140395	2	0.48	0.17	chr1_204139877_204140221	ENSG00000233791.5	LINC01136	-834740	2.89	0.56	4.8e-06	TypeI
chr1_204139672_204140395	2	0.48	0.17	chr1_204139877_204140221	ENSG00000231507.2	LINC01353	-866828	1.08	0.53	1.22667e-05	TypeI
chr1_204250307_204251894	3	0.34	0.19	chr1_204250560_204251106	ENSG00000280924.1	LINC00628	118886	3.09	0.68	2.16e-09	TypeI
chr1_204250307_204251894	3	0.34	0.19	chr1_204250560_204251106	ENSG00000226330.1	AL606489.1	127017	3.28	0.59	7.2e-07	TypeI
chr1_204250307_204251894	3	0.34	0.19	chr1_204250560_204251106	ENSG00000133056.13	PIK3C2B	243891	1.06	0.52	2.66667e-05	TypeI
chr1_205937143_205937931	2	0.31	-0.24	chr1_205937524_205937769	ENSG00000158715.6	SLC45A3	-257137	-1.03	0.5	0.000297	TypeI
chr1_207051455_207052455	2	0.68	-0.17	chr1_207051455_207052139	ENSG00000123836.15	PFKFB2	-17431	1.27	-0.52	0.00011	Validation
chr1_207051455_207052455	2	0.68	-0.17	chr1_207051455_207052139	ENSG00000196550.11	FAM72A	-847383	2.79	-0.5	0.000143	Validation
chr1_212513834_212514754	2	0.69	0.27	chr1_212514118_212514754	ENSG00000162769.13	FLVCR1	343839	2.29	0.62	7.7e-07	Validation
chr1_212513834_212514754	2	0.69	0.27	chr1_212514118_212514754	ENSG00000117650.13	NEK2	-838806	4.33	0.61	7.7e-07	Validation
chr1_212513834_212514754	2	0.69	0.27	chr1_212514118_212514754	ENSG00000143476.18	DTL	-478883	3.65	0.59	1.24667e-06	Validation
chr1_214977186_214978857	5	0.43	-0.24	chr1_214977362_214978074	ENSG00000117724.13	CENPF	-374523	4.23	-0.62	1.3e-07	TypeI
chr1_215145257_215148057	7	0.31	-0.19	chr1_215146686_215147557	ENSG00000117724.13	CENPF	-543926	4.23	-0.71	0	TypeI
chr1_221710713_221711475	3	0.48	-0.18	chr1_221710896_221711262	ENSG00000286398.1	AL360013.3	-161717	-6.1	0.54	1.92e-05	TypeI
chr1_222256658_222257858	2	0.41	-0.24	chr1_222256684_222257180	ENSG00000143498.18	TAF1A	333001	1.16	-0.57	5.6e-06	TypeI
chr1_222256658_222257858	2	0.41	-0.24	chr1_222256684_222257180	ENSG00000286398.1	AL360013.3	-707570	-6.1	0.54	9.1e-06	TypeI
chr1_222256658_222257858	2	0.41	-0.24	chr1_222256684_222257180	ENSG00000143512.13	HHIPL2	291172	4.9	-0.52	1.75e-05	TypeI
chr1_224180993_224182946	5	0.37	-0.29	chr1_224181896_224182620	ENSG00000143748.18	NVL	147931	1.1	-0.69	0	Validation
chr1_224180993_224182946	5	0.37	-0.29	chr1_224181896_224182620	ENSG00000143514.17	TP53BP2	-336304	1.4	-0.63	1.08e-07	Validation
chr1_224180993_224182946	5	0.37	-0.29	chr1_224181896_224182620	ENSG00000185842.15	DNAH14	714004	1.22	-0.62	1.71e-07	Validation
chr1_224180993_224182946	5	0.37	-0.29	chr1_224181896_224182620	ENSG00000178395.7	CCDC185	-788843	4.41	-0.6	2.7e-07	TypeII
chr1_226669499_226672099	2	0.36	-0.41	chr1_226671150_226672099	ENSG00000225518.3	LINC01703	-588034	2.78	-0.76	0	TypeI
chr1_226669499_226672099	2	0.36	-0.41	chr1_226671150_226672099	ENSG00000183814.16	LIN9	-361755	1.87	-0.67	0	TypeI
chr1_226669499_226672099	2	0.36	-0.41	chr1_226671150_226672099	ENSG00000143799.14	PARP1	-263470	1.2	-0.52	1.41667e-05	TypeI
chr1_228059128_228059523	2	1	0.39	chr1_228059128_228059523	ENSG00000154370.16	TRIM11	347509	1.04	0.62	1.152e-06	Validation
chr1_228059128_228059523	2	1	0.39	chr1_228059128_228059523	ENSG00000168159.14	RNF187	428056	1.08	0.59	2.96e-06	Validation
chr1_228059128_228059523	2	1	0.39	chr1_228059128_228059523	ENSG00000143793.13	C1orf35	46085	1.04	0.58	3.14667e-06	Validation
chr1_228059128_228059523	2	1	0.39	chr1_228059128_228059523	ENSG00000154342.6	WNT3A	-52327	4.64	0.52	2.96e-05	Validation
chr1_228484299_228486299	10	0.34	-0.23	chr1_228485619_228486293	ENSG00000287895.1	AL136379.1	-364644	3.2	-0.58	4.86e-06	TypeI
chr1_228484299_228486299	10	0.34	-0.23	chr1_228485619_228486293	ENSG00000168159.14	RNF187	1426	1.08	-0.58	5.49e-06	TypeI
chr1_228484299_228486299	10	0.34	-0.23	chr1_228485619_228486293	ENSG00000143793.13	C1orf35	-380545	1.04	-0.55	1.32e-05	TypeI
chr1_228484299_228486299	10	0.34	-0.23	chr1_228485619_228486293	ENSG00000177788.6	AL162595.1	785286	1.13	-0.52	4.95e-05	TypeI
chr1_229430812_229431887	3	0.38	0.25	chr1_229431476_229431887	ENSG00000135763.10	URB2	194565	1.01	0.64	1.98e-07	Validation
chr1_229430812_229431887	3	0.38	0.25	chr1_229431476_229431887	ENSG00000168159.14	RNF187	-944299	1.08	0.57	3.51e-06	Validation
chr1_229430812_229431887	3	0.38	0.25	chr1_229431476_229431887	ENSG00000154429.11	CCSAP	-88387	1.06	0.53	2.07e-05	TypeII
chr1_229431968_229432464	3	1	0.27	chr1_229431968_229432464	ENSG00000168159.14	RNF187	-944834	1.08	0.61	8.46e-07	Validation
chr1_229431968_229432464	3	1	0.27	chr1_229431968_229432464	ENSG00000135763.10	URB2	194031	1.01	0.58	2.205e-06	Validation
chr1_229431968_229432464	3	1	0.27	chr1_229431968_229432464	ENSG00000154429.11	CCSAP	-88922	1.06	0.55	7.5e-06	TypeII
chr1_230317933_230318397	3	0.83	-0.26	chr1_230317933_230318320	ENSG00000135775.14	COG2	324354	1.13	-0.64	1.8e-07	TypeI
chr1_230317933_230318397	3	0.83	-0.26	chr1_230317933_230318320	ENSG00000225656.1	AL118511.2	506580	4.64	-0.61	3.285e-07	TypeI
chr1_230317933_230318397	3	0.83	-0.26	chr1_230317933_230318320	ENSG00000143643.13	TTC13	660748	1.21	-0.55	7.2e-06	TypeI
chr1_230317933_230318397	3	0.83	-0.26	chr1_230317933_230318320	ENSG00000135763.10	URB2	-691879	1.01	-0.51	3.24e-05	TypeI
chr1_230317933_230318397	3	0.83	-0.26	chr1_230317933_230318320	ENSG00000135773.13	CAPN9	429257	3.99	-0.5	3.24e-05	TypeI
chr1_230697854_230700054	5	0.43	-0.3	chr1_230697854_230698790	ENSG00000225656.1	AL118511.2	126385	4.64	-0.6	8.8e-07	TypeI
chr1_230697854_230700054	5	0.43	-0.3	chr1_230697854_230698790	ENSG00000143643.13	TTC13	280553	1.21	-0.56	6.4e-06	TypeI
chr1_230697854_230700054	5	0.43	-0.3	chr1_230697854_230698790	ENSG00000135775.14	COG2	-55841	1.13	-0.54	1.22667e-05	TypeI
chr1_231577054_231577854	2	0.53	-0.18	chr1_231577428_231577854	ENSG00000135773.13	CAPN9	-830257	3.99	-0.57	5.12e-06	TypeI
chr1_231577054_231577854	2	0.53	-0.18	chr1_231577428_231577854	ENSG00000135775.14	COG2	-935160	1.13	-0.54	1.36e-05	TypeI
chr1_231577054_231577854	2	0.53	-0.18	chr1_231577428_231577854	ENSG00000143643.13	TTC13	-598766	1.21	-0.5	7.4e-05	TypeI
chr1_231610654_231611654	3	0.37	-0.37	chr1_231611099_231611465	ENSG00000225656.1	AL118511.2	-786575	4.64	-0.71	2.32e-10	TypeI
chr1_231610654_231611654	3	0.37	-0.37	chr1_231611099_231611465	ENSG00000135775.14	COG2	-968801	1.13	-0.66	8e-09	TypeI
chr1_231610654_231611654	3	0.37	-0.37	chr1_231611099_231611465	ENSG00000143643.13	TTC13	-632407	1.21	-0.54	8.8e-06	TypeI
chr1_231610654_231611654	3	0.37	-0.37	chr1_231611099_231611465	ENSG00000233461.6	AL445524.1	-82664	1.56	-0.54	8.8e-06	TypeI
chr1_231629654_231631615	5	0.36	-0.3	chr1_231629955_231630658	ENSG00000225656.1	AL118511.2	-805599	4.64	-0.6	8e-07	TypeI
chr1_231673654_231675254	2	0.4	-0.3	chr1_231673654_231674286	ENSG00000225656.1	AL118511.2	-849263	4.64	-0.63	1.6e-07	TypeI
chr1_231673654_231675254	2	0.42	-0.3	chr1_231674587_231675254	ENSG00000225656.1	AL118511.2	-850213	4.64	-0.56	7.84e-06	TypeI
chr1_231781254_231783654	4	0.37	-0.31	chr1_231782361_231783241	ENSG00000225656.1	AL118511.2	-958094	4.64	-0.61	4.06e-07	TypeI
chr1_234185495_234186670	6	0.32	-0.26	chr1_234185786_234186157	ENSG00000227630.4	LINC01132	538070	1.74	-0.57	3.84e-06	TypeI
chr1_234185495_234186670	6	0.32	-0.26	chr1_234185786_234186157	ENSG00000286263.1	AL391832.4	746681	1.73	-0.57	3.84e-06	TypeI
chr1_234262265_234263306	2	0.53	-0.23	chr1_234262587_234263134	ENSG00000059588.10	TARBP1	216318	1.68	-0.61	1.12e-06	TypeI
chr1_234262265_234263306	2	0.53	-0.23	chr1_234262587_234263134	ENSG00000286263.1	AL391832.4	669792	1.73	-0.55	8.8e-06	TypeI
chr1_234716334_234716637	3	1	-0.17	chr1_234716334_234716637	ENSG00000059588.10	TARBP1	-237306	1.68	-0.53	5.6e-05	TypeI
chr1_235068304_235068645	2	0.78	-0.24	chr1_235068304_235068571	ENSG00000280587.1	LINC01348	5782	-1.92	0.57	7e-06	TypeI
chr1_235068304_235068645	2	0.78	-0.24	chr1_235068304_235068571	ENSG00000059588.10	TARBP1	-589258	1.68	-0.56	7e-06	TypeI
chr1_235073196_235073869	3	0.98	-0.2	chr1_235073208_235073869	ENSG00000230628.1	AL160408.3	-377385	-1.31	0.53	4.1e-05	TypeI
chr1_235073196_235073869	3	0.98	-0.2	chr1_235073208_235073869	ENSG00000280587.1	LINC01348	681	-1.92	0.5	0.000115	TypeI
chr1_235623036_235623734	2	0.65	-0.2	chr1_235623036_235623488	ENSG00000286263.1	AL391832.4	-690609	1.73	-0.53	6.16e-05	TypeI
chr1_236046192_236047700	2	0.32	0.21	chr1_236046192_236046676	ENSG00000119285.11	HEATR1	558082	1.41	0.62	4.64e-07	TypeI
chr1_236046192_236047700	2	0.32	0.21	chr1_236046192_236046676	ENSG00000280587.1	LINC01348	-972214	-1.92	-0.57	4.4e-06	TypeI
chr1_236046192_236047700	2	0.32	0.21	chr1_236046192_236046676	ENSG00000244020.3	MT1HL1	958007	-2.25	-0.53	1.57333e-05	TypeI
chr1_240965154_240967900	2	0.52	-0.27	chr1_240965396_240966831	ENSG00000174371.17	EXO1	881853	4.06	-0.53	2.8e-05	TypeI
chr1_240965154_240967900	2	0.3	-0.23	chr1_240967045_240967856	ENSG00000117009.12	KMO	564683	-2.42	0.5	7e-05	TypeI
chr1_243841698_243842898	2	0.71	-0.28	chr1_243842044_243842898	ENSG00000121644.19	DESI2	810632	1.01	-0.51	3.2e-05	TypeI
chr1_245156611_245158608	5	0.54	-0.27	chr1_245157536_245158608	ENSG00000121644.19	DESI2	-504969	1.01	-0.64	1.6e-08	TypeII
chr1_246947098_246948098	2	0.45	-0.31	chr1_246947238_246947692	ENSG00000185420.19	SMYD3	-440153	1.54	-0.5	0.00025	TypeI
chr10_3010322_3011799	2	0.3	-0.28	chr10_3010322_3010759	ENSG00000229672.3	AL450322.2	738425	3.85	-0.53	2.8e-05	TypeI
chr10_4057408_4059408	5	0.34	-0.31	chr10_4058329_4059015	ENSG00000196139.14	AKR1C3	976682	1.99	-0.75	0	TypeI
chr10_4057408_4059408	5	0.34	-0.31	chr10_4058329_4059015	ENSG00000231298.7	MANCR	619513	-2.25	0.54	1.54e-05	TypeI
chr10_6482238_6484438	2	0.54	-0.41	chr10_6482385_6483572	ENSG00000223784.2	LINP1	226551	-1.78	0.64	6.16e-08	TypeI
chr10_6482238_6484438	2	0.54	-0.41	chr10_6482385_6483572	ENSG00000238266.2	LINC00707	296570	-3.39	0.58	1.64e-06	TypeI
chr10_6482238_6484438	2	0.54	-0.41	chr10_6482385_6483572	ENSG00000242147.3	LASTR	-850412	1.6	-0.54	7.8e-06	TypeI
chr10_6482238_6484438	2	0.54	-0.41	chr10_6482385_6483572	ENSG00000287566.1	AL732437.3	-928649	3.75	-0.53	7.8e-06	TypeI
chr10_6493238_6495238	3	0.55	-0.3	chr10_6493238_6494346	ENSG00000223784.2	LINP1	215738	-1.78	0.69	7.84e-10	TypeI
chr10_6493238_6495238	3	0.55	-0.3	chr10_6493238_6494346	ENSG00000238266.2	LINC00707	285757	-3.39	0.64	2.96e-08	TypeI
chr10_6493238_6495238	3	0.55	-0.3	chr10_6493238_6494346	ENSG00000242147.3	LASTR	-861226	1.6	-0.56	3.2e-06	TypeI
chr10_6493238_6495238	3	0.55	-0.3	chr10_6493238_6494346	ENSG00000287566.1	AL732437.3	-939463	3.75	-0.53	9.2e-06	TypeI
chr10_6528038_6530038	2	0.36	-0.35	chr10_6528071_6528799	ENSG00000238266.2	LINC00707	251114	-3.39	0.68	2.96e-09	TypeI
chr10_6528038_6530038	2	0.36	-0.35	chr10_6528071_6528799	ENSG00000223784.2	LINP1	181095	-1.78	0.64	3.76e-08	TypeI
chr10_6528038_6530038	2	0.36	-0.35	chr10_6528071_6528799	ENSG00000287277.1	AL392086.3	590034	-2.11	0.6	2.56e-07	TypeI
chr10_6539438_6545838	4	0.44	-0.29	chr10_6542993_6545838	ENSG00000223784.2	LINP1	165114	-1.78	0.66	1.36e-08	TypeI
chr10_6539438_6545838	4	0.44	-0.29	chr10_6542993_6545838	ENSG00000238266.2	LINC00707	235133	-3.39	0.6	4.8e-07	TypeI
chr10_6539438_6545838	4	0.44	-0.29	chr10_6542993_6545838	ENSG00000242147.3	LASTR	-911849	1.6	-0.56	2.56e-06	TypeI
chr10_6539438_6545838	4	0.44	-0.29	chr10_6542993_6545838	ENSG00000287566.1	AL732437.3	-990086	3.75	-0.55	3e-06	TypeI
chr10_6973038_6974438	2	0.42	-0.33	chr10_6973038_6973625	ENSG00000223784.2	LINP1	-263801	-1.78	0.68	1.75e-09	TypeI
chr10_6973038_6974438	2	0.42	-0.33	chr10_6973038_6973625	ENSG00000238266.2	LINC00707	-193782	-3.39	0.61	1.785e-07	TypeI
chr10_7085254_7086838	3	0.56	-0.28	chr10_7085254_7086142	ENSG00000107485.18	GATA3	959680	-1.1	0.78	0	Validation
chr10_7085254_7086838	3	0.56	-0.28	chr10_7085254_7086142	ENSG00000238266.2	LINC00707	-306149	-3.39	0.65	1.295e-08	TypeII
chr10_7085254_7086838	3	0.56	-0.28	chr10_7085254_7086142	ENSG00000223784.2	LINP1	-376168	-1.78	0.58	9.1e-07	TypeII
chr10_7089838_7091438	3	0.64	-0.28	chr10_7089838_7090857	ENSG00000107485.18	GATA3	955030	-1.1	0.66	2.8e-08	TypeI
chr10_7089838_7091438	3	0.64	-0.28	chr10_7089838_7090857	ENSG00000223784.2	LINP1	-380817	-1.78	0.62	8.4e-08	TypeI
chr10_7089838_7091438	3	0.64	-0.28	chr10_7089838_7090857	ENSG00000238266.2	LINC00707	-310798	-3.39	0.58	6.3e-07	TypeI
chr10_7158238_7160438	2	0.4	-0.34	chr10_7159551_7160438	ENSG00000223784.2	LINP1	-450464	-1.78	0.61	3.78e-07	TypeI
chr10_7158238_7160438	2	0.4	-0.34	chr10_7159551_7160438	ENSG00000238266.2	LINC00707	-380445	-3.39	0.59	6.3e-07	TypeI
chr10_7158238_7160438	2	0.4	-0.34	chr10_7159551_7160438	ENSG00000107485.18	GATA3	885383	-1.1	0.54	1.07333e-05	TypeI
chr10_7164838_7169038	6	0.48	-0.36	chr10_7166721_7168756	ENSG00000107485.18	GATA3	877639	-1.1	0.61	4.4e-07	Validation
chr10_7164838_7169038	6	0.48	-0.36	chr10_7166721_7168756	ENSG00000238266.2	LINC00707	-388189	-3.39	0.6	4.4e-07	TypeII
chr10_7164838_7169038	6	0.48	-0.36	chr10_7166721_7168756	ENSG00000223784.2	LINP1	-458208	-1.78	0.59	6.13333e-07	TypeII
chr10_7243638_7245238	4	0.32	-0.29	chr10_7244070_7244575	ENSG00000107485.18	GATA3	801055	-1.1	0.62	5.04e-07	TypeI
chr10_7243638_7245238	4	0.32	-0.29	chr10_7244070_7244575	ENSG00000223784.2	LINP1	-534792	-1.78	0.56	4e-06	TypeI
chr10_7243638_7245238	4	0.32	-0.29	chr10_7244070_7244575	ENSG00000238266.2	LINC00707	-464773	-3.39	0.51	2.64e-05	TypeI
chr10_7254638_7257838	4	0.32	-0.41	chr10_7254638_7255657	ENSG00000107485.18	GATA3	790230	-1.1	0.67	0	TypeI
chr10_7254638_7257838	4	0.32	-0.41	chr10_7254638_7255657	ENSG00000223784.2	LINP1	-545617	-1.78	0.66	5.6e-09	TypeI
chr10_7254638_7257838	4	0.32	-0.41	chr10_7254638_7255657	ENSG00000238266.2	LINC00707	-475598	-3.39	0.62	6.93333e-08	TypeI
chr10_7254638_7257838	4	0.35	-0.3	chr10_7256650_7257772	ENSG00000107485.18	GATA3	788167	-1.1	0.74	0	TypeI
chr10_7254638_7257838	4	0.35	-0.3	chr10_7256650_7257772	ENSG00000223784.2	LINP1	-547681	-1.78	0.6	3.2e-07	TypeI
chr10_7254638_7257838	4	0.35	-0.3	chr10_7256650_7257772	ENSG00000238266.2	LINC00707	-477662	-3.39	0.54	8.26667e-06	TypeI
chr10_7258438_7262238	5	0.42	-0.36	chr10_7260653_7262238	ENSG00000107485.18	GATA3	783932	-1.1	0.68	0	TypeI
chr10_7258438_7262238	5	0.42	-0.36	chr10_7260653_7262238	ENSG00000223784.2	LINP1	-551915	-1.78	0.61	1.73333e-07	TypeI
chr10_7258438_7262238	5	0.42	-0.36	chr10_7260653_7262238	ENSG00000238266.2	LINC00707	-481896	-3.39	0.61	1.73333e-07	TypeI
chr10_7269638_7271038	2	0.38	-0.32	chr10_7269916_7270451	ENSG00000223784.2	LINP1	-560653	-1.78	0.66	1.04e-08	TypeI
chr10_7269638_7271038	2	0.38	-0.32	chr10_7269916_7270451	ENSG00000238266.2	LINC00707	-490634	-3.39	0.63	4e-08	TypeI
chr10_7269638_7271038	2	0.38	-0.32	chr10_7269916_7270451	ENSG00000107485.18	GATA3	775194	-1.1	0.59	9.06667e-07	TypeI
chr10_7334438_7338638	3	0.33	-0.35	chr10_7334438_7335829	ENSG00000107485.18	GATA3	710244	-1.1	0.71	0	Validation
chr10_7334438_7338638	3	0.33	-0.35	chr10_7334438_7335829	ENSG00000223784.2	LINP1	-625603	-1.78	0.62	1.2e-07	TypeII
chr10_7334438_7338638	3	0.33	-0.35	chr10_7334438_7335829	ENSG00000238266.2	LINC00707	-555584	-3.39	0.55	5.06667e-06	TypeII
chr10_7344838_7347038	2	0.66	-0.37	chr10_7345519_7346968	ENSG00000107485.18	GATA3	699134	-1.1	0.74	0	TypeI
chr10_7344838_7347038	2	0.66	-0.37	chr10_7345519_7346968	ENSG00000223784.2	LINP1	-636713	-1.78	0.62	8.8e-08	TypeI
chr10_7344838_7347038	2	0.66	-0.37	chr10_7345519_7346968	ENSG00000238266.2	LINC00707	-566694	-3.39	0.6	3.73333e-07	TypeI
chr10_7381638_7383838	3	0.5	-0.41	chr10_7382175_7383274	ENSG00000107485.18	GATA3	662653	-1.1	0.69	0	TypeI
chr10_7381638_7383838	3	0.5	-0.41	chr10_7382175_7383274	ENSG00000223784.2	LINP1	-673194	-1.78	0.62	8.05e-08	TypeI
chr10_7381638_7383838	3	0.5	-0.41	chr10_7382175_7383274	ENSG00000238266.2	LINC00707	-603175	-3.39	0.6	1.77333e-07	TypeI
chr10_11140837_11142637	5	0.36	-0.39	chr10_11141988_11142637	ENSG00000225383.8	SFTA1P	-347265	5.42	-0.71	6.9e-11	TypeI
chr10_11173437_11174637	3	0.48	-0.42	chr10_11173437_11174008	ENSG00000225383.8	SFTA1P	-378675	5.42	-0.73	6.6e-12	TypeI
chr10_11175837_11178837	5	0.42	-0.34	chr10_11175837_11177112	ENSG00000225383.8	SFTA1P	-381427	5.42	-0.64	2.49e-08	TypeI
chr10_11175837_11178837	5	0.35	-0.29	chr10_11177604_11178666	ENSG00000225383.8	SFTA1P	-383088	5.42	-0.56	3e-06	TypeI
chr10_11235437_11246637	4	0.31	-0.38	chr10_11241806_11245244	ENSG00000225383.8	SFTA1P	-448478	5.42	-0.73	7.2e-12	Validation
chr10_11294237_11296037	2	0.48	-0.3	chr10_11294237_11295098	ENSG00000225383.8	SFTA1P	-499620	5.42	-0.56	2.61e-06	TypeI
chr10_13300800_13302137	7	0.54	-0.31	chr10_13300800_13301527	ENSG00000065328.17	MCM10	-139605	3.82	-0.57	3.84e-06	TypeI
chr10_13980800_13985800	8	0.3	-0.18	chr10_13983721_13985241	ENSG00000065328.17	MCM10	-822923	3.82	-0.64	7.5e-08	Validation
chr10_13980800_13985800	8	0.3	-0.18	chr10_13983721_13985241	ENSG00000185267.10	CDNF	854094	-1.41	0.52	3e-05	Validation
chr10_15084801_15086064	3	0.39	-0.25	chr10_15084901_15085393	ENSG00000176244.7	ACBD7	3629	1.97	-0.6	5.4e-07	TypeI
chr10_16519165_16520764	4	0.77	0.31	chr10_16519540_16520764	ENSG00000148488.17	ST8SIA6	934443	-3.17	-0.56	3.6e-06	TypeII
chr10_16828001_16829801	3	0.6	-0.2	chr10_16828439_16829524	ENSG00000148488.17	ST8SIA6	625613	-3.17	0.73	0	TypeI
chr10_16831801_16833601	2	0.45	-0.28	chr10_16831801_16832610	ENSG00000148488.17	ST8SIA6	622389	-3.17	0.65	1.41e-08	TypeI
chr10_16831801_16833601	2	0.45	-0.28	chr10_16831801_16832610	ENSG00000260314.3	MRC1	977142	-1.64	0.53	7.95e-06	TypeI
chr10_16831801_16833601	2	0.45	-0.28	chr10_16831801_16832610	ENSG00000204832.10	ST8SIA6-AS1	554713	6.23	-0.51	1.4e-05	TypeI
chr10_16951601_16953601	2	0.45	-0.34	chr10_16951601_16952507	ENSG00000148488.17	ST8SIA6	502541	-3.17	0.74	0	TypeII
chr10_16951601_16953601	2	0.45	-0.34	chr10_16951601_16952507	ENSG00000260314.3	MRC1	857294	-1.64	0.54	6.75e-06	Validation
chr10_16951601_16953601	2	0.45	-0.34	chr10_16951601_16952507	ENSG00000204832.10	ST8SIA6-AS1	434865	6.23	-0.5	2.3e-05	TypeII
chr10_16951601_16953601	2	0.39	-0.41	chr10_16952818_16953601	ENSG00000148488.17	ST8SIA6	501385	-3.17	0.71	0	TypeI
chr10_16951601_16953601	2	0.39	-0.41	chr10_16952818_16953601	ENSG00000260314.3	MRC1	856138	-1.64	0.61	1.65e-07	TypeI
chr10_16951601_16953601	2	0.39	-0.41	chr10_16952818_16953601	ENSG00000204832.10	ST8SIA6-AS1	433709	6.23	-0.53	4.2e-06	TypeI
chr10_16965801_16968401	3	0.51	-0.27	chr10_16966479_16967795	ENSG00000148488.17	ST8SIA6	487458	-3.17	0.65	2.7e-08	TypeII
chr10_16965801_16968401	3	0.51	-0.27	chr10_16966479_16967795	ENSG00000204832.10	ST8SIA6-AS1	419782	6.23	-0.54	3.9e-06	TypeII
chr10_16986368_16988436	2	0.42	-0.39	chr10_16986368_16987243	ENSG00000148488.17	ST8SIA6	467789	-3.17	0.71	0	TypeII
chr10_16986368_16988436	2	0.42	-0.39	chr10_16986368_16987243	ENSG00000260314.3	MRC1	822542	-1.64	0.58	8.85e-07	Validation
chr10_16986368_16988436	2	0.42	-0.39	chr10_16986368_16987243	ENSG00000204832.10	ST8SIA6-AS1	400113	6.23	-0.53	5.7e-06	TypeII
chr10_16986368_16988436	2	0.31	-0.38	chr10_16987787_16988434	ENSG00000148488.17	ST8SIA6	466484	-3.17	0.68	0	TypeI
chr10_16986368_16988436	2	0.31	-0.38	chr10_16987787_16988434	ENSG00000260314.3	MRC1	821237	-1.64	0.52	1.8e-05	TypeI
chr10_17001401_17004401	3	0.35	-0.38	chr10_17003225_17004280	ENSG00000148488.17	ST8SIA6	450842	-3.17	0.7	0	TypeI
chr10_17001401_17004401	3	0.35	-0.38	chr10_17003225_17004280	ENSG00000204832.10	ST8SIA6-AS1	383166	6.23	-0.58	4.95e-07	TypeI
chr10_17001401_17004401	3	0.35	-0.38	chr10_17003225_17004280	ENSG00000260314.3	MRC1	805595	-1.64	0.52	9.4e-06	TypeI
chr10_17006201_17010401	4	0.48	-0.35	chr10_17006989_17009009	ENSG00000148488.17	ST8SIA6	446596	-3.17	0.68	0	TypeI
chr10_17006201_17010401	4	0.48	-0.35	chr10_17006989_17009009	ENSG00000260314.3	MRC1	801349	-1.64	0.58	7.35e-07	TypeI
chr10_17006201_17010401	4	0.48	-0.35	chr10_17006989_17009009	ENSG00000204832.10	ST8SIA6-AS1	378920	6.23	-0.55	1.8e-06	TypeI
chr10_17075401_17077201	4	0.42	-0.43	chr10_17076443_17077201	ENSG00000148488.17	ST8SIA6	377773	-3.17	0.74	0	TypeI
chr10_17075401_17077201	4	0.42	-0.43	chr10_17076443_17077201	ENSG00000260314.3	MRC1	732526	-1.64	0.56	2.25e-06	TypeI
chr10_17137942_17139884	2	0.55	-0.35	chr10_17138812_17139884	ENSG00000148488.17	ST8SIA6	315247	-3.17	0.67	0	TypeI
chr10_17216721_17217057	2	0.76	-0.26	chr10_17216800_17217057	ENSG00000204832.10	ST8SIA6-AS1	169990	6.23	-0.67	4.4e-09	TypeI
chr10_17216721_17217057	2	0.76	-0.26	chr10_17216800_17217057	ENSG00000148488.17	ST8SIA6	237666	-3.17	0.63	6e-08	TypeI
chr10_17216721_17217057	2	0.76	-0.26	chr10_17216800_17217057	ENSG00000165995.22	CACNB2	923495	-1.34	0.51	2.4e-05	TypeI
chr10_17235401_17237401	3	0.3	-0.25	chr10_17235747_17236357	ENSG00000148488.17	ST8SIA6	218543	-3.17	0.62	2.44e-07	TypeII
chr10_17235401_17237401	3	0.3	-0.25	chr10_17235747_17236357	ENSG00000204832.10	ST8SIA6-AS1	150867	6.23	-0.53	7.86667e-06	TypeII
chr10_17235401_17237401	3	0.3	-0.25	chr10_17235747_17236357	ENSG00000260314.3	MRC1	573296	-1.64	0.53	7.86667e-06	TypeII
chr10_18178471_18180071	2	0.31	-0.23	chr10_18179576_18180071	ENSG00000148488.17	ST8SIA6	-725228	-3.17	0.74	0	TypeI
chr10_18178471_18180071	2	0.31	-0.23	chr10_18179576_18180071	ENSG00000204832.10	ST8SIA6-AS1	-792904	6.23	-0.59	9.6e-07	TypeI
chr10_18178471_18180071	2	0.31	-0.23	chr10_18179576_18180071	ENSG00000260314.3	MRC1	-370475	-1.64	0.51	3.8e-05	TypeI
chr10_18178471_18180071	2	0.31	-0.23	chr10_18179576_18180071	ENSG00000241058.4	NSUN6	479461	-1.26	0.51	3.8e-05	TypeI
chr10_18712471_18713671	3	0.47	-0.24	chr10_18713102_18713671	ENSG00000260314.3	MRC1	-904038	-1.64	0.56	1.08e-05	Validation
chr10_18712471_18713671	3	0.47	-0.24	chr10_18713102_18713671	ENSG00000241058.4	NSUN6	-54101	-1.26	0.51	5.7e-05	Validation
chr10_26715071_26716271	2	0.33	-0.2	chr10_26715186_26715585	ENSG00000230445.4	LRRC37A6P	544069	3.38	-0.6	8e-07	TypeI
chr10_43819552_43821152	3	0.31	-0.32	chr10_43819552_43820046	ENSG00000277288.5	LINC02881	472770	-3.17	0.64	3.54e-08	TypeI
chr10_43819552_43821152	3	0.31	-0.32	chr10_43819552_43820046	ENSG00000107562.16	CXCL12	566694	-2.78	0.63	5e-08	TypeI
chr10_43819552_43821152	3	0.31	-0.32	chr10_43819552_43820046	ENSG00000287901.1	AL137026.3	490438	-3.04	0.62	5e-08	TypeI
chr10_49610588_49611629	2	0.64	0.25	chr10_49610965_49611629	ENSG00000197444.10	OGDHL	151082	-1.32	-0.55	9.3e-06	Validation
chr10_51859840_51861640	2	0.44	-0.28	chr10_51859840_51860628	ENSG00000165471.7	MBL2	912550	-1.81	0.57	3.3e-06	TypeI
chr10_60060442_60061842	2	0.34	-0.25	chr10_60060554_60061033	ENSG00000170312.16	CDK1	717537	3.4	-0.58	3.25e-06	TypeI
chr10_60060442_60061842	2	0.34	-0.25	chr10_60060554_60061033	ENSG00000151150.22	ANK3	672696	-1.3	0.52	3e-05	TypeI
chr10_62717953_62719863	2	0.3	-0.23	chr10_62718747_62719323	ENSG00000122877.16	EGR2	200865	-1.7	0.68	0	TypeI
chr10_69960644_69962044	3	0.37	-0.18	chr10_69961298_69961811	ENSG00000180644.8	PRF1	641204	-1.31	0.55	1.4e-05	TypeI
chr10_70551809_70552757	2	0.48	-0.31	chr10_70551934_70552388	ENSG00000180644.8	PRF1	50598	-1.31	0.61	4.9e-07	Validation
chr10_76983945_76984977	2	0.51	-0.18	chr10_76983945_76984469	ENSG00000151208.17	DLG5	942548	1.89	-0.51	3.4e-05	TypeI
chr10_76983945_76984977	2	0.51	-0.18	chr10_76983945_76984469	ENSG00000233871.2	DLG5-AS1	943165	2.46	-0.51	3.4e-05	TypeI
chr10_78319043_78320443	2	0.61	-0.23	chr10_78319212_78320064	ENSG00000151208.17	DLG5	-392883	1.89	-0.69	0	TypeI
chr10_78319043_78320443	2	0.61	-0.23	chr10_78319212_78320064	ENSG00000233871.2	DLG5-AS1	-392266	2.46	-0.6	4.6e-07	TypeI
chr10_88880880_88881843	3	0.31	-0.15	chr10_88881153_88881447	ENSG00000138134.12	STAMBPL1	-1566	1.39	-0.71	0	TypeI
chr10_88880880_88881843	3	0.31	-0.15	chr10_88881153_88881447	ENSG00000152782.16	PANK1	764272	-2.02	0.57	2.5e-06	TypeI
chr10_88880880_88881843	3	0.31	-0.15	chr10_88881153_88881447	ENSG00000138182.15	KIF20B	820290	1.3	-0.54	6.83333e-06	TypeI
chr10_93351843_93353243	2	0.43	-0.26	chr10_93351843_93352450	ENSG00000138160.7	KIF11	-778041	2.63	-0.58	5.4e-06	TypeI
chr10_93351843_93353243	2	0.43	-0.26	chr10_93351843_93352450	ENSG00000095596.12	CYP26A1	-278671	-3.16	0.55	9.9e-06	TypeI
chr10_93351843_93353243	2	0.43	-0.26	chr10_93351843_93352450	ENSG00000108231.14	LGI1	405693	-3.63	0.52	2.01e-05	TypeI
chr10_93351843_93353243	2	0.43	-0.26	chr10_93351843_93352450	ENSG00000138207.14	RBP4	249597	-1.46	0.51	3.825e-05	TypeI
chr10_94543886_94544787	4	0.41	-0.26	chr10_94544421_94544787	ENSG00000138115.15	CYP2C8	524893	-3.08	0.64	2.7e-07	TypeI
chr10_94543886_94544787	4	0.41	-0.26	chr10_94544421_94544787	ENSG00000119969.15	HELLS	-43170	2.54	-0.62	4.15e-07	TypeI
chr10_94543886_94544787	4	0.41	-0.26	chr10_94544421_94544787	ENSG00000138207.14	RBP4	-942860	-1.46	0.61	5.625e-07	TypeI
chr10_94543886_94544787	4	0.41	-0.26	chr10_94544421_94544787	ENSG00000108231.14	LGI1	-786764	-3.63	0.61	4.15e-07	TypeI
chr10_94543886_94544787	4	0.41	-0.26	chr10_94544421_94544787	ENSG00000138109.11	CYP2C9	394054	-2.44	0.56	6e-06	TypeI
chr10_114044094_114044891	2	0.53	0.38	chr10_114044470_114044891	ENSG00000165816.13	VWA2	194573	-1.64	-0.51	5.2e-05	Validation
chr10_114045043_114046190	4	0.58	0.37	chr10_114045043_114045708	ENSG00000165816.13	VWA2	193878	-1.64	-0.55	6.8e-06	Validation
chr10_120517888_120519288	4	0.35	-0.26	chr10_120517888_120518382	ENSG00000203805.11	PLPP4	-60908	-2.59	0.79	6.9e-15	TypeI
chr10_120517888_120519288	4	0.35	-0.26	chr10_120517888_120518382	ENSG00000177234.7	LINC01561	79814	-2.64	0.6	1.185e-07	TypeI
chr10_122017685_122018685	2	0.57	-0.25	chr10_122018116_122018685	ENSG00000285715.1	AC063960.1	759	2.8	-0.64	2.76e-08	TypeI
chr10_122017685_122018685	2	0.57	-0.25	chr10_122018116_122018685	ENSG00000255624.3	C10orf88B	861280	2.39	-0.59	3.4e-07	TypeI
chr10_122017685_122018685	2	0.57	-0.25	chr10_122018116_122018685	ENSG00000196177.13	ACADSB	990578	-1.77	0.55	4e-06	TypeI
chr10_123583245_123584527	3	0.33	-0.26	chr10_123583245_123583668	ENSG00000255624.3	C10orf88B	-703775	2.39	-0.58	7.8e-07	TypeI
chr10_127918736_127922936	3	0.32	-0.24	chr10_127919441_127920765	ENSG00000180745.5	CLRN3	-27162	-2.07	0.64	4.2e-08	Validation
chr10_127972136_127979936	5	0.3	-0.28	chr10_127974861_127977224	ENSG00000180745.5	CLRN3	-83101	-2.07	0.5	6.9e-05	TypeI
chr10_127988336_127992136	9	0.47	-0.32	chr10_127990282_127992050	ENSG00000148773.14	MKI67	135257	3.49	-0.62	1.38e-07	Validation
chr10_127988336_127992136	9	0.47	-0.32	chr10_127990282_127992050	ENSG00000180745.5	CLRN3	-98225	-2.07	0.6	2.4e-07	Validation
chr10_128063136_128067536	5	0.65	-0.29	chr10_128063716_128066578	ENSG00000148773.14	MKI67	61276	3.49	-0.53	1.29e-05	TypeI
chr10_128063136_128067536	5	0.65	-0.29	chr10_128063716_128066578	ENSG00000180745.5	CLRN3	-172206	-2.07	0.52	1.29e-05	TypeI
chr10_132182096_132183696	5	0.68	-0.22	chr10_132182615_132183696	ENSG00000197177.15	ADGRA1	887773	-3.28	0.65	1.5e-08	TypeII
chr10_133318491_133319845	4	0.63	-0.2	chr10_133318987_133319845	ENSG00000197177.15	ADGRA1	-248487	-3.28	0.72	6.16e-11	TypeII
chr10_133318491_133319845	4	0.63	-0.2	chr10_133318987_133319845	ENSG00000286789.1	AL161645.2	222393	-3.29	0.64	2.38e-08	TypeII
chr10_133318491_133319845	4	0.63	-0.2	chr10_133318987_133319845	ENSG00000127884.5	ECHS1	53938	-1.64	0.6	3.5e-07	Validation
chr10_133318491_133319845	4	0.63	-0.2	chr10_133318987_133319845	ENSG00000130649.10	CYP2E1	200990	-2.15	0.59	6.65e-07	Validation
chr10_133318491_133319845	4	0.63	-0.2	chr10_133318987_133319845	ENSG00000278518.1	AL161645.1	208097	-1.39	0.51	1.82e-05	TypeII
chr10_133342687_133344696	4	0.53	-0.23	chr10_133343068_133344128	ENSG00000197177.15	ADGRA1	-272669	-3.28	0.61	4.62e-07	TypeI
chr10_133342687_133344696	4	0.53	-0.23	chr10_133343068_133344128	ENSG00000286789.1	AL161645.2	198211	-3.29	0.59	4.9e-07	TypeI
chr10_133342687_133344696	4	0.53	-0.23	chr10_133343068_133344128	ENSG00000130649.10	CYP2E1	176808	-2.15	0.52	2.12333e-05	TypeI
chr11_679600_680800	2	0.54	0.3	chr11_679600_680253	ENSG00000231487.1	AP006285.1	983416	-2.38	-0.63	2.21e-07	TypeII
chr11_679600_680800	2	0.54	0.3	chr11_679600_680253	ENSG00000185187.13	SIGIRR	-262471	-1.27	-0.59	2.805e-06	Validation
chr11_679600_680800	2	0.54	0.3	chr11_679600_680253	ENSG00000205866.4	FAM99A	985670	-2.68	-0.55	7.93333e-06	Validation
chr11_1310191_1311096	3	0.75	-0.32	chr11_1310300_1310982	ENSG00000184956.16	MUC6	-273923	-2.8	0.64	1.1745e-07	TypeI
chr11_1310191_1311096	3	0.75	-0.32	chr11_1310300_1310982	ENSG00000180176.15	TH	861174	-5.67	0.64	1.1745e-07	TypeI
chr11_1310191_1311096	3	0.75	-0.32	chr11_1310300_1310982	ENSG00000284779.2	AC132217.2	847750	-6.36	0.63	1.53e-07	TypeI
chr11_1310191_1311096	3	0.75	-0.32	chr11_1310300_1310982	ENSG00000110665.12	C11orf21	992408	-1.06	0.54	3.1725e-05	TypeI
chr11_1310191_1311096	3	0.75	-0.32	chr11_1310300_1310982	ENSG00000185187.13	SIGIRR	-893186	-1.27	0.53	3.726e-05	TypeI
chr11_1310191_1311096	3	0.75	-0.32	chr11_1310300_1310982	ENSG00000283787.2	PRR33	581254	-1.23	0.52	4.14e-05	TypeI
chr11_1356230_1356780	2	0.82	-0.22	chr11_1356331_1356780	ENSG00000180176.15	TH	815259	-5.67	0.65	8.58e-08	TypeI
chr11_1356230_1356780	2	0.82	-0.22	chr11_1356331_1356780	ENSG00000283787.2	PRR33	535339	-1.23	0.58	8.58e-06	TypeI
chr11_1356230_1356780	2	0.82	-0.22	chr11_1356331_1356780	ENSG00000284779.2	AC132217.2	801835	-6.36	0.53	3.445e-05	TypeI
chr11_1356230_1356780	2	0.82	-0.22	chr11_1356331_1356780	ENSG00000110665.12	C11orf21	946493	-1.06	0.53	3.445e-05	TypeI
chr11_1356230_1356780	2	0.82	-0.22	chr11_1356331_1356780	ENSG00000185187.13	SIGIRR	-939100	-1.27	0.51	7.8e-05	TypeI
chr11_1587970_1590283	3	0.45	-0.29	chr11_1587970_1589021	ENSG00000167244.21	IGF2	552742	5.82	0.57	2.42e-05	TypeI
chr11_1587970_1590283	3	0.45	-0.29	chr11_1587970_1589021	ENSG00000180176.15	TH	583319	-5.67	0.53	4.95e-05	TypeI
chr11_1587970_1590283	3	0.45	-0.29	chr11_1587970_1589021	ENSG00000184956.16	MUC6	-551777	-2.8	0.5	0.000146667	TypeI
chr11_1598651_1599244	2	1	-0.3	chr11_1598651_1599244	ENSG00000180176.15	TH	572867	-5.67	0.6	1.936e-06	TypeI
chr11_1598651_1599244	2	1	-0.3	chr11_1598651_1599244	ENSG00000284779.2	AC132217.2	559443	-6.36	0.57	5.17e-06	TypeI
chr11_1598651_1599244	2	1	-0.3	chr11_1598651_1599244	ENSG00000167244.21	IGF2	542290	5.82	0.51	0.00011	TypeI
chr11_2131770_2133686	3	0.37	-0.29	chr11_2131821_2132535	ENSG00000180176.15	TH	39637	-5.67	0.69	2.47e-09	TypeI
chr11_2131770_2133686	3	0.37	-0.29	chr11_2131821_2132535	ENSG00000284779.2	AC132217.2	26213	-6.36	0.68	4.37e-09	TypeI
chr11_2131770_2133686	3	0.3	-0.32	chr11_2132761_2133341	ENSG00000284779.2	AC132217.2	25340	-6.36	0.67	1.14e-08	TypeII
chr11_2131770_2133686	3	0.3	-0.32	chr11_2132761_2133341	ENSG00000180176.15	TH	38764	-5.67	0.63	1.71e-07	TypeII
chr11_2159570_2160720	4	0.79	-0.33	chr11_2159809_2160720	ENSG00000180176.15	TH	11550	-5.67	0.66	2.66e-08	TypeII
chr11_2159570_2160720	4	0.79	-0.33	chr11_2159809_2160720	ENSG00000284779.2	AC132217.2	-1873	-6.36	0.62	2.85e-07	TypeII
chr11_2159570_2160720	4	0.79	-0.33	chr11_2159809_2160720	ENSG00000205866.4	FAM99A	-494667	-2.68	0.54	1.9e-05	Validation
chr11_2159570_2160720	4	0.79	-0.33	chr11_2159809_2160720	ENSG00000205865.4	FAM99B	-474635	-2.64	0.52	5.7e-05	Validation
chr11_2380370_2381770	2	0.98	0.33	chr11_2380400_2381770	ENSG00000284779.2	AC132217.2	-222694	-6.36	-0.7	1.332e-09	TypeII
chr11_2380370_2381770	2	0.98	0.33	chr11_2380400_2381770	ENSG00000180176.15	TH	-209270	-5.67	-0.65	4.14e-08	TypeII
chr11_2380370_2381770	2	0.98	0.33	chr11_2380400_2381770	ENSG00000231487.1	AP006285.1	-717742	-2.38	-0.51	6.6e-05	TypeII
chr11_2407504_2413341	2	0.34	-0.29	chr11_2411334_2413341	ENSG00000180176.15	TH	-240522	-5.67	0.68	5.61e-09	TypeII
chr11_2407504_2413341	2	0.34	-0.29	chr11_2411334_2413341	ENSG00000284779.2	AC132217.2	-253946	-6.36	0.63	1.445e-07	TypeII
chr11_2407504_2413341	2	0.34	-0.29	chr11_2411334_2413341	ENSG00000167244.21	IGF2	-271099	5.82	0.54	1.87e-05	Validation
chr11_2407504_2413341	2	0.34	-0.29	chr11_2411334_2413341	ENSG00000205865.4	FAM99B	-726708	-2.64	0.51	7.65e-05	Validation
chr11_2407504_2413341	2	0.34	-0.29	chr11_2411334_2413341	ENSG00000231487.1	AP006285.1	-748994	-2.38	0.5	7.82e-05	TypeII
chr11_2563003_2564037	2	0.57	-0.21	chr11_2563446_2564037	ENSG00000287906.1	AC127526.5	913323	-5.4	0.6	1.862e-06	TypeI
chr11_2563003_2564037	2	0.57	-0.21	chr11_2563446_2564037	ENSG00000180176.15	TH	-391926	-5.67	0.58	2.755e-06	TypeI
chr11_2563003_2564037	2	0.57	-0.21	chr11_2563446_2564037	ENSG00000284779.2	AC132217.2	-405350	-6.36	0.57	3.42e-06	TypeI
chr11_2736895_2738880	2	0.45	-0.26	chr11_2736960_2737860	ENSG00000287906.1	AC127526.5	739655	-5.4	0.59	2.55e-06	TypeI
chr11_2736895_2738880	2	0.45	-0.26	chr11_2736960_2737860	ENSG00000167244.21	IGF2	-596172	5.82	0.57	7.35e-06	TypeI
chr11_2736895_2738880	2	0.45	-0.26	chr11_2736960_2737860	ENSG00000180176.15	TH	-565595	-5.67	0.55	1e-05	TypeI
chr11_2747517_2748721	2	0.38	-0.27	chr11_2747517_2747976	ENSG00000167244.21	IGF2	-606508	5.82	0.61	9.75e-07	TypeI
chr11_2747517_2748721	2	0.38	-0.27	chr11_2747517_2747976	ENSG00000180176.15	TH	-575931	-5.67	0.61	8.85e-07	TypeI
chr11_2747517_2748721	2	0.38	-0.27	chr11_2747517_2747976	ENSG00000284779.2	AC132217.2	-589355	-6.36	0.59	1e-06	TypeI
chr11_2747517_2748721	2	0.38	-0.27	chr11_2747517_2747976	ENSG00000130600.19	H19	-746276	1.31	0.55	1.125e-05	TypeI
chr11_2747517_2748721	2	0.38	-0.27	chr11_2747517_2747976	ENSG00000287906.1	AC127526.5	729318	-5.4	0.51	3.9e-05	TypeI
chr11_2804698_2805895	2	1	-0.29	chr11_2804698_2805895	ENSG00000287906.1	AC127526.5	671768	-5.4	0.67	1.358e-08	TypeII
chr11_2804698_2805895	2	1	-0.29	chr11_2804698_2805895	ENSG00000284779.2	AC132217.2	-646905	-6.36	0.59	1.26e-06	TypeII
chr11_2804698_2805895	2	1	-0.29	chr11_2804698_2805895	ENSG00000180176.15	TH	-633481	-5.67	0.58	1.26e-06	TypeII
chr11_2804698_2805895	2	1	-0.29	chr11_2804698_2805895	ENSG00000167244.21	IGF2	-664058	5.82	0.51	6.3e-05	Validation
chr11_2860570_2861170	2	0.94	-0.19	chr11_2860570_2861136	ENSG00000167244.21	IGF2	-719615	5.82	0.57	7.15e-06	TypeI
chr11_2860570_2861170	2	0.94	-0.19	chr11_2860570_2861136	ENSG00000180176.15	TH	-689038	-5.67	0.56	7.15e-06	TypeI
chr11_2860570_2861170	2	0.94	-0.19	chr11_2860570_2861136	ENSG00000287906.1	AC127526.5	616212	-5.4	0.55	9.53333e-06	TypeI
chr11_2860570_2861170	2	0.94	-0.19	chr11_2860570_2861136	ENSG00000284779.2	AC132217.2	-702462	-6.36	0.53	1.43e-05	TypeI
chr11_6730369_6731169	2	1	-0.32	chr11_6730369_6731169	ENSG00000184478.7	OR56A3	-792018	5.56	-0.6	9.1e-07	TypeI
chr11_6730369_6731169	2	1	-0.32	chr11_6730369_6731169	ENSG00000110169.11	HPX	-288152	-2.04	0.54	1.75e-05	TypeI
chr11_6730369_6731169	2	1	-0.32	chr11_6730369_6731169	ENSG00000170743.17	SYT9	508009	-3.36	0.5	4.66667e-05	TypeI
chr11_6991665_6994969	3	0.31	-0.26	chr11_6992228_6993268	ENSG00000110169.11	HPX	-550131	-2.04	0.6	9e-07	TypeI
chr11_44272650_44274250	2	0.4	-0.2	chr11_44273178_44273813	ENSG00000187479.8	C11orf96	-348153	-1.66	0.67	0	TypeI
chr11_44272650_44274250	2	0.4	-0.2	chr11_44273178_44273813	ENSG00000244953.1	AC087521.1	-326289	-2.29	0.65	1.1e-08	TypeI
chr11_44731735_44732850	3	0.62	-0.28	chr11_44732154_44732850	ENSG00000187479.8	C11orf96	-807160	-1.66	0.5	0.000135	TypeI
chr11_60250727_60254127	3	0.33	-0.27	chr11_60251000_60252107	ENSG00000110077.14	MS4A6A	-66887	-1.92	0.68	0	TypeI
chr11_60250727_60254127	3	0.33	-0.27	chr11_60251000_60252107	ENSG00000166927.13	MS4A7	126931	-1.54	0.68	0	TypeI
chr11_60250727_60254127	3	0.33	-0.27	chr11_60251000_60252107	ENSG00000214787.10	MS4A4E	-8416	-1.98	0.63	2.29333e-07	TypeI
chr11_60250727_60254127	3	0.33	-0.27	chr11_60251000_60252107	ENSG00000254952.1	LINC02705	-90731	-2.53	0.54	1e-05	TypeI
chr11_60250727_60254127	3	0.33	-0.27	chr11_60251000_60252107	ENSG00000166926.8	MS4A6E	83277	-1.2	0.51	3.84e-05	TypeI
chr11_60250727_60254127	3	0.33	-0.27	chr11_60251000_60252107	ENSG00000255139.2	AP000442.1	-685630	-1.51	0.5	8e-05	TypeI
chr11_60983528_60984728	2	0.93	-0.27	chr11_60983616_60984728	ENSG00000254952.1	LINC02705	-823350	-2.53	0.74	2.94e-11	TypeI
chr11_60983528_60984728	2	0.93	-0.27	chr11_60983616_60984728	ENSG00000110077.14	MS4A6A	-799506	-1.92	0.64	1.4e-07	TypeI
chr11_60983528_60984728	2	0.93	-0.27	chr11_60983616_60984728	ENSG00000214787.10	MS4A4E	-741035	-1.98	0.64	1.4e-07	TypeI
chr11_60983528_60984728	2	0.93	-0.27	chr11_60983616_60984728	ENSG00000166927.13	MS4A7	-605687	-1.54	0.63	1.575e-07	TypeI
chr11_60983528_60984728	2	0.93	-0.27	chr11_60983616_60984728	ENSG00000168496.4	FEN1	808739	1.92	-0.57	3.318e-06	TypeI
chr11_60986728_60989528	2	0.41	-0.27	chr11_60987725_60988883	ENSG00000254952.1	LINC02705	-827482	-2.53	0.6	2.73e-06	TypeI
chr11_60986728_60989528	2	0.41	-0.27	chr11_60987725_60988883	ENSG00000214787.10	MS4A4E	-745167	-1.98	0.59	4.2e-06	TypeI
chr11_60986728_60989528	2	0.41	-0.27	chr11_60987725_60988883	ENSG00000166927.13	MS4A7	-609819	-1.54	0.55	1.47e-05	TypeI
chr11_60986728_60989528	2	0.41	-0.27	chr11_60987725_60988883	ENSG00000110077.14	MS4A6A	-803638	-1.92	0.54	2.058e-05	TypeI
chr11_60986728_60989528	2	0.41	-0.27	chr11_60987725_60988883	ENSG00000168496.4	FEN1	804607	1.92	-0.54	2.058e-05	TypeI
chr11_61059928_61061928	3	0.79	-0.31	chr11_61060053_61061629	ENSG00000168496.4	FEN1	732070	1.92	-0.69	0	TypeI
chr11_61059928_61061928	3	0.79	-0.31	chr11_61060053_61061629	ENSG00000214787.10	MS4A4E	-817704	-1.98	0.66	2.4e-08	TypeI
chr11_61059928_61061928	3	0.79	-0.31	chr11_61060053_61061629	ENSG00000254952.1	LINC02705	-900019	-2.53	0.65	2.4e-08	TypeI
chr11_61059928_61061928	3	0.79	-0.31	chr11_61060053_61061629	ENSG00000110077.14	MS4A6A	-876175	-1.92	0.65	2.6e-08	TypeI
chr11_61059928_61061928	3	0.79	-0.31	chr11_61060053_61061629	ENSG00000166927.13	MS4A7	-682356	-1.54	0.63	1.16e-07	TypeI
chr11_61106528_61108528	2	0.35	-0.22	chr11_61106614_61107319	ENSG00000110077.14	MS4A6A	-922300	-1.92	0.52	0.00019	TypeI
chr11_61106528_61108528	2	0.35	-0.22	chr11_61106614_61107319	ENSG00000166927.13	MS4A7	-728481	-1.54	0.5	0.00019	TypeI
chr11_62653943_62655204	2	0.39	-0.23	chr11_62653998_62654488	ENSG00000168496.4	FEN1	-861332	1.92	-0.61	1.95e-06	TypeI
chr11_62653943_62655204	2	0.39	-0.23	chr11_62653998_62654488	ENSG00000149503.13	INCENP	-530245	1.43	-0.55	1.725e-05	TypeI
chr11_62787792_62788557	2	0.5	-0.24	chr11_62788015_62788399	ENSG00000149503.13	INCENP	-664209	1.43	-0.64	2.45e-07	TypeI
chr11_62787792_62788557	2	0.5	-0.24	chr11_62788015_62788399	ENSG00000168496.4	FEN1	-995296	1.92	-0.63	2.45e-07	TypeI
chr11_62787792_62788557	2	0.5	-0.24	chr11_62788015_62788399	ENSG00000184999.12	SLC22A10	349660	-2.8	0.6	7e-07	TypeI
chr11_62806619_62807170	2	0.57	-0.28	chr11_62806619_62806931	ENSG00000149503.13	INCENP	-682777	1.43	-0.55	3.36e-05	Validation
chr11_63999622_64000571	4	0.35	0.34	chr11_64000241_64000571	ENSG00000231680.1	LINC02723	395425	-2.42	-0.56	1.3e-05	TypeII
chr11_64301341_64302728	4	0.45	-0.21	chr11_64301428_64302055	ENSG00000168439.17	STIP1	-116469	1.22	-0.73	0	TypeI
chr11_64301341_64302728	4	0.45	-0.21	chr11_64301428_64302055	ENSG00000146670.10	CDCA5	782422	3.41	-0.67	0	TypeI
chr11_64301341_64302728	4	0.45	-0.21	chr11_64301428_64302055	ENSG00000168061.17	SAC3D1	739159	1.25	-0.66	2.55e-09	TypeI
chr11_64301341_64302728	4	0.45	-0.21	chr11_64301428_64302055	ENSG00000231680.1	LINC02723	94089	-2.42	0.61	2.25e-07	TypeI
chr11_64301341_64302728	4	0.45	-0.21	chr11_64301428_64302055	ENSG00000068831.19	RASGRP2	443714	-1.24	0.59	9e-07	TypeI
chr11_64501328_64502462	2	0.71	-0.18	chr11_64501328_64502131	ENSG00000231680.1	LINC02723	-105898	-2.42	0.65	5.27e-08	TypeI
chr11_64501328_64502462	2	0.71	-0.18	chr11_64501328_64502131	ENSG00000068831.19	RASGRP2	243726	-1.24	0.56	1.19e-05	TypeI
chr11_64501328_64502462	2	0.71	-0.18	chr11_64501328_64502131	ENSG00000173825.7	TIGD3	853021	1.93	-0.5	0.000124667	TypeI
chr11_65122879_65123513	4	0.45	-0.2	chr11_65122879_65123164	ENSG00000231680.1	LINC02723	-727190	-2.42	0.64	1.659e-07	TypeI
chr11_65122879_65123513	4	0.45	-0.2	chr11_65122879_65123164	ENSG00000168061.17	SAC3D1	-82120	1.25	-0.63	2.73e-07	TypeI
chr11_65122879_65123513	4	0.45	-0.2	chr11_65122879_65123164	ENSG00000168439.17	STIP1	-937749	1.22	-0.55	1.75e-05	TypeI
chr11_65122879_65123513	4	0.45	-0.2	chr11_65122879_65123164	ENSG00000146670.10	CDCA5	-38857	3.41	-0.54	2.3625e-05	TypeI
chr11_65122879_65123513	4	0.45	-0.2	chr11_65122879_65123164	ENSG00000068831.19	RASGRP2	-377565	-1.24	0.51	6.3e-05	TypeI
chr11_65355473_65356169	3	0.51	0.17	chr11_65355748_65356101	ENSG00000168061.17	SAC3D1	-315023	1.25	0.67	0	Validation
chr11_65355473_65356169	3	0.51	0.17	chr11_65355748_65356101	ENSG00000231680.1	LINC02723	-960093	-2.42	-0.54	3.00667e-05	TypeII
chr11_65355473_65356169	3	0.51	0.17	chr11_65355748_65356101	ENSG00000146670.10	CDCA5	-271760	3.41	0.54	3.00667e-05	Validation
chr11_65355473_65356169	3	0.51	0.17	chr11_65355748_65356101	ENSG00000173825.7	TIGD3	-1173	1.93	0.53	3.52e-05	Validation
chr11_65370334_65373197	7	0.35	-0.15	chr11_65370638_65371645	ENSG00000168061.17	SAC3D1	-330240	1.25	-0.73	0	TypeI
chr11_65370334_65373197	7	0.35	-0.15	chr11_65370638_65371645	ENSG00000146670.10	CDCA5	-286977	3.41	-0.69	0	TypeI
chr11_65370334_65373197	7	0.35	-0.15	chr11_65370638_65371645	ENSG00000231680.1	LINC02723	-975310	-2.42	0.65	1.83333e-08	TypeI
chr11_65370334_65373197	7	0.35	-0.15	chr11_65370638_65371645	ENSG00000068831.19	RASGRP2	-625685	-1.24	0.63	2.035e-07	TypeI
chr11_65370334_65373197	7	0.35	-0.15	chr11_65370638_65371645	ENSG00000173825.7	TIGD3	-16390	1.93	-0.59	1.364e-06	TypeI
chr11_65370334_65373197	7	0.35	-0.15	chr11_65370638_65371645	ENSG00000174996.12	KLC2	886152	1.15	-0.53	1.94333e-05	TypeI
chr11_65592442_65593227	2	0.38	0.18	chr11_65592442_65592740	ENSG00000146670.10	CDCA5	-508427	3.41	0.54	6.46e-05	Validation
chr11_65592442_65593227	2	0.38	0.18	chr11_65592442_65592740	ENSG00000068831.19	RASGRP2	-847135	-1.24	-0.51	0.0001235	Validation
chr11_66022312_66023107	2	0.43	-0.18	chr11_66022766_66023107	ENSG00000168061.17	SAC3D1	-982035	1.25	-0.74	0	Validation
chr11_66022312_66023107	2	0.43	-0.18	chr11_66022766_66023107	ENSG00000146670.10	CDCA5	-938772	3.41	-0.65	4.7e-08	Validation
chr11_66022312_66023107	2	0.43	-0.18	chr11_66022766_66023107	ENSG00000173898.14	SPTBN2	706289	-1.99	0.57	5e-06	Validation
chr11_71586050_71586991	2	1	-0.24	chr11_71586050_71586991	ENSG00000227467.3	LINC01537	984139	-2.68	0.56	7.92e-06	TypeI
chr11_75719925_75721316	4	0.33	0.21	chr11_75720857_75721316	ENSG00000166391.15	MOGAT2	-3248	-2.64	-0.79	0	TypeI
chr11_105015673_105016673	2	0.37	-0.31	chr11_105016304_105016673	ENSG00000255501.3	CARD18	515208	6.16	-0.53	4e-06	TypeI
chr11_113771979_113772976	4	0.38	-0.16	chr11_113772580_113772955	ENSG00000149294.17	NCAM1	-811520	-2.56	0.57	5.67e-06	TypeI
chr11_113771979_113772976	4	0.38	-0.16	chr11_113772580_113772955	ENSG00000166741.8	NNMT	485019	-2.42	0.54	1.295e-05	TypeI
chr11_117702285_117704129	5	0.45	-0.25	chr11_117703299_117704129	ENSG00000137726.17	FXYD6	173772	-1.31	0.64	2.85e-07	TypeI
chr11_117702285_117704129	5	0.45	-0.25	chr11_117703299_117704129	ENSG00000137747.16	TMPRSS13	225745	-1.4	0.56	4.75e-06	TypeI
chr11_117702285_117704129	5	0.45	-0.25	chr11_117703299_117704129	ENSG00000255274.9	SMIM35	384585	-2.69	0.56	4.75e-06	TypeI
chr11_117786317_117787469	2	0.6	-0.3	chr11_117786317_117787012	ENSG00000137726.17	FXYD6	90821	-1.31	0.67	0	TypeI
chr11_117786317_117787469	2	0.6	-0.3	chr11_117786317_117787012	ENSG00000118137.10	APOA1	-949042	-2.09	0.6	1.125e-06	TypeI
chr11_117786317_117787469	2	0.6	-0.3	chr11_117786317_117787012	ENSG00000255274.9	SMIM35	301634	-2.69	0.55	7e-06	TypeI
chr11_117786317_117787469	2	0.6	-0.3	chr11_117786317_117787012	ENSG00000137747.16	TMPRSS13	142794	-1.4	0.53	1.425e-05	TypeI
chr11_117872885_117874173	3	0.32	-0.23	chr11_117873767_117874173	ENSG00000137747.16	TMPRSS13	55489	-1.4	0.66	1.38e-08	TypeI
chr11_117872885_117874173	3	0.32	-0.23	chr11_117873767_117874173	ENSG00000255274.9	SMIM35	214329	-2.69	0.66	1.38e-08	TypeI
chr11_117872885_117874173	3	0.32	-0.23	chr11_117873767_117874173	ENSG00000137726.17	FXYD6	3516	-1.31	0.65	3.48e-08	TypeI
chr11_117872885_117874173	3	0.32	-0.23	chr11_117873767_117874173	ENSG00000255422.3	AP002954.1	826457	-2.04	0.52	2.4e-05	TypeI
chr11_117907597_117908930	2	0.87	-0.3	chr11_117907673_117908829	ENSG00000255274.9	SMIM35	180048	-2.69	0.68	2.88e-09	TypeI
chr11_117907597_117908930	2	0.87	-0.3	chr11_117907673_117908829	ENSG00000137726.17	FXYD6	-30765	-1.31	0.65	3.3e-08	TypeI
chr11_117907597_117908930	2	0.87	-0.3	chr11_117907673_117908829	ENSG00000137747.16	TMPRSS13	21208	-1.4	0.6	3.08e-07	TypeI
chr11_117907597_117908930	2	0.87	-0.3	chr11_117907673_117908829	ENSG00000172425.12	TTC36	619221	-3.62	0.5	6.3e-05	TypeI
chr11_118566268_118567285	3	0.63	-0.19	chr11_118566420_118567060	ENSG00000137726.17	FXYD6	-689254	-1.31	0.64	4.2e-07	TypeI
chr11_118566268_118567285	3	0.63	-0.19	chr11_118566420_118567060	ENSG00000172425.12	TTC36	-39268	-3.62	0.56	9.33333e-06	TypeI
chr11_118566268_118567285	3	0.63	-0.19	chr11_118566420_118567060	ENSG00000255274.9	SMIM35	-478441	-2.69	0.55	9.33333e-06	TypeI
chr11_118566268_118567285	3	0.63	-0.19	chr11_118566420_118567060	ENSG00000137747.16	TMPRSS13	-637281	-1.4	0.53	2.25e-05	TypeI
chr11_118566268_118567285	3	0.63	-0.19	chr11_118566420_118567060	ENSG00000255422.3	AP002954.1	133687	-2.04	0.51	5.2e-05	TypeI
chr11_118566268_118567285	3	0.63	-0.19	chr11_118566420_118567060	ENSG00000278376.1	AP004609.3	224514	-1.51	0.51	6.33333e-05	TypeI
chr11_118894891_118897291	3	0.47	-0.19	chr11_118894891_118896027	ENSG00000172425.12	TTC36	-367987	-3.62	0.71	1.89e-10	Validation
chr11_118894891_118897291	3	0.47	-0.19	chr11_118894891_118896027	ENSG00000076706.17	MCAM	426062	1.63	-0.7	0	TypeII
chr11_118894891_118897291	3	0.47	-0.19	chr11_118894891_118896027	ENSG00000154096.14	THY1	529526	2.97	-0.66	2.31e-08	Validation
chr11_118894891_118897291	3	0.47	-0.19	chr11_118894891_118896027	ENSG00000188486.3	H2AX	200008	1.45	-0.57	5.25e-06	TypeII
chr11_118894891_118897291	3	0.47	-0.19	chr11_118894891_118896027	ENSG00000149582.16	TMEM25	-364418	-1.1	0.54	1.764e-05	Validation
chr11_118894891_118897291	3	0.47	-0.19	chr11_118894891_118896027	ENSG00000280032.1	AP002800.1	-630866	3.12	-0.52	2.52e-05	TypeII
chr11_118894891_118897291	3	0.47	-0.19	chr11_118894891_118896027	ENSG00000255274.9	SMIM35	-807160	-2.69	0.5	5.1e-05	TypeII
chr11_118894891_118897291	3	0.47	-0.19	chr11_118894891_118896027	ENSG00000118094.12	TREH	-215769	-2.12	0.5	5.5125e-05	Validation
chr11_119068062_119068960	3	0.37	-0.23	chr11_119068364_119068697	ENSG00000172425.12	TTC36	-541058	-3.62	0.57	1.34e-05	TypeI
chr11_119068062_119068960	3	0.37	-0.23	chr11_119068364_119068697	ENSG00000255274.9	SMIM35	-980231	-2.69	0.55	1.4e-05	TypeI
chr11_119068062_119068960	3	0.37	-0.23	chr11_119068364_119068697	ENSG00000255422.3	AP002954.1	-368103	-2.04	0.51	9.33333e-05	TypeI
chr11_119068062_119068960	3	0.37	-0.23	chr11_119068364_119068697	ENSG00000188486.3	H2AX	26936	1.45	-0.5	0.000135	TypeI
chr11_119624417_119628783	2	0.31	-0.27	chr11_119627445_119628783	ENSG00000255422.3	AP002954.1	-927687	-2.04	0.54	5.28e-05	TypeI
chr11_121553921_121554269	2	0.65	-0.2	chr11_121553921_121554148	ENSG00000109927.11	TECTA	-452791	-1.41	0.52	3.6e-05	TypeI
chr11_121586747_121588255	4	0.3	0.17	chr11_121587799_121588255	ENSG00000109927.11	TECTA	-486784	-1.41	-0.55	8.4e-06	TypeI
chr11_121586747_121588255	4	0.3	0.17	chr11_121587799_121588255	ENSG00000137642.13	SORL1	-135713	-1.31	-0.53	1.05e-05	TypeI
chr11_125234436_125236060	4	0.39	-0.22	chr11_125235134_125235770	ENSG00000149557.14	FEZ1	357116	-2.17	0.56	1.2e-05	TypeI
chr11_125234436_125236060	4	0.39	-0.22	chr11_125235134_125235770	ENSG00000109832.14	DDX25	667896	-1.25	0.5	6.6e-05	TypeI
chr11_125272374_125273881	2	0.6	-0.29	chr11_125272524_125273425	ENSG00000149557.14	FEZ1	319593	-2.17	0.57	5.88e-06	Validation
chr11_134438194_134439041	3	0.57	-0.24	chr11_134438408_134438887	ENSG00000109956.13	B3GAT1	-26405	-1.47	0.54	1.32e-05	TypeI
chr12_503065_504165	2	0.37	-0.19	chr12_503447_503852	ENSG00000256948.1	AC026369.3	-391799	-3.84	0.57	5.84e-06	TypeI
chr12_503065_504165	2	0.37	-0.19	chr12_503447_503852	ENSG00000120645.12	IQSEC3	-436882	-1.33	0.56	7.6e-06	TypeI
chr12_503065_504165	2	0.37	-0.19	chr12_503447_503852	ENSG00000249628.3	LINC00942	996875	4.41	-0.5	4.53333e-05	TypeI
chr12_546750_547382	2	0.4	-0.18	chr12_546750_547003	ENSG00000256948.1	AC026369.3	-435026	-3.84	0.67	5.2e-09	TypeII
chr12_546750_547382	2	0.4	-0.18	chr12_546750_547003	ENSG00000249628.3	LINC00942	953648	4.41	-0.64	3.28e-08	TypeII
chr12_546750_547382	2	0.4	-0.18	chr12_546750_547003	ENSG00000010379.16	SLC6A13	-284003	-2.4	0.53	1.81333e-05	TypeII
chr12_755625_756230	3	0.97	-0.31	chr12_755642_756230	ENSG00000256948.1	AC026369.3	-644086	-3.84	0.65	3.28e-08	TypeI
chr12_755625_756230	3	0.97	-0.31	chr12_755642_756230	ENSG00000010379.16	SLC6A13	-493063	-2.4	0.55	1.04e-05	TypeI
chr12_755625_756230	3	0.97	-0.31	chr12_755642_756230	ENSG00000120645.12	IQSEC3	-689169	-1.33	0.52	2.08e-05	TypeI
chr12_755625_756230	3	0.97	-0.31	chr12_755642_756230	ENSG00000120647.10	CCDC77	-366663	1.08	-0.51	2.08e-05	TypeI
chr12_755625_756230	3	0.97	-0.31	chr12_755642_756230	ENSG00000249628.3	LINC00942	744589	4.41	-0.51	2.08e-05	TypeI
chr12_2231234_2232834	2	0.32	-0.27	chr12_2231309_2231816	ENSG00000111206.13	FOXM1	645611	3.66	-0.55	1.38e-05	Validation
chr12_2286858_2289234	2	0.35	-0.29	chr12_2287264_2288093	ENSG00000111206.13	FOXM1	589495	3.66	-0.54	2.04e-05	TypeI
chr12_2330834_2333174	4	0.3	-0.24	chr12_2331036_2331748	ENSG00000111206.13	FOXM1	545782	3.66	-0.56	1.02e-05	TypeI
chr12_2396919_2398097	2	0.68	-0.26	chr12_2397301_2398097	ENSG00000111206.13	FOXM1	479475	3.66	-0.59	1.32e-06	TypeI
chr12_2396919_2398097	2	0.68	-0.26	chr12_2397301_2398097	ENSG00000171792.11	RHNO1	478559	1.04	-0.59	1.32e-06	TypeI
chr12_2396919_2398097	2	0.68	-0.26	chr12_2397301_2398097	ENSG00000249628.3	LINC00942	-897174	4.41	-0.53	1.06e-05	TypeI
chr12_2560234_2561629	2	0.5	-0.32	chr12_2560930_2561629	ENSG00000111206.13	FOXM1	315894	3.66	-0.51	9.5e-05	TypeI
chr12_2783757_2785647	6	0.49	-0.23	chr12_2784536_2785468	ENSG00000111206.13	FOXM1	92172	3.66	-0.61	6.5e-07	TypeI
chr12_3303384_3305320	2	0.48	-0.25	chr12_3304389_3305320	ENSG00000111206.13	FOXM1	-427680	3.66	-0.52	3.76e-05	Validation
chr12_3523555_3524415	2	0.9	-0.26	chr12_3523639_3524415	ENSG00000111206.13	FOXM1	-646853	3.66	-0.56	7.5e-06	TypeI
chr12_4280412_4282060	3	0.43	-0.33	chr12_4281349_4282060	ENSG00000256115.6	LINC02443	962494	3.72	-0.58	1.08e-06	TypeI
chr12_4280412_4282060	3	0.43	-0.33	chr12_4281349_4282060	ENSG00000111247.15	RAD51AP1	257093	2.41	-0.53	1.6e-05	TypeI
chr12_4286715_4289234	5	1	-0.33	chr12_4286715_4289234	ENSG00000256115.6	LINC02443	956224	3.72	-0.66	6.4e-09	TypeII
chr12_4286715_4289234	5	1	-0.33	chr12_4286715_4289234	ENSG00000111247.15	RAD51AP1	250823	2.41	-0.58	8.26667e-07	Validation
chr12_4286715_4289234	5	1	-0.33	chr12_4286715_4289234	ENSG00000118972.3	FGF23	91737	-4.57	0.57	8.26667e-07	TypeII
chr12_4300959_4304398	2	0.3	-0.35	chr12_4301631_4302655	ENSG00000256115.6	LINC02443	942056	3.72	-0.63	6e-08	TypeI
chr12_4300959_4304398	2	0.3	-0.35	chr12_4301631_4302655	ENSG00000256417.1	AC006206.2	988337	6.4	-0.58	8.25e-07	TypeI
chr12_4300959_4304398	2	0.3	-0.35	chr12_4301631_4302655	ENSG00000111247.15	RAD51AP1	236655	2.41	-0.56	1.75e-06	TypeI
chr12_4300959_4304398	2	0.3	-0.35	chr12_4301631_4302655	ENSG00000118972.3	FGF23	77569	-4.57	0.55	1.75e-06	TypeI
chr12_4775654_4776855	2	0.63	-0.28	chr12_4775819_4776580	ENSG00000185652.12	NTF3	655908	-3.64	0.68	0	TypeI
chr12_4775654_4776855	2	0.63	-0.28	chr12_4775819_4776580	ENSG00000118972.3	FGF23	-396487	-4.57	0.6	4.2e-07	TypeI
chr12_4775654_4776855	2	0.63	-0.28	chr12_4775819_4776580	ENSG00000111247.15	RAD51AP1	-237401	2.41	-0.59	8e-07	TypeI
chr12_4775654_4776855	2	0.63	-0.28	chr12_4775819_4776580	ENSG00000256417.1	AC006206.2	514280	6.4	-0.55	3e-06	TypeI
chr12_4775654_4776855	2	0.63	-0.28	chr12_4775819_4776580	ENSG00000256115.6	LINC02443	467999	3.72	-0.51	1.2e-05	TypeI
chr12_5456722_5458834	2	0.37	-0.35	chr12_5456722_5457510	ENSG00000185652.12	NTF3	-25008	-3.64	0.8	0	Validation
chr12_5456722_5458834	2	0.37	-0.35	chr12_5456722_5457510	ENSG00000111247.15	RAD51AP1	-918318	2.41	-0.61	5.1e-07	Validation
chr12_5456722_5458834	2	0.37	-0.35	chr12_5456722_5457510	ENSG00000256115.6	LINC02443	-212917	3.72	-0.59	5.1e-07	TypeII
chr12_5456722_5458834	2	0.37	-0.35	chr12_5456722_5457510	ENSG00000256417.1	AC006206.2	-166636	6.4	-0.59	5.175e-07	TypeII
chr12_5456722_5458834	2	0.37	-0.35	chr12_5456722_5457510	ENSG00000110799.14	VWF	667654	1.95	-0.53	1.494e-05	Validation
chr12_5717138_5717819	2	0.79	-0.22	chr12_5717278_5717819	ENSG00000185652.12	NTF3	-285440	-3.64	0.61	1.04e-06	TypeI
chr12_5717138_5717819	2	0.79	-0.22	chr12_5717278_5717819	ENSG00000256417.1	AC006206.2	-427068	6.4	-0.55	6.13333e-06	TypeI
chr12_5717138_5717819	2	0.79	-0.22	chr12_5717278_5717819	ENSG00000256115.6	LINC02443	-473349	3.72	-0.54	6.13333e-06	TypeI
chr12_6620267_6620927	2	0.93	0.28	chr12_6620268_6620879	ENSG00000010292.13	NCAPD2	-127217	1.56	0.67	0	Validation
chr12_6620267_6620927	2	0.93	0.28	chr12_6620268_6620879	ENSG00000111665.12	CDCA3	230718	3.11	0.67	0	Validation
chr12_6620267_6620927	2	0.93	0.28	chr12_6620268_6620879	ENSG00000159335.18	PTMS	144942	-1.08	-0.58	3.4e-06	TypeII
chr12_6620267_6620927	2	0.93	0.28	chr12_6620268_6620879	ENSG00000110799.14	VWF	-495803	1.95	0.53	2.83333e-05	TypeII
chr12_6620267_6620927	2	0.93	0.28	chr12_6620268_6620879	ENSG00000010610.10	CD4	166284	-1.82	-0.52	2.83333e-05	Validation
chr12_6620267_6620927	2	0.93	0.28	chr12_6620268_6620879	ENSG00000159403.18	C1R	471966	-1.68	-0.52	2.83333e-05	Validation
chr12_6773444_6774233	2	0.62	0.19	chr12_6773444_6773937	ENSG00000010610.10	CD4	13167	-1.82	-0.57	1.458e-05	Validation
chr12_6773444_6774233	2	0.62	0.19	chr12_6773444_6773937	ENSG00000089692.9	LAG3	-1178	-1.48	-0.55	2.43e-05	Validation
chr12_6773444_6774233	2	0.62	0.19	chr12_6773444_6773937	ENSG00000111665.12	CDCA3	77601	3.11	0.53	3.96e-05	Validation
chr12_6773444_6774233	2	0.62	0.19	chr12_6773444_6773937	ENSG00000177575.13	CD163	730202	-1.68	-0.51	6.75e-05	Validation
chr12_6923037_6924237	4	0.45	-0.2	chr12_6923090_6923630	ENSG00000089692.9	LAG3	-150848	-1.48	0.62	5e-07	Validation
chr12_6923037_6924237	4	0.45	-0.2	chr12_6923090_6923630	ENSG00000198178.11	CLEC4C	828245	-1.83	0.62	5e-07	TypeII
chr12_6923037_6924237	4	0.45	-0.2	chr12_6923090_6923630	ENSG00000010610.10	CD4	-136502	-1.82	0.6	1.2e-06	Validation
chr12_6923037_6924237	4	0.45	-0.2	chr12_6923090_6923630	ENSG00000177575.13	CD163	580533	-1.68	0.56	1e-05	Validation
chr12_7932404_7933404	2	0.71	-0.25	chr12_7932404_7933115	ENSG00000198178.11	CLEC4C	-181154	-1.83	0.6	1.2e-06	TypeI
chr12_7932404_7933404	2	0.71	-0.25	chr12_7932404_7933115	ENSG00000176654.12	NANOGP1	-41958	3.92	-0.53	4.48e-05	TypeI
chr12_7932404_7933404	2	0.71	-0.25	chr12_7932404_7933115	ENSG00000177575.13	CD163	-428866	-1.68	0.5	0.000144	TypeI
chr12_8647804_8649204	2	0.39	-0.3	chr12_8648600_8649143	ENSG00000111796.4	KLRB1	959044	-1.76	0.56	3.41667e-05	Validation
chr12_8647804_8649204	2	0.39	-0.3	chr12_8648600_8649143	ENSG00000175899.15	A2M	467357	-1.59	0.54	3.41667e-05	Validation
chr12_8647804_8649204	2	0.39	-0.3	chr12_8648600_8649143	ENSG00000237248.5	LINC00987	591131	-1.31	0.54	3.41667e-05	TypeII
chr12_8647804_8649204	2	0.39	-0.3	chr12_8648600_8649143	ENSG00000139187.10	KLRG1	301172	-1.22	0.53	3.83333e-05	Validation
chr12_8647804_8649204	2	0.39	-0.3	chr12_8648600_8649143	ENSG00000126838.10	PZP	559523	-3.25	0.52	3.83333e-05	Validation
chr12_8647804_8649204	2	0.39	-0.3	chr12_8648600_8649143	ENSG00000256427.2	AC010175.1	591534	-2.46	0.52	3.83333e-05	TypeII
chr12_10243001_10245001	4	0.34	-0.24	chr12_10244330_10245001	ENSG00000150045.12	KLRF1	-417184	-2.75	0.77	0	TypeI
chr12_10243001_10245001	4	0.34	-0.24	chr12_10244330_10245001	ENSG00000165682.14	CLEC1B	-231241	-6.33	0.72	1.25e-10	TypeI
chr12_10243001_10245001	4	0.34	-0.24	chr12_10244330_10245001	ENSG00000134539.17	KLRD1	-18607	-1.9	0.67	8.33333e-10	TypeI
chr12_10243001_10245001	4	0.34	-0.24	chr12_10244330_10245001	ENSG00000172322.14	CLEC12A	-293349	-2.43	0.63	2.3125e-07	TypeI
chr12_10243001_10245001	4	0.34	-0.24	chr12_10244330_10245001	ENSG00000139112.11	GABARAPL1	-32207	-1.34	0.61	4.65e-07	TypeI
chr12_10243001_10245001	4	0.34	-0.24	chr12_10244330_10245001	ENSG00000197992.7	CLEC9A	-213987	-1.67	0.58	1.70833e-06	TypeI
chr12_10243001_10245001	4	0.34	-0.24	chr12_10244330_10245001	ENSG00000111796.4	KLRB1	-636749	-1.76	0.57	3.92857e-06	TypeI
chr12_10243001_10245001	4	0.34	-0.24	chr12_10244330_10245001	ENSG00000214826.5	DDX12P	-796436	1.33	-0.55	6.875e-06	TypeI
chr12_10243001_10245001	4	0.34	-0.24	chr12_10244330_10245001	ENSG00000213809.9	KLRK1	147208	-2.17	0.52	1.75e-05	TypeI
chr12_10243001_10245001	4	0.34	-0.24	chr12_10244330_10245001	ENSG00000134545.14	KLRC1	210019	-1.1	0.51	3.5e-05	TypeI
chr12_10243001_10245001	4	0.34	-0.24	chr12_10244330_10245001	ENSG00000233719.4	GOT2P3	-602942	-1.71	0.5	3.86364e-05	TypeI
chr12_10243001_10245001	4	0.34	-0.24	chr12_10244330_10245001	ENSG00000110848.8	CD69	-483764	-1.94	0.5	4.79167e-05	TypeI
chr12_10247201_10248401	2	0.3	-0.28	chr12_10247815_10248171	ENSG00000150045.12	KLRF1	-420512	-2.75	0.73	0	TypeI
chr12_10247201_10248401	2	0.3	-0.28	chr12_10247815_10248171	ENSG00000165682.14	CLEC1B	-234569	-6.33	0.72	9.375e-11	TypeI
chr12_10247201_10248401	2	0.3	-0.28	chr12_10247815_10248171	ENSG00000134539.17	KLRD1	-21935	-1.9	0.65	3.5e-08	TypeI
chr12_10247201_10248401	2	0.3	-0.28	chr12_10247815_10248171	ENSG00000139112.11	GABARAPL1	-35535	-1.34	0.64	8.75e-08	TypeI
chr12_10247201_10248401	2	0.3	-0.28	chr12_10247815_10248171	ENSG00000172322.14	CLEC12A	-296677	-2.43	0.61	6e-07	TypeI
chr12_10247201_10248401	2	0.3	-0.28	chr12_10247815_10248171	ENSG00000134545.14	KLRC1	206692	-1.1	0.57	4.04167e-06	TypeI
chr12_10247201_10248401	2	0.3	-0.28	chr12_10247815_10248171	ENSG00000111796.4	KLRB1	-640077	-1.76	0.54	1.35714e-05	TypeI
chr12_10247201_10248401	2	0.3	-0.28	chr12_10247815_10248171	ENSG00000214826.5	DDX12P	-799764	1.33	-0.53	2.25e-05	TypeI
chr12_10247201_10248401	2	0.3	-0.28	chr12_10247815_10248171	ENSG00000197992.7	CLEC9A	-217315	-1.67	0.51	4e-05	TypeI
chr12_10247201_10248401	2	0.3	-0.28	chr12_10247815_10248171	ENSG00000256069.7	A2MP1	-972176	-1.82	0.5	4e-05	TypeI
chr12_10247201_10248401	2	0.3	-0.28	chr12_10247815_10248171	ENSG00000213809.9	KLRK1	143881	-2.17	0.5	4.31818e-05	TypeI
chr12_10667401_10668801	4	0.32	-0.29	chr12_10668276_10668725	ENSG00000165682.14	CLEC1B	-655076	-6.33	0.71	2.22e-10	TypeI
chr12_10667401_10668801	4	0.32	-0.29	chr12_10668276_10668725	ENSG00000134539.17	KLRD1	-442442	-1.9	0.7	0	TypeI
chr12_10667401_10668801	4	0.32	-0.29	chr12_10668276_10668725	ENSG00000150045.12	KLRF1	-841019	-2.75	0.69	0	TypeI
chr12_10667401_10668801	4	0.32	-0.29	chr12_10668276_10668725	ENSG00000172322.14	CLEC12A	-717184	-2.43	0.64	7.2e-08	TypeI
chr12_10667401_10668801	4	0.32	-0.29	chr12_10668276_10668725	ENSG00000213809.9	KLRK1	-276626	-2.17	0.62	1.224e-07	TypeI
chr12_10667401_10668801	4	0.32	-0.29	chr12_10668276_10668725	ENSG00000245648.2	KLRK1-AS1	-304862	-1.23	0.57	2.07e-06	TypeI
chr12_10667401_10668801	4	0.32	-0.29	chr12_10668276_10668725	ENSG00000139112.11	GABARAPL1	-456042	-1.34	0.55	5.65714e-06	TypeI
chr12_10667401_10668801	4	0.32	-0.29	chr12_10668276_10668725	ENSG00000197992.7	CLEC9A	-637822	-1.67	0.53	8.775e-06	TypeI
chr12_10667401_10668801	4	0.32	-0.29	chr12_10668276_10668725	ENSG00000110848.8	CD69	-907599	-1.94	0.52	2.12727e-05	TypeI
chr12_10667401_10668801	4	0.32	-0.29	chr12_10668276_10668725	ENSG00000255819.7	KLRC4-KLRK1	-258354	-1.33	0.52	1.602e-05	TypeI
chr12_10667401_10668801	4	0.32	-0.29	chr12_10668276_10668725	ENSG00000205810.9	KLRC3	-247905	-1.13	0.52	1.3e-05	TypeI
chr12_12901119_12902179	2	0.75	-0.32	chr12_12901119_12901918	ENSG00000287928.1	AC007535.1	680512	-3.12	0.53	2.15e-05	TypeI
chr12_30201945_30203661	2	0.44	-0.24	chr12_30202898_30203661	ENSG00000245614.4	DDX11-AS1	870567	2.14	-0.53	1.29e-05	TypeI
chr12_30279458_30280130	4	0.69	-0.27	chr12_30279669_30280130	ENSG00000245614.4	DDX11-AS1	793947	2.14	-0.59	5.4e-07	TypeI
chr12_42270998_42272398	4	0.37	-0.23	chr12_42271581_42272095	ENSG00000139174.12	PRICKLE1	318517	-1.04	0.68	0	TypeI
chr12_42564398_42566198	2	0.31	-0.27	chr12_42565640_42566198	ENSG00000139174.12	PRICKLE1	24436	-1.04	0.67	0	TypeI
chr12_42564398_42566198	2	0.31	-0.27	chr12_42565640_42566198	ENSG00000173157.17	ADAMTS20	986284	3.63	-0.51	2.6e-05	TypeI
chr12_48006811_48008017	3	0.34	-0.17	chr12_48007054_48007470	ENSG00000134291.12	TMEM106C	-43693	1.72	-0.61	1.3e-06	TypeI
chr12_48413817_48415417	2	0.31	-0.32	chr12_48414839_48415342	ENSG00000134291.12	TMEM106C	-451521	1.72	-0.61	1.4e-06	TypeI
chr12_48413817_48415417	2	0.31	-0.32	chr12_48414839_48415342	ENSG00000123352.18	SPATS2	951493	1.75	-0.6	1.54e-06	TypeI
chr12_48413817_48415417	2	0.31	-0.32	chr12_48414839_48415342	ENSG00000135451.13	TROAP	908145	3.68	-0.57	4.10667e-06	TypeI
chr12_48413817_48415417	2	0.31	-0.32	chr12_48414839_48415342	ENSG00000169884.14	WNT10B	556644	-1.16	0.53	1.435e-05	TypeI
chr12_48413817_48415417	2	0.31	-0.32	chr12_48414839_48415342	ENSG00000123416.15	TUBA1B	716306	1.55	-0.52	2.52e-05	TypeI
chr12_49189817_49191217	3	0.38	-0.38	chr12_49190105_49190639	ENSG00000123352.18	SPATS2	176212	1.75	-0.72	0	TypeI
chr12_49189817_49191217	3	0.38	-0.38	chr12_49190105_49190639	ENSG00000161800.13	RACGAP1	842764	2.54	-0.7	0	TypeI
chr12_49189817_49191217	3	0.38	-0.38	chr12_49190105_49190639	ENSG00000135451.13	TROAP	132864	3.68	-0.69	0	TypeI
chr12_49189817_49191217	3	0.38	-0.38	chr12_49190105_49190639	ENSG00000123416.15	TUBA1B	-58975	1.55	-0.68	0	TypeI
chr12_49189817_49191217	3	0.38	-0.38	chr12_49190105_49190639	ENSG00000167553.16	TUBA1C	-1636	1.3	-0.53	1.96e-05	TypeI
chr12_49189817_49191217	3	0.38	-0.38	chr12_49190105_49190639	ENSG00000186897.5	C1QL4	146816	5.02	-0.5	4.43333e-05	TypeI
chr12_49333086_49333492	2	0.7	0.23	chr12_49333086_49333371	ENSG00000161800.13	RACGAP1	699907	2.54	0.57	1.344e-05	Validation
chr12_49333086_49333492	2	0.7	0.23	chr12_49333086_49333371	ENSG00000135451.13	TROAP	-9992	3.68	0.55	2.17e-05	Validation
chr12_49333086_49333492	2	0.7	0.23	chr12_49333086_49333371	ENSG00000123416.15	TUBA1B	-201831	1.55	0.51	7.46667e-05	Validation
chr12_49548618_49549476	4	0.57	0.31	chr12_49548839_49549331	ENSG00000123352.18	SPATS2	-182501	1.75	0.54	4.01333e-05	Validation
chr12_49548618_49549476	4	0.57	0.31	chr12_49548839_49549331	ENSG00000135451.13	TROAP	-225849	3.68	0.53	4.01333e-05	Validation
chr12_49548618_49549476	4	0.57	0.31	chr12_49548839_49549331	ENSG00000161800.13	RACGAP1	484051	2.54	0.52	4.01333e-05	Validation
chr12_49548618_49549476	4	0.57	0.31	chr12_49548839_49549331	ENSG00000123416.15	TUBA1B	-417688	1.55	0.51	7e-05	Validation
chr12_50112829_50113425	2	0.89	-0.26	chr12_50112893_50113425	ENSG00000123352.18	SPATS2	-746575	1.75	-0.8	0	TypeI
chr12_50112829_50113425	2	0.89	-0.26	chr12_50112893_50113425	ENSG00000135451.13	TROAP	-789923	3.68	-0.75	0	TypeI
chr12_50112829_50113425	2	0.89	-0.26	chr12_50112893_50113425	ENSG00000161800.13	RACGAP1	-80023	2.54	-0.72	0	TypeI
chr12_50112829_50113425	2	0.89	-0.26	chr12_50112893_50113425	ENSG00000123416.15	TUBA1B	-981762	1.55	-0.67	0	TypeI
chr12_50112829_50113425	2	0.89	-0.26	chr12_50112893_50113425	ENSG00000167588.13	GPD1	-9177	-1.71	0.62	1.12e-07	TypeI
chr12_50112829_50113425	2	0.89	-0.26	chr12_50112893_50113425	ENSG00000110881.12	ASIC1	-55611	2.89	-0.56	1.55e-06	TypeI
chr12_50112829_50113425	2	0.89	-0.26	chr12_50112893_50113425	ENSG00000167553.16	TUBA1C	-924423	1.3	-0.51	2e-05	TypeI
chr12_50399727_50400463	4	0.38	-0.23	chr12_50399969_50400247	ENSG00000161800.13	RACGAP1	-366972	2.54	-0.52	3e-05	Validation
chr12_50399727_50400463	4	0.38	-0.23	chr12_50399969_50400247	ENSG00000167588.13	GPD1	-296126	-1.71	0.52	3e-05	Validation
chr12_52086010_52087599	3	0.37	-0.24	chr12_52087015_52087599	ENSG00000123358.20	NR4A1	-64475	-2.24	0.51	0.000187	TypeI
chr12_53624783_53625669	2	0.74	-0.18	chr12_53624864_53625523	ENSG00000250654.7	AC023794.3	456709	-1.72	0.68	6.3e-09	TypeII
chr12_53624783_53625669	2	0.74	-0.18	chr12_53624864_53625523	ENSG00000123360.12	PDE1B	924407	-1.22	0.64	1.61e-07	Validation
chr12_53624783_53625669	2	0.74	-0.18	chr12_53624864_53625523	ENSG00000135409.11	AMHR2	-201338	-1.76	0.54	1.155e-05	Validation
chr12_53624783_53625669	2	0.74	-0.18	chr12_53624864_53625523	ENSG00000123405.14	NFE2	675821	-1.22	0.54	1.12e-05	Validation
chr12_57627498_57628292	4	1	0.28	chr12_57627498_57628292	ENSG00000185633.10	NDUFA4L2	-387180	2.3	0.6	4.08e-06	Validation
chr12_57627498_57628292	4	1	0.28	chr12_57627498_57628292	ENSG00000166856.3	GPR182	-633403	-4.6	-0.55	1.47333e-05	Validation
chr12_57627498_57628292	4	1	0.28	chr12_57627498_57628292	ENSG00000135454.14	B4GALNT1	5344	4.16	0.55	1.47333e-05	Validation
chr12_64760067_64761820	8	0.39	-0.25	chr12_64760067_64760750	ENSG00000184575.12	XPOT	-356016	1.2	-0.68	0	Validation
chr12_70623620_70625020	2	0.6	-0.33	chr12_70623908_70624744	ENSG00000257761.3	AC078860.2	970078	4.27	-0.53	1.8e-05	TypeI
chr12_70623620_70625020	2	0.6	-0.33	chr12_70623908_70624744	ENSG00000127329.16	PTPRB	13114	-1.43	0.51	2.4e-05	TypeI
chr12_71685414_71685707	2	0.86	-0.16	chr12_71685456_71685707	ENSG00000257761.3	AC078860.2	-91177	4.27	-0.55	6.3e-06	TypeII
chr12_74391016_74393020	6	0.43	-0.2	chr12_74391139_74392008	ENSG00000251138.7	LINC02882	11026	7.38	-0.64	1.8e-08	TypeI
chr12_74391016_74393020	6	0.43	-0.2	chr12_74391139_74392008	ENSG00000258320.1	AC090502.3	-221128	4.64	-0.51	1.4e-05	TypeI
chr12_94151071_94151535	2	1	-0.27	chr12_94151071_94151535	ENSG00000136040.9	PLXNC1	-2726	1.98	-0.59	2.31e-06	TypeI
chr12_94151071_94151535	2	1	-0.27	chr12_94151071_94151535	ENSG00000120833.14	SOCS2	-581489	-2	0.53	2.835e-05	TypeI
chr12_102053622_102055422	2	0.34	-0.19	chr12_102054448_102055056	ENSG00000258169.1	LINC00485	769647	2.98	-0.65	1.82e-08	TypeI
chr12_102053622_102055422	2	0.34	-0.19	chr12_102054448_102055056	ENSG00000185480.12	PARPBP	65431	2.99	-0.62	2.38e-07	TypeI
chr12_102053622_102055422	2	0.34	-0.19	chr12_102054448_102055056	ENSG00000075188.9	NUP37	65368	1.09	-0.58	1.07333e-06	TypeI
chr12_103575222_103576222	3	0.45	-0.18	chr12_103575776_103576222	ENSG00000136011.15	STAB2	11274	-5.76	0.65	3.92e-08	TypeI
chr12_103575222_103576222	3	0.45	-0.18	chr12_103575776_103576222	ENSG00000171759.10	PAH	-617589	-1.31	0.54	8e-06	TypeI
chr12_103575222_103576222	3	0.45	-0.18	chr12_103575776_103576222	ENSG00000198431.16	TXNRD1	639780	2.09	-0.53	1.04e-05	TypeI
chr12_109432395_109433865	2	0.38	-0.19	chr12_109432395_109432954	ENSG00000122970.16	IFT81	691660	1.15	-0.63	2.16e-07	TypeI
chr12_109432395_109433865	2	0.38	-0.19	chr12_109432395_109432954	ENSG00000280426.1	AC084876.2	566452	1.36	-0.55	5.6e-06	TypeI
chr12_109432395_109433865	2	0.38	-0.19	chr12_109432395_109432954	ENSG00000139438.6	FAM222A	281150	2.02	-0.5	7.46667e-05	TypeI
chr12_109567210_109567772	2	0.81	0.25	chr12_109567319_109567772	ENSG00000139438.6	FAM222A	146279	2.02	0.54	3.36e-05	TypeI
chr12_109567210_109567772	2	0.81	0.25	chr12_109567319_109567772	ENSG00000076555.15	ACACB	-450950	-1.19	-0.5	0.00012	TypeI
chr12_110499856_110501157	4	0.36	-0.26	chr12_110500684_110501157	ENSG00000122970.16	IFT81	-376585	1.15	-0.58	1.92e-06	TypeI
chr12_110499856_110501157	4	0.36	-0.26	chr12_110500684_110501157	ENSG00000139438.6	FAM222A	-787095	2.02	-0.53	1.06e-05	TypeI
chr12_112931595_112933595	2	0.31	-0.28	chr12_112932313_112932938	ENSG00000135094.11	SDS	493675	-2.24	0.64	9.5e-08	TypeI
chr12_112931595_112933595	2	0.31	-0.28	chr12_112932313_112932938	ENSG00000166578.10	IQCD	288468	1.81	-0.61	2.175e-07	TypeI
chr12_112931595_112933595	2	0.31	-0.28	chr12_112932313_112932938	ENSG00000135144.7	DTX1	124083	-1.72	0.54	7.33333e-06	TypeI
chr12_112931595_112933595	2	0.31	-0.28	chr12_112932313_112932938	ENSG00000151176.8	PLBD2	425940	1.01	-0.51	2e-05	TypeI
chr12_115837647_115838988	2	0.47	-0.26	chr12_115837647_115838280	ENSG00000135119.15	RNFT2	900214	2.4	-0.51	5.2e-05	TypeI
chr12_115998287_115999382	4	0.33	0.19	chr12_115999020_115999382	ENSG00000135119.15	RNFT2	738977	2.4	0.56	3.4e-06	TypeI
chr12_115998287_115999382	4	0.33	0.19	chr12_115999020_115999382	ENSG00000111412.6	SPRING1	738869	1.11	0.54	9.4e-06	TypeI
chr12_117209195_117212395	6	0.37	-0.26	chr12_117211209_117212395	ENSG00000089250.19	NOS1	240368	-1.69	0.5	9.6e-05	TypeI
chr12_120144777_120145933	4	0.31	0.33	chr12_120145143_120145502	ENSG00000122971.9	ACADS	580451	-1.81	-0.71	0	TypeI
chr12_120144777_120145933	4	0.31	0.33	chr12_120145143_120145502	ENSG00000135127.11	BICDL1	-155453	1.91	0.54	1.47e-05	TypeI
chr12_120144777_120145933	4	0.31	0.33	chr12_120145143_120145502	ENSG00000175970.11	UNC119B	565135	1.14	0.53	1.84333e-05	TypeI
chr12_120956078_120957840	2	0.3	-0.21	chr12_120957313_120957840	ENSG00000122971.9	ACADS	-231802	-1.81	0.58	3.78e-06	TypeI
chr12_120956078_120957840	2	0.3	-0.21	chr12_120957313_120957840	ENSG00000158104.11	HPD	906019	-1.83	0.56	7e-06	TypeI
chr12_121010161_121011397	3	0.38	0.25	chr12_121010733_121011206	ENSG00000122971.9	ACADS	-285195	-1.81	-0.77	0	TypeI
chr12_121010161_121011397	3	0.38	0.25	chr12_121010733_121011206	ENSG00000158104.11	HPD	852626	-1.83	-0.68	0	TypeI
chr12_121010161_121011397	3	0.38	0.25	chr12_121010733_121011206	ENSG00000158023.10	CFAP251	907622	-1.8	-0.5	5.25e-05	TypeI
chr12_121662110_121665094	3	0.37	-0.2	chr12_121662335_121663425	ENSG00000184445.12	KNTC1	864366	2	-0.57	5.7e-06	TypeI
chr12_121662110_121665094	3	0.37	-0.2	chr12_121662335_121663425	ENSG00000158023.10	CFAP251	255712	-1.8	0.56	5.7e-06	TypeI
chr12_121662110_121665094	3	0.37	-0.2	chr12_121662335_121663425	ENSG00000122971.9	ACADS	-937106	-1.81	0.54	1.04e-05	TypeI
chr12_121662110_121665094	3	0.37	-0.2	chr12_121662335_121663425	ENSG00000158104.11	HPD	200716	-1.83	0.5	3.3e-05	TypeI
chr12_121839694_121840894	2	0.3	0.29	chr12_121839694_121840054	ENSG00000158023.10	CFAP251	78718	-1.8	-0.53	2.75e-05	TypeII
chr12_121839694_121840894	2	0.3	0.29	chr12_121839694_121840054	ENSG00000158104.11	HPD	23722	-1.83	-0.52	2.75e-05	TypeII
chr12_121953402_121954465	2	0.41	-0.22	chr12_121953874_121954313	ENSG00000158023.10	CFAP251	-35501	-1.8	0.75	0	TypeI
chr12_121953402_121954465	2	0.41	-0.22	chr12_121953874_121954313	ENSG00000184445.12	KNTC1	573152	2	-0.53	2.19e-05	TypeI
chr12_127624655_127626855	2	0.31	-0.31	chr12_127625590_127626263	ENSG00000181234.9	TMEM132C	641476	-4.02	0.65	1.28e-08	TypeI
chr12_127624655_127626855	2	0.31	-0.31	chr12_127625590_127626263	ENSG00000256001.2	AC079949.1	-479394	1.28	-0.52	1.38e-05	TypeI
chr12_129096455_129099455	5	0.32	-0.23	chr12_129097739_129098700	ENSG00000181234.9	TMEM132C	-830816	-4.02	0.62	3.1e-08	TypeI
chr12_130342855_130344089	3	0.35	-0.34	chr12_130343496_130343922	ENSG00000060709.15	RIMBP2	372572	-2.53	0.57	1.92e-06	TypeI
chr12_130559214_130560729	2	1	-0.33	chr12_130559214_130560729	ENSG00000060709.15	RIMBP2	156309	-2.53	0.56	3.3e-06	TypeI
chr12_132715742_132716119	2	0.55	0.18	chr12_132715873_132716082	ENSG00000176894.10	PXMP2	-28390	-1.4	-0.53	2.48e-05	TypeI
chr12_132715742_132716119	2	0.55	0.18	chr12_132715873_132716082	ENSG00000204583.10	LRCOL1	-105395	-2.89	-0.52	2.6e-05	TypeI
chr13_24931807_24932122	2	0.94	0.28	chr13_24931825_24932122	ENSG00000151849.16	CENPJ	-9084	1.1	0.51	0.000135	Validation
chr13_28058663_28059863	2	0.41	-0.2	chr13_28058861_28059355	ENSG00000122025.15	FLT3	41484	-1.33	0.59	1.4e-06	TypeI
chr13_28846663_28847863	2	0.32	-0.27	chr13_28847479_28847863	ENSG00000132938.22	MTUS2	-27332	-3.24	0.7	3.7e-10	TypeI
chr13_28846663_28847863	2	0.32	-0.27	chr13_28847479_28847863	ENSG00000122025.15	FLT3	-747079	-1.33	0.55	5.25e-06	TypeI
chr13_35475106_35476233	3	1	-0.21	chr13_35475106_35476233	ENSG00000133104.14	SPART	894510	-1.51	0.52	1.2e-05	TypeII
chr13_41499464_41502064	3	0.49	-0.25	chr13_41499464_41500740	ENSG00000150907.10	FOXO1	-833461	-1.33	0.51	7e-05	TypeI
chr13_41502464_41503664	2	0.59	-0.28	chr13_41502955_41503664	ENSG00000150907.10	FOXO1	-836668	-1.33	0.56	7e-06	TypeI
chr13_46354265_46355665	2	0.69	-0.23	chr13_46354615_46355587	ENSG00000224517.6	HTR2A-AS1	497042	-3.19	0.51	4.4e-05	TypeI
chr13_50131945_50133649	4	0.93	0.3	chr13_50132067_50133649	ENSG00000186047.11	DLEU7	711081	-1.28	-0.63	8e-08	TypeII
chr13_52846626_52847380	4	1	0.27	chr13_52846626_52847380	ENSG00000136108.15	CKAP2	-391574	1.76	0.64	7.5e-08	Validation
chr13_71610068_71612268	2	0.37	-0.19	chr13_71610896_71611717	ENSG00000276644.5	DACH1	255897	-2.26	0.73	0	TypeI
chr13_77728065_77729665	2	0.44	-0.21	chr13_77728151_77728851	ENSG00000136160.17	EDNRB	247028	-1.2	0.58	1.56e-06	TypeI
chr13_78601293_78602116	5	0.95	0.23	chr13_78601332_78602116	ENSG00000136160.17	EDNRB	-626195	-1.2	-0.54	1.47e-05	Validation
chr13_80716465_80717465	2	0.39	-0.19	chr13_80716465_80716854	ENSG00000136158.12	SPRY2	-375533	-1.08	0.5	2.2e-05	TypeI
chr13_80975465_80977065	3	0.45	-0.19	chr13_80975643_80976365	ENSG00000136158.12	SPRY2	-634878	-1.08	0.58	6.7e-07	TypeI
chr13_99968204_99969616	4	0.38	0.24	chr13_99969034_99969568	ENSG00000288060.1	AL355338.1	10733	4.09	0.5	3.6e-05	TypeII
chr13_99968204_99969616	4	0.38	0.24	chr13_99969034_99969568	ENSG00000043355.12	ZIC2	12483	7.66	0.5	3.6e-05	Validation
chr13_99977073_99978212	2	0.36	0.32	chr13_99977807_99978212	ENSG00000043355.12	ZIC2	3774	7.66	0.8	3.72e-15	Validation
chr13_99977073_99978212	2	0.36	0.32	chr13_99977807_99978212	ENSG00000139800.8	ZIC5	-6100	8.34	0.77	1.1e-13	Validation
chr13_99977073_99978212	2	0.36	0.32	chr13_99977807_99978212	ENSG00000288060.1	AL355338.1	2024	4.09	0.76	2.4e-13	TypeII
chr13_109782027_109784244	4	0.31	-0.18	chr13_109782120_109782805	ENSG00000275880.1	AL139385.1	833890	-2.55	0.63	1.68e-07	TypeII
chr13_110205653_110207372	4	0.39	-0.3	chr13_110206078_110206748	ENSG00000275880.1	AL139385.1	409940	-2.55	0.53	4.26e-05	TypeII
chr13_110249253_110250453	2	0.38	-0.38	chr13_110249253_110249705	ENSG00000275880.1	AL139385.1	366874	-2.55	0.59	1.92e-06	TypeI
chr13_110257653_110259653	2	0.34	-0.32	chr13_110258981_110259653	ENSG00000275880.1	AL139385.1	357036	-2.55	0.57	5.76e-06	TypeI
chr13_110279853_110282053	2	0.37	-0.31	chr13_110280471_110281294	ENSG00000275880.1	AL139385.1	335470	-2.55	0.52	6.6e-05	TypeI
chr13_110297015_110298253	2	0.31	-0.34	chr13_110297040_110297421	ENSG00000275880.1	AL139385.1	319122	-2.55	0.58	4.14e-06	TypeI
chr13_110446855_110448880	2	0.62	-0.31	chr13_110446855_110448115	ENSG00000275880.1	AL139385.1	168868	-2.55	0.55	1.55e-05	TypeII
chr13_110812092_110812767	2	0.47	0.24	chr13_110812448_110812767	ENSG00000187498.16	COL4A1	-505450	2.06	0.5	0.00013	TypeII
chr13_113410375_113412175	2	1	-0.33	chr13_113410375_113412175	ENSG00000184497.13	TMEM255B	347951	-1.06	0.64	9e-08	TypeII
chr13_113410375_113412175	2	1	-0.33	chr13_113410375_113412175	ENSG00000150403.18	TMCO3	79746	1.63	-0.54	1.14e-05	Validation
chr13_113735736_113737537	2	1	-0.3	chr13_113735736_113737537	ENSG00000184497.13	TMEM255B	22589	-1.06	0.55	1.32e-05	TypeI
chr14_22712572_22713218	2	0.36	-0.2	chr14_22712732_22712963	ENSG00000211829.9	TRDC	-249915	-2.18	0.52	0.000132	TypeI
chr14_22886539_22886920	2	1	0.24	chr14_22886539_22886920	ENSG00000211829.9	TRDC	-423797	-2.18	-0.51	0.000209	TypeII
chr14_22965591_22967591	5	0.48	-0.24	chr14_22965804_22966761	ENSG00000211829.9	TRDC	-503350	-2.18	0.69	0	TypeI
chr14_22965591_22967591	5	0.48	-0.24	chr14_22965804_22966761	ENSG00000166091.21	CMTM5	410490	-2.87	0.62	1.54e-07	TypeI
chr14_22965591_22967591	5	0.48	-0.24	chr14_22965804_22966761	ENSG00000211804.3	TRDV1	-870250	-2.26	0.57	1.79667e-06	TypeI
chr14_22965591_22967591	5	0.48	-0.24	chr14_22965804_22966761	ENSG00000092068.20	SLC7A8	217391	-1.58	0.51	4.95e-05	TypeI
chr14_22977987_22980969	5	0.3	-0.22	chr14_22979346_22980244	ENSG00000211829.9	TRDC	-516863	-2.18	0.59	3.77e-06	TypeII
chr14_22977987_22980969	5	0.3	-0.22	chr14_22979346_22980244	ENSG00000139880.19	CDH24	77743	1.66	-0.52	5.63333e-05	Validation
chr14_22977987_22980969	5	0.3	-0.22	chr14_22979346_22980244	ENSG00000211825.1	TRDJ1	-529706	-2	0.51	5.63333e-05	TypeII
chr14_22977987_22980969	5	0.3	-0.22	chr14_22979346_22980244	ENSG00000092068.20	SLC7A8	203879	-1.58	0.5	9.1e-05	Validation
chr14_23575915_23576936	2	0.5	0.28	chr14_23575915_23576430	ENSG00000139880.19	CDH24	-518634	1.66	0.5	0.00028	Validation
chr14_24338394_24339714	4	0.3	0.34	chr14_24339318_24339714	ENSG00000166091.21	CMTM5	-962743	-2.87	-0.56	1.3e-05	TypeII
chr14_24338394_24339714	4	0.3	0.34	chr14_24339318_24339714	ENSG00000286931.1	AL136419.3	-332331	2.28	0.56	1.3e-05	TypeII
chr14_24338394_24339714	4	0.3	0.34	chr14_24339318_24339714	ENSG00000139914.7	FITM1	-208857	-2.33	-0.52	6.66667e-05	Validation
chr14_24338394_24339714	4	0.3	0.34	chr14_24339318_24339714	ENSG00000186648.15	CARMIL3	-287507	-1.6	-0.51	7e-05	TypeII
chr14_24607773_24609194	2	0.35	-0.23	chr14_24607974_24608478	ENSG00000286931.1	AL136419.3	-601041	2.28	-0.62	4.56e-07	TypeI
chr14_24607773_24609194	2	0.35	-0.23	chr14_24607974_24608478	ENSG00000100448.4	CTSG	-31976	-1.04	0.51	0.0001425	TypeI
chr14_47022728_47023797	2	0.34	-0.19	chr14_47022981_47023346	ENSG00000259129.6	LINC00648	772138	5.56	-0.51	4.2e-05	TypeI
chr14_52125282_52126882	2	0.4	-0.28	chr14_52126250_52126882	ENSG00000168229.4	PTGDR	141132	-2.26	0.64	5.75e-08	TypeI
chr14_52125282_52126882	2	0.4	-0.28	chr14_52126250_52126882	ENSG00000125384.7	PTGER2	187739	-1.54	0.64	5.75e-08	TypeI
chr14_52272882_52275482	2	0.34	-0.3	chr14_52272902_52273778	ENSG00000168229.4	PTGDR	-5642	-2.26	0.57	7.2e-06	TypeI
chr14_52272882_52275482	2	0.34	-0.3	chr14_52272902_52273778	ENSG00000125384.7	PTGER2	40965	-1.54	0.54	1.02e-05	TypeI
chr14_56170682_56171282	2	0.58	-0.27	chr14_56170932_56171282	ENSG00000139946.10	PELI2	-53293	-1.45	0.66	1.6e-08	TypeI
chr14_56170682_56171282	2	0.58	-0.27	chr14_56170932_56171282	ENSG00000126787.13	DLGAP5	-979499	4.02	-0.54	1.1e-05	TypeI
chr14_56180682_56183082	8	0.42	-0.34	chr14_56182072_56183082	ENSG00000139946.10	PELI2	-64763	-1.45	0.7	0	Validation
chr14_56180682_56183082	8	0.42	-0.34	chr14_56182072_56183082	ENSG00000126787.13	DLGAP5	-990969	4.02	-0.57	2.025e-06	Validation
chr14_60642081_60643378	4	1	0.34	chr14_60642081_60643378	ENSG00000126778.12	SIX1	15529	5.12	0.77	2.03e-13	Validation
chr14_60642081_60643378	4	1	0.34	chr14_60642081_60643378	ENSG00000100625.9	SIX4	81621	4.09	0.7	3.325e-10	Validation
chr14_60642081_60643378	4	1	0.34	chr14_60642081_60643378	ENSG00000139974.16	SLC38A6	338384	1.15	0.51	3.73333e-05	Validation
chr14_60642081_60643378	4	1	0.34	chr14_60642081_60643378	ENSG00000254718.6	AL157756.1	-393964	-1.31	-0.5	5.25e-05	TypeII
chr14_60656317_60657415	4	0.38	0.26	chr14_60656317_60656739	ENSG00000126778.12	SIX1	1731	5.12	0.58	2.24e-06	TypeII
chr14_60656317_60657415	4	0.38	0.26	chr14_60656317_60656739	ENSG00000258926.2	AL355916.2	888956	-1.18	-0.52	4.55e-05	TypeII
chr14_73950817_73952097	9	0.41	-0.15	chr14_73951030_73951561	ENSG00000119711.13	ALDH6A1	133196	-1.68	0.5	0.000312	TypeI
chr14_77323403_77324128	3	0.44	0.23	chr14_77323807_77324128	ENSG00000100577.19	GSTZ1	-2971	-2.46	-0.64	3.3e-08	TypeI
chr14_88246990_88247606	2	0.79	-0.29	chr14_88246990_88247475	ENSG00000140030.6	GPR65	-242097	-1.38	0.51	4.5e-05	TypeI
chr14_92365991_92367212	2	0.69	-0.23	chr14_92366218_92367063	ENSG00000140090.18	SLC24A4	-44059	-1.34	0.58	1.53e-06	TypeI
chr14_93752061_93753009	2	0.96	-0.24	chr14_93752061_93752967	ENSG00000175785.13	PRIMA1	35971	-2.14	0.66	1.1e-08	TypeI
chr14_93752061_93753009	2	0.96	-0.24	chr14_93752061_93752967	ENSG00000089723.10	OTUB2	273826	2.06	-0.58	3.75e-06	TypeI
chr14_95674331_95675357	2	0.5	-0.2	chr14_95674812_95675323	ENSG00000100721.11	TCL1A	39128	-1.69	0.5	0.0001	TypeI
chr14_95852263_95855863	2	0.36	-0.23	chr14_95853460_95854754	ENSG00000100721.11	TCL1A	-139911	-1.69	0.63	5.2e-08	TypeI
chr14_97458063_97458486	2	0.61	-0.27	chr14_97458063_97458319	ENSG00000246223.9	LINC01550	519933	-1.83	0.54	6.4e-06	TypeII
chr14_97973263_97976663	4	0.33	-0.39	chr14_97973263_97974377	ENSG00000246223.9	LINC01550	4304	-1.83	0.78	1.94e-14	TypeI
chr14_97973263_97976663	4	0.41	-0.34	chr14_97975268_97976663	ENSG00000246223.9	LINC01550	2158	-1.83	0.71	6.2e-11	TypeI
chr14_98139063_98142663	3	0.32	-0.35	chr14_98140547_98141699	ENSG00000246223.9	LINC01550	-162999	-1.83	0.66	4.2e-09	TypeI
chr14_104573593_104576020	2	0.31	-0.27	chr14_104574988_104575736	ENSG00000166183.16	ASPG	-489676	-2.38	0.59	3.66e-06	Validation
chr14_104573593_104576020	2	0.31	-0.27	chr14_104574988_104575736	ENSG00000184986.11	TMEM121	951221	-1.34	0.58	3.66e-06	Validation
chr14_104573593_104576020	2	0.31	-0.27	chr14_104574988_104575736	ENSG00000184601.11	C14orf180	4402	-5.41	0.55	6e-06	Validation
chr14_104653596_104654900	6	0.37	-0.21	chr14_104654420_104654900	ENSG00000184601.11	C14orf180	-74896	-5.41	0.65	6.24e-08	TypeI
chr14_104653596_104654900	6	0.37	-0.21	chr14_104654420_104654900	ENSG00000227729.5	RD3L	-712099	-6.06	0.59	1.625e-06	TypeI
chr14_104653596_104654900	6	0.37	-0.21	chr14_104654420_104654900	ENSG00000184986.11	TMEM121	871923	-1.34	0.58	2.38333e-06	TypeI
chr14_104653596_104654900	6	0.37	-0.21	chr14_104654420_104654900	ENSG00000166183.16	ASPG	-568974	-2.38	0.57	2.86e-06	TypeI
chr14_104653596_104654900	6	0.37	-0.21	chr14_104654420_104654900	ENSG00000251602.7	AL928654.1	765079	1.44	-0.57	2.535e-06	TypeI
chr14_104653596_104654900	6	0.37	-0.21	chr14_104654420_104654900	ENSG00000258913.2	LINC02691	-431076	-1.63	0.51	3.25e-05	TypeI
chr14_104653596_104654900	6	0.37	-0.21	chr14_104654420_104654900	ENSG00000185347.18	TEDC1	835195	-1.14	0.51	3.71429e-05	TypeI
chr14_105170263_105172463	4	0.33	-0.2	chr14_105170263_105170990	ENSG00000184601.11	C14orf180	-590862	-5.41	0.72	1.5e-10	TypeI
chr14_105170263_105172463	4	0.33	-0.2	chr14_105170263_105170990	ENSG00000184986.11	TMEM121	355956	-1.34	0.65	3.3e-08	TypeI
chr14_105170263_105172463	4	0.33	-0.2	chr14_105170263_105170990	ENSG00000211895.5	IGHA1	538038	-2.62	0.55	8.7e-06	TypeI
chr14_105170263_105172463	4	0.33	-0.2	chr14_105170263_105170990	ENSG00000211942.3	IGHV3-13	959445	-2.04	0.55	8e-06	TypeI
chr14_105170263_105172463	4	0.33	-0.2	chr14_105170263_105170990	ENSG00000258913.2	LINC02691	-947042	-1.63	0.54	8.7e-06	TypeI
chr14_105170263_105172463	4	0.33	-0.2	chr14_105170263_105170990	ENSG00000170779.11	CDCA4	-149543	1.54	-0.53	1.65e-05	TypeI
chr14_105170263_105172463	4	0.33	-0.2	chr14_105170263_105170990	ENSG00000185347.18	TEDC1	319228	-1.14	0.52	2.03571e-05	TypeI
chr14_105170263_105172463	4	0.33	-0.2	chr14_105170263_105170990	ENSG00000251602.7	AL928654.1	249112	1.44	-0.51	3.1875e-05	TypeI
chr14_105411578_105412213	5	0.37	-0.23	chr14_105411977_105412213	ENSG00000184601.11	C14orf180	-832331	-5.41	0.72	2.09e-10	Validation
chr14_105411578_105412213	5	0.37	-0.23	chr14_105411977_105412213	ENSG00000211895.5	IGHA1	296570	-2.62	0.63	3.135e-07	TypeII
chr14_105411578_105412213	5	0.37	-0.23	chr14_105411977_105412213	ENSG00000211890.4	IGHA2	176300	-2.16	0.59	1.7575e-06	TypeII
chr14_105411578_105412213	5	0.37	-0.23	chr14_105411977_105412213	ENSG00000211898.7	IGHD	433583	-2.49	0.58	1.7575e-06	TypeII
chr14_105411578_105412213	5	0.37	-0.23	chr14_105411977_105412213	ENSG00000211942.3	IGHV3-13	717977	-2.04	0.57	2.09e-06	TypeII
chr14_105411578_105412213	5	0.37	-0.23	chr14_105411977_105412213	ENSG00000251602.7	AL928654.1	7644	1.44	-0.56	4.88571e-06	TypeII
chr14_105411578_105412213	5	0.37	-0.23	chr14_105411977_105412213	ENSG00000184986.11	TMEM121	114488	-1.34	0.56	4.88571e-06	Validation
chr14_105411578_105412213	5	0.37	-0.23	chr14_105411977_105412213	ENSG00000170779.11	CDCA4	-391012	1.54	-0.55	7.125e-06	Validation
chr14_105411578_105412213	5	0.37	-0.23	chr14_105411977_105412213	ENSG00000211899.10	IGHM	444123	-1.6	0.54	8.29091e-06	TypeII
chr14_105411578_105412213	5	0.37	-0.23	chr14_105411977_105412213	ENSG00000211938.2	IGHV3-7	650588	-1.99	0.54	7.17778e-06	TypeII
chr14_105411578_105412213	5	0.37	-0.23	chr14_105411977_105412213	ENSG00000211950.2	IGHV1-24	864948	-2.03	0.53	8.29091e-06	TypeII
chr14_105495099_105496067	2	0.44	0.23	chr14_105495152_105495574	ENSG00000170779.11	CDCA4	-474280	1.54	0.64	2.94e-07	TypeI
chr14_105495099_105496067	2	0.44	0.23	chr14_105495152_105495574	ENSG00000184601.11	C14orf180	-915599	-5.41	-0.54	3.045e-05	TypeI
chr14_105621406_105621982	4	0.85	-0.29	chr14_105621406_105621898	ENSG00000184986.11	TMEM121	-95069	-1.34	0.61	1.76e-06	TypeI
chr14_105621406_105621982	4	0.85	-0.29	chr14_105621406_105621898	ENSG00000211895.5	IGHA1	87013	-2.62	0.55	1.75e-05	TypeI
chr14_105621406_105621982	4	0.85	-0.29	chr14_105621406_105621898	ENSG00000211898.7	IGHD	224026	-2.49	0.54	1.75e-05	TypeI
chr14_105621406_105621982	4	0.85	-0.29	chr14_105621406_105621898	ENSG00000211942.3	IGHV3-13	508420	-2.04	0.54	1.75e-05	TypeI
chr14_105621406_105621982	4	0.85	-0.29	chr14_105621406_105621898	ENSG00000185347.18	TEDC1	-131797	-1.14	0.52	4e-05	TypeI
chr14_105621406_105621982	4	0.85	-0.29	chr14_105621406_105621898	ENSG00000283464.1	AC244452.3	860054	4.55	-0.52	3.04e-05	TypeI
chr14_105621406_105621982	4	0.85	-0.29	chr14_105621406_105621898	ENSG00000211950.2	IGHV1-24	655391	-2.03	0.5	4.85714e-05	TypeI
chr14_105622609_105622980	3	1	-0.3	chr14_105622609_105622980	ENSG00000211942.3	IGHV3-13	507277	-2.04	0.6	2e-06	TypeI
chr14_105622609_105622980	3	1	-0.3	chr14_105622609_105622980	ENSG00000211895.5	IGHA1	85870	-2.62	0.56	1.6e-05	TypeI
chr14_105622609_105622980	3	1	-0.3	chr14_105622609_105622980	ENSG00000211890.4	IGHA2	-34399	-2.16	0.55	1.6e-05	TypeI
chr14_105622609_105622980	3	1	-0.3	chr14_105622609_105622980	ENSG00000184986.11	TMEM121	-96211	-1.34	0.54	1.88e-05	TypeI
chr14_105622609_105622980	3	1	-0.3	chr14_105622609_105622980	ENSG00000283464.1	AC244452.3	858911	4.55	-0.53	1.88e-05	TypeI
chr14_105622609_105622980	3	1	-0.3	chr14_105622609_105622980	ENSG00000270816.6	LINC00221	859640	8.03	-0.51	3.33333e-05	TypeI
chr14_105622609_105622980	3	1	-0.3	chr14_105622609_105622980	ENSG00000211898.7	IGHD	222883	-2.49	0.5	5.14286e-05	TypeI
chr14_105624378_105625784	3	0.33	-0.31	chr14_105624789_105625250	ENSG00000184986.11	TMEM121	-98436	-1.34	0.65	1e-07	Validation
chr14_105624378_105625784	3	0.33	-0.31	chr14_105624789_105625250	ENSG00000211942.3	IGHV3-13	505052	-2.04	0.64	1e-07	TypeII
chr14_105624378_105625784	3	0.33	-0.31	chr14_105624789_105625250	ENSG00000283464.1	AC244452.3	856686	4.55	-0.61	3.86667e-07	TypeII
chr14_105624378_105625784	3	0.33	-0.31	chr14_105624789_105625250	ENSG00000211895.5	IGHA1	83645	-2.62	0.59	1.85e-06	TypeII
chr14_105624378_105625784	3	0.33	-0.31	chr14_105624789_105625250	ENSG00000270816.6	LINC00221	857415	8.03	-0.56	4e-06	TypeII
chr14_105624378_105625784	3	0.33	-0.31	chr14_105624789_105625250	ENSG00000211898.7	IGHD	220658	-2.49	0.53	1.3e-05	TypeII
chr14_105624378_105625784	3	0.33	-0.31	chr14_105624789_105625250	ENSG00000211950.2	IGHV1-24	652023	-2.03	0.52	2.11429e-05	TypeII
chr14_105624378_105625784	3	0.33	-0.31	chr14_105624789_105625250	ENSG00000185347.18	TEDC1	-135164	-1.14	0.51	4.22222e-05	TypeII
chr14_105624378_105625784	3	0.33	-0.31	chr14_105624789_105625250	ENSG00000211890.4	IGHA2	-36624	-2.16	0.51	3.75e-05	TypeII
chr14_105624378_105625784	3	0.33	-0.31	chr14_105624789_105625250	ENSG00000211899.10	IGHM	231198	-1.6	0.5	4.72727e-05	TypeII
chr14_105624378_105625784	3	0.33	-0.31	chr14_105624789_105625250	ENSG00000211938.2	IGHV3-7	437663	-1.99	0.5	4.72727e-05	TypeII
chr14_105640445_105641070	4	0.94	-0.27	chr14_105640481_105641070	ENSG00000211895.5	IGHA1	67889	-2.62	0.69	0	TypeI
chr14_105640445_105641070	4	0.94	-0.27	chr14_105640481_105641070	ENSG00000211942.3	IGHV3-13	489296	-2.04	0.65	2.8e-08	TypeI
chr14_105640445_105641070	4	0.94	-0.27	chr14_105640481_105641070	ENSG00000211898.7	IGHD	204902	-2.49	0.64	3.25e-08	TypeI
chr14_105640445_105641070	4	0.94	-0.27	chr14_105640481_105641070	ENSG00000211950.2	IGHV1-24	636267	-2.03	0.64	3.25e-08	TypeI
chr14_105640445_105641070	4	0.94	-0.27	chr14_105640481_105641070	ENSG00000211890.4	IGHA2	-52380	-2.16	0.61	3.36e-07	TypeI
chr14_105640445_105641070	4	0.94	-0.27	chr14_105640481_105641070	ENSG00000211938.2	IGHV3-7	421907	-1.99	0.6	8.66667e-07	TypeI
chr14_105640445_105641070	4	0.94	-0.27	chr14_105640481_105641070	ENSG00000211899.10	IGHM	215442	-1.6	0.58	1.35e-06	TypeI
chr14_105640445_105641070	4	0.94	-0.27	chr14_105640481_105641070	ENSG00000283464.1	AC244452.3	840930	4.55	-0.58	1.05714e-06	TypeI
chr14_105640445_105641070	4	0.94	-0.27	chr14_105640481_105641070	ENSG00000184986.11	TMEM121	-114192	-1.34	0.53	1.77778e-05	TypeI
chr14_105643632_105643971	2	1	-0.3	chr14_105643632_105643971	ENSG00000184986.11	TMEM121	-117218	-1.34	0.64	3.6e-07	Validation
chr14_105643632_105643971	2	1	-0.3	chr14_105643632_105643971	ENSG00000283464.1	AC244452.3	837904	4.55	-0.58	2.5e-06	TypeII
chr14_105643632_105643971	2	1	-0.3	chr14_105643632_105643971	ENSG00000211942.3	IGHV3-13	486270	-2.04	0.54	1.66667e-05	TypeII
chr14_105643632_105643971	2	1	-0.3	chr14_105643632_105643971	ENSG00000211898.7	IGHD	201876	-2.49	0.51	5.2e-05	TypeII
chr14_105643632_105643971	2	1	-0.3	chr14_105643632_105643971	ENSG00000270816.6	LINC00221	838633	8.03	-0.51	5.2e-05	TypeII
chr14_105643632_105643971	2	1	-0.3	chr14_105643632_105643971	ENSG00000211895.5	IGHA1	64863	-2.62	0.5	8.33333e-05	TypeII
chr14_105663263_105664645	4	0.33	-0.24	chr14_105663950_105664405	ENSG00000211895.5	IGHA1	44487	-2.62	0.72	0	TypeI
chr14_105663263_105664645	4	0.33	-0.24	chr14_105663950_105664405	ENSG00000211890.4	IGHA2	-75782	-2.16	0.67	0	TypeI
chr14_105663263_105664645	4	0.33	-0.24	chr14_105663950_105664405	ENSG00000211950.2	IGHV1-24	612865	-2.03	0.67	4.33333e-09	TypeI
chr14_105663263_105664645	4	0.33	-0.24	chr14_105663950_105664405	ENSG00000211898.7	IGHD	181500	-2.49	0.65	1.5e-08	TypeI
chr14_105663263_105664645	4	0.33	-0.24	chr14_105663950_105664405	ENSG00000211899.10	IGHM	192040	-1.6	0.65	1.76e-08	TypeI
chr14_105663263_105664645	4	0.33	-0.24	chr14_105663950_105664405	ENSG00000211938.2	IGHV3-7	398505	-1.99	0.63	1.17143e-07	TypeI
chr14_105663263_105664645	4	0.33	-0.24	chr14_105663950_105664405	ENSG00000211942.3	IGHV3-13	465894	-2.04	0.63	5e-08	TypeI
chr14_105663263_105664645	4	0.33	-0.24	chr14_105663950_105664405	ENSG00000184986.11	TMEM121	-137594	-1.34	0.58	1.45e-06	TypeI
chr14_105663263_105664645	4	0.33	-0.24	chr14_105663950_105664405	ENSG00000185347.18	TEDC1	-174322	-1.14	0.57	1.97778e-06	TypeI
chr14_105663263_105664645	4	0.33	-0.24	chr14_105663950_105664405	ENSG00000270550.1	IGHV3-30	671435	2.58	0.52	1.3e-05	TypeI
chr14_105765369_105766315	4	0.72	-0.3	chr14_105765369_105766047	ENSG00000184986.11	TMEM121	-239125	-1.34	0.72	0	Validation
chr14_105765369_105766315	4	0.72	-0.3	chr14_105765369_105766047	ENSG00000211895.5	IGHA1	-57043	-2.62	0.72	0	TypeII
chr14_105765369_105766315	4	0.72	-0.3	chr14_105765369_105766047	ENSG00000211942.3	IGHV3-13	364364	-2.04	0.67	7.33333e-09	TypeII
chr14_105765369_105766315	4	0.72	-0.3	chr14_105765369_105766047	ENSG00000211950.2	IGHV1-24	511335	-2.03	0.65	2.5e-08	TypeII
chr14_105765369_105766315	4	0.72	-0.3	chr14_105765369_105766047	ENSG00000185347.18	TEDC1	-275853	-1.14	0.63	1.05e-07	TypeII
chr14_105765369_105766315	4	0.72	-0.3	chr14_105765369_105766047	ENSG00000211890.4	IGHA2	-177313	-2.16	0.63	1e-07	TypeII
chr14_105765369_105766315	4	0.72	-0.3	chr14_105765369_105766047	ENSG00000211898.7	IGHD	79970	-2.49	0.63	6.4e-08	TypeII
chr14_105765369_105766315	4	0.72	-0.3	chr14_105765369_105766047	ENSG00000211899.10	IGHM	90510	-1.6	0.63	1e-07	TypeII
chr14_105765369_105766315	4	0.72	-0.3	chr14_105765369_105766047	ENSG00000283464.1	AC244452.3	715998	4.55	-0.6	2.88889e-07	TypeII
chr14_105765369_105766315	4	0.72	-0.3	chr14_105765369_105766047	ENSG00000211938.2	IGHV3-7	296975	-1.99	0.58	9.4e-07	TypeII
chr15_24147453_24149653	2	0.36	-0.23	chr15_24148758_24149557	ENSG00000260978.1	AC126407.1	-579500	3.6	-0.63	7e-08	TypeI
chr15_24147453_24149653	2	0.36	-0.23	chr15_24148758_24149557	ENSG00000179455.10	MKRN3	-583483	4.4	-0.59	6.25e-07	TypeI
chr15_24147453_24149653	2	0.36	-0.23	chr15_24148758_24149557	ENSG00000259905.7	PWRN1	-47330	-2.7	0.53	7.16667e-06	TypeI
chr15_33417399_33419199	2	0.31	-0.33	chr15_33417450_33418008	ENSG00000198826.11	ARHGAP11A	-802585	2.98	-0.62	1.2e-07	TypeI
chr15_40595202_40597558	6	0.38	-0.3	chr15_40595202_40596086	ENSG00000104147.9	OIP5	736947	2.06	-0.72	0	TypeI
chr15_40595202_40597558	6	0.38	-0.3	chr15_40595202_40596086	ENSG00000137825.11	ITPKA	897749	2.58	-0.7	0	TypeI
chr15_40595202_40597558	6	0.38	-0.3	chr15_40595202_40596086	ENSG00000156970.13	BUB1B	-434621	4.16	-0.67	0	TypeI
chr15_40595202_40597558	6	0.38	-0.3	chr15_40595202_40596086	ENSG00000051180.17	RAD51	99130	2.59	-0.67	0	TypeI
chr15_40595202_40597558	6	0.38	-0.3	chr15_40595202_40596086	ENSG00000187446.12	CHP1	635195	-1.07	0.64	1.012e-07	TypeI
chr15_40595202_40597558	6	0.38	-0.3	chr15_40595202_40596086	ENSG00000128944.13	KNSTRN	-212923	1.02	-0.63	1.64833e-07	TypeI
chr15_40595202_40597558	6	0.38	-0.3	chr15_40595202_40596086	ENSG00000128928.10	IVD	-190159	-1.25	0.62	2.43143e-07	TypeI
chr15_40595202_40597558	6	0.38	-0.3	chr15_40595202_40596086	ENSG00000137841.12	PLCB2	-287709	-1.25	0.59	1.2075e-06	TypeI
chr15_40595202_40597558	6	0.38	-0.3	chr15_40595202_40596086	ENSG00000137804.14	NUSAP1	725150	-1.66	0.56	3.83333e-06	TypeI
chr15_40595202_40597558	6	0.38	-0.3	chr15_40595202_40596086	ENSG00000062524.16	LTK	918243	-1.82	0.56	3.91e-06	TypeI
chr15_40595202_40597558	6	0.38	-0.3	chr15_40595202_40596086	ENSG00000137812.20	KNL1	-1624	1.37	-0.55	4.39091e-06	TypeI
chr15_40595202_40597558	6	0.38	-0.3	chr15_40595202_40596086	ENSG00000273855.1	AC020658.5	-309735	-1.75	0.5	3.64167e-05	TypeI
chr15_41334078_41335402	6	0.34	-0.38	chr15_41334078_41334529	ENSG00000137825.11	ITPKA	159089	2.58	-0.76	0	TypeI
chr15_41334078_41335402	6	0.34	-0.38	chr15_41334078_41334529	ENSG00000051180.17	RAD51	-639529	2.59	-0.72	0	TypeI
chr15_41334078_41335402	6	0.34	-0.38	chr15_41334078_41334529	ENSG00000187446.12	CHP1	-103464	-1.07	0.69	0	TypeI
chr15_41334078_41335402	6	0.34	-0.38	chr15_41334078_41334529	ENSG00000128928.10	IVD	-928818	-1.25	0.67	0	TypeI
chr15_41334078_41335402	6	0.34	-0.38	chr15_41334078_41334529	ENSG00000104147.9	OIP5	-1712	2.06	-0.66	9.5e-09	TypeI
chr15_41334078_41335402	6	0.34	-0.38	chr15_41334078_41334529	ENSG00000128944.13	KNSTRN	-951582	1.02	-0.63	9.5e-08	TypeI
chr15_41334078_41335402	6	0.34	-0.38	chr15_41334078_41334529	ENSG00000137804.14	NUSAP1	-13509	-1.66	0.63	8.55e-08	TypeI
chr15_41334078_41335402	6	0.34	-0.38	chr15_41334078_41334529	ENSG00000062524.16	LTK	179583	-1.82	0.61	2.375e-07	TypeI
chr15_41334078_41335402	6	0.34	-0.38	chr15_41334078_41334529	ENSG00000137812.20	KNL1	-740283	1.37	-0.54	9.5e-06	TypeI
chr15_41334078_41335402	6	0.34	-0.38	chr15_41334078_41334529	ENSG00000092445.12	TYRO3	223371	2.67	-0.5	5.32e-05	TypeI
chr15_41400802_41401810	5	0.3	-0.27	chr15_41401503_41401810	ENSG00000137825.11	ITPKA	91736	2.58	-0.7	0	TypeI
chr15_41400802_41401810	5	0.3	-0.27	chr15_41401503_41401810	ENSG00000051180.17	RAD51	-706882	2.59	-0.62	3.3575e-07	TypeI
chr15_41400802_41401810	5	0.3	-0.27	chr15_41401503_41401810	ENSG00000104147.9	OIP5	-69065	2.06	-0.62	3.17333e-07	TypeI
chr15_41400802_41401810	5	0.3	-0.27	chr15_41401503_41401810	ENSG00000062524.16	LTK	112230	-1.82	0.62	3.17333e-07	TypeI
chr15_41400802_41401810	5	0.3	-0.27	chr15_41401503_41401810	ENSG00000187446.12	CHP1	-170817	-1.07	0.54	1.734e-05	TypeI
chr15_41976802_41978202	3	0.52	-0.22	chr15_41977217_41977950	ENSG00000062524.16	LTK	-463696	-1.82	0.57	8e-06	TypeI
chr15_41976802_41978202	3	0.52	-0.22	chr15_41977217_41977950	ENSG00000104147.9	OIP5	-644992	2.06	-0.56	8e-06	TypeI
chr15_41976802_41978202	3	0.52	-0.22	chr15_41977217_41977950	ENSG00000137825.11	ITPKA	-484190	2.58	-0.52	3.66667e-05	TypeI
chr15_45116456_45117459	3	0.9	0.32	chr15_45116456_45117360	ENSG00000167014.11	TERB2	-160221	-2.24	-0.54	3e-05	TypeII
chr15_45116456_45117459	3	0.9	0.32	chr15_45116456_45117360	ENSG00000137857.17	DUOX1	13025	2.64	0.51	7e-05	Validation
chr15_51691803_51693803	2	0.35	-0.25	chr15_51691904_51692603	ENSG00000128833.13	MYO5C	603550	1.31	-0.63	2.58e-07	TypeI
chr15_57306802_57308587	10	0.51	-0.36	chr15_57307172_57308087	ENSG00000263155.6	MYZAP	284274	-1.22	0.67	0	TypeI
chr15_57306802_57308587	10	0.51	-0.36	chr15_57307172_57308087	ENSG00000138587.6	MNS1	-842492	2.34	-0.58	6.75e-07	TypeI
chr15_64356475_64357401	5	0.58	-0.25	chr15_64356865_64357401	ENSG00000074410.14	CA12	-975287	5.68	-0.52	9.7e-05	Validation
chr15_64822801_64824833	10	0.41	0.43	chr15_64823842_64824675	ENSG00000166803.14	PCLAF	-436571	2.26	0.57	7.7e-06	TypeII
chr15_64822801_64824833	10	0.41	0.43	chr15_64823842_64824675	ENSG00000138615.6	CILP	387214	-1.58	-0.56	7.7e-06	Validation
chr15_64822801_64824833	10	0.41	0.43	chr15_64823842_64824675	ENSG00000035664.11	DAPK2	-752225	1.14	0.54	1.65e-05	Validation
chr15_66356984_66357671	3	0.74	-0.18	chr15_66356984_66357495	ENSG00000174442.12	ZWILCH	147719	1.29	-0.64	1e-07	Validation
chr15_66356984_66357671	3	0.74	-0.18	chr15_66356984_66357495	ENSG00000075131.10	TIPIN	29506	1.07	-0.56	3.25e-06	Validation
chr15_66945560_66947262	5	0.52	-0.26	chr15_66945741_66946623	ENSG00000174442.12	ZWILCH	-441223	1.29	-0.74	0	TypeI
chr15_66945560_66947262	5	0.52	-0.26	chr15_66945741_66946623	ENSG00000075131.10	TIPIN	-559436	1.07	-0.57	1.26e-06	TypeI
chr15_67126574_67127311	3	0.48	-0.23	chr15_67126882_67127236	ENSG00000137834.15	SMAD6	-424823	-1.32	0.64	5.1e-08	TypeI
chr15_67126574_67127311	3	0.48	-0.23	chr15_67126882_67127236	ENSG00000174442.12	ZWILCH	-622100	1.29	-0.59	5.25e-07	TypeI
chr15_69453610_69454110	3	0.68	-0.15	chr15_69453768_69454110	ENSG00000137807.16	KIF23	-39693	3.56	-0.7	0	Validation
chr15_69453610_69454110	3	0.68	-0.15	chr15_69453768_69454110	ENSG00000137819.14	PAQR5	-155027	2.68	-0.5	6.9e-05	TypeII
chr15_74132403_74133857	3	0.6	0.25	chr15_74132987_74133857	ENSG00000140505.7	CYP1A2	615423	-4.56	-0.55	3.3e-05	Validation
chr15_74132403_74133857	3	0.6	0.25	chr15_74132987_74133857	ENSG00000138623.10	SEMA7A	300536	1.11	0.52	5.5e-05	Validation
chr15_74179742_74180253	2	0.57	-0.31	chr15_74179960_74180253	ENSG00000140505.7	CYP1A2	568738	-4.56	0.51	0.00014	TypeI
chr15_82852992_82854219	4	0.36	0.21	chr15_82853164_82853605	ENSG00000169594.13	BNC1	431329	-2.48	-0.55	1.47e-05	TypeI
chr15_83205048_83206254	2	0.71	-0.33	chr15_83205048_83205908	ENSG00000169594.13	BNC1	79236	-2.48	0.59	1.61e-06	TypeI
chr15_83205048_83206254	2	0.71	-0.33	chr15_83205048_83205908	ENSG00000255769.7	GOLGA2P10	-691528	1.6	-0.51	4.55e-05	TypeI
chr15_88246719_88248195	3	0.42	-0.29	chr15_88247331_88247952	ENSG00000140538.16	NTRK3	9126	-1.81	0.66	4.8e-09	TypeI
chr15_88246719_88248195	3	0.42	-0.29	chr15_88247331_88247952	ENSG00000140525.19	FANCI	996303	2.58	-0.56	2.8e-06	TypeI
chr15_89688842_89690190	6	0.35	-0.27	chr15_89689583_89690056	ENSG00000166823.5	MESP1	61490	1.79	-0.72	0	TypeI
chr15_89688842_89690190	6	0.35	-0.27	chr15_89689583_89690056	ENSG00000188095.6	MESP2	70771	4.05	-0.72	0	TypeI
chr15_89688842_89690190	6	0.35	-0.27	chr15_89689583_89690056	ENSG00000140525.19	FANCI	-445874	2.58	-0.55	1.08333e-05	TypeI
chr15_89688842_89690190	6	0.35	-0.27	chr15_89689583_89690056	ENSG00000140534.14	TICRR	-114350	3.63	-0.5	6.5e-05	TypeI
chr15_93381371_93383148	5	0.56	-0.16	chr15_93382010_93383001	ENSG00000258527.1	ASB9P1	-586858	3.17	-0.53	1e-05	TypeI
chr15_94299171_94300971	3	0.33	-0.34	chr15_94299868_94300466	ENSG00000280304.1	AC104260.2	984082	-1.43	0.62	2.6e-08	TypeI
chr15_94581771_94586171	3	0.37	-0.32	chr15_94584547_94586171	ENSG00000248441.7	LINC01197	741770	-1.4	0.64	2.4e-08	TypeII
chr15_94581771_94586171	3	0.37	-0.32	chr15_94584547_94586171	ENSG00000280304.1	AC104260.2	698890	-1.43	0.52	8.1e-06	TypeII
chr15_94845371_94849371	4	0.47	-0.3	chr15_94846514_94848389	ENSG00000248441.7	LINC01197	479677	-1.4	0.59	8.6e-07	TypeI
chr15_94845371_94849371	4	0.47	-0.3	chr15_94846514_94848389	ENSG00000280304.1	AC104260.2	436797	-1.43	0.53	5.4e-06	TypeI
chr15_95126971_95131971	4	0.31	-0.22	chr15_95130116_95131655	ENSG00000248441.7	LINC01197	196243	-1.4	0.66	5.4e-09	TypeI
chr15_95126971_95131971	4	0.31	-0.22	chr15_95130116_95131655	ENSG00000280304.1	AC104260.2	153363	-1.43	0.64	8.8e-09	TypeI
chr15_95126971_95131971	4	0.31	-0.22	chr15_95130116_95131655	ENSG00000273771.1	AC024337.2	953698	-2.72	0.64	8.1e-09	TypeI
chr15_95322571_95325971	2	0.35	-0.29	chr15_95323690_95324867	ENSG00000273771.1	AC024337.2	760305	-2.72	0.58	1.225e-06	TypeII
chr15_95322571_95325971	2	0.35	-0.29	chr15_95323690_95324867	ENSG00000248441.7	LINC01197	2850	-1.4	0.57	1.31667e-06	TypeII
chr15_95322571_95325971	2	0.35	-0.29	chr15_95323690_95324867	ENSG00000280304.1	AC104260.2	-40029	-1.43	0.57	1.225e-06	TypeII
chr15_96170847_96171293	2	0.85	-0.15	chr15_96170915_96171293	ENSG00000273771.1	AC024337.2	-86520	-2.72	0.61	4.16e-07	TypeI
chr15_96170847_96171293	2	0.85	-0.15	chr15_96170915_96171293	ENSG00000248441.7	LINC01197	-843975	-1.4	0.58	2.52e-06	TypeI
chr15_96170847_96171293	2	0.85	-0.15	chr15_96170915_96171293	ENSG00000280304.1	AC104260.2	-886855	-1.43	0.56	2.6e-06	TypeI
chr15_96170847_96171293	2	0.85	-0.15	chr15_96170915_96171293	ENSG00000259275.4	AC087477.2	183133	-1.86	0.56	3.2e-06	TypeI
chr15_96170847_96171293	2	0.85	-0.15	chr15_96170915_96171293	ENSG00000259534.1	AC087477.4	277738	-4.03	0.56	2.6e-06	TypeI
chr15_96323163_96325726	9	0.3	0.21	chr15_96323163_96323929	ENSG00000259534.1	AC087477.4	125296	-4.03	-0.59	1.68e-06	TypeII
chr15_96323163_96325726	9	0.3	0.21	chr15_96323163_96323929	ENSG00000242295.1	AC087477.1	124608	-3.06	-0.51	5.25e-05	TypeII
chr15_96486838_96489170	4	0.34	-0.27	chr15_96487242_96488039	ENSG00000259275.4	AC087477.2	-133403	-1.86	0.7	0	TypeI
chr15_96486838_96489170	4	0.34	-0.27	chr15_96487242_96488039	ENSG00000273771.1	AC024337.2	-403056	-2.72	0.67	2.13e-09	TypeI
chr15_96486838_96489170	4	0.34	-0.27	chr15_96487242_96488039	ENSG00000242295.1	AC087477.1	-39486	-3.06	0.59	3.6e-07	TypeI
chr15_96486838_96489170	4	0.34	-0.27	chr15_96487242_96488039	ENSG00000259534.1	AC087477.4	-38798	-4.03	0.57	6.9e-07	TypeI
chr15_96486838_96489170	4	0.34	-0.27	chr15_96487242_96488039	ENSG00000259359.2	AC012409.1	-316065	-2.88	0.53	7.68e-06	TypeI
chr15_96486838_96489170	4	0.34	-0.27	chr15_96487242_96488039	ENSG00000277135.1	AC012409.3	-347188	-2.05	0.51	1.2e-05	TypeI
chr15_100947395_100950995	2	0.3	-0.27	chr15_100948119_100949198	ENSG00000259583.3	AC015712.2	-29267	-1.22	0.7	5.46e-10	TypeII
chr16_1158191_1158728	2	0.42	-0.27	chr16_1158191_1158415	ENSG00000196557.13	CACNA1H	-5197	-1.34	0.58	1.029e-05	TypeI
chr16_1158191_1158728	2	0.42	-0.27	chr16_1158191_1158415	ENSG00000099769.6	IGFALS	636668	-3.44	0.57	1.029e-05	TypeI
chr16_1158191_1158728	2	0.42	-0.27	chr16_1158191_1158415	ENSG00000188536.13	HBA2	-985427	-3.06	0.52	6.58e-05	TypeI
chr16_1158191_1158728	2	0.42	-0.27	chr16_1158191_1158415	ENSG00000206172.8	HBA1	-981623	-3.13	0.51	8.925e-05	TypeI
chr16_1173567_1174854	5	0.33	-0.21	chr16_1173567_1173998	ENSG00000196557.13	CACNA1H	-20676	-1.34	0.65	8.6e-08	TypeI
chr16_1173567_1174854	5	0.33	-0.21	chr16_1173567_1173998	ENSG00000076344.16	RGS11	-897802	-1.66	0.6	9.7e-07	TypeI
chr16_1173567_1174854	5	0.33	-0.21	chr16_1173567_1173998	ENSG00000206172.8	HBA1	-997102	-3.13	0.55	1.66667e-05	TypeI
chr16_1173567_1174854	5	0.33	-0.21	chr16_1173567_1173998	ENSG00000099769.6	IGFALS	621188	-3.44	0.53	3.05e-05	TypeI
chr16_1173567_1174854	5	0.33	-0.21	chr16_1173567_1173998	ENSG00000065054.14	SLC9A3R2	851573	-1.26	0.5	0.000116	TypeI
chr16_1175559_1176368	2	1	-0.26	chr16_1175559_1176368	ENSG00000196557.13	CACNA1H	-22857	-1.34	0.68	0	Validation
chr16_1175559_1176368	2	1	-0.26	chr16_1175559_1176368	ENSG00000206172.8	HBA1	-999283	-3.13	0.66	1.5e-08	Validation
chr16_1175559_1176368	2	1	-0.26	chr16_1175559_1176368	ENSG00000099769.6	IGFALS	619007	-3.44	0.63	2.53333e-07	Validation
chr16_1175559_1176368	2	1	-0.26	chr16_1175559_1176368	ENSG00000103269.14	RHBDL1	-500292	1.55	-0.55	1.05e-05	Validation
chr16_1175559_1176368	2	1	-0.26	chr16_1175559_1176368	ENSG00000076344.16	RGS11	-899983	-1.66	0.52	2.92e-05	Validation
chr16_1179887_1180605	2	1	-0.26	chr16_1179887_1180605	ENSG00000196557.13	CACNA1H	-27140	-1.34	0.68	0	Validation
chr16_1179887_1180605	2	1	-0.26	chr16_1179887_1180605	ENSG00000076344.16	RGS11	-904266	-1.66	0.55	1.9e-05	Validation
chr16_1179887_1180605	2	1	-0.26	chr16_1179887_1180605	ENSG00000236829.9	Z97634.1	-798149	1.55	-0.52	5.225e-05	TypeII
chr16_1179887_1180605	2	1	-0.26	chr16_1179887_1180605	ENSG00000065054.14	SLC9A3R2	845110	-1.26	0.52	5.225e-05	Validation
chr16_1179887_1180605	2	1	-0.26	chr16_1179887_1180605	ENSG00000099769.6	IGFALS	614725	-3.44	0.51	7.22e-05	Validation
chr16_1196541_1198379	4	1	-0.26	chr16_1196541_1198379	ENSG00000196557.13	CACNA1H	-44354	-1.34	0.62	1.102e-06	TypeI
chr16_1196541_1198379	4	1	-0.26	chr16_1196541_1198379	ENSG00000099769.6	IGFALS	597511	-3.44	0.57	9.31e-06	TypeI
chr16_1943500_1944799	5	0.41	-0.29	chr16_1943706_1944235	ENSG00000099769.6	IGFALS	-148999	-3.44	0.66	2.31e-08	TypeI
chr16_1943500_1944799	5	0.41	-0.29	chr16_1943706_1944235	ENSG00000162062.15	TEDC2	516115	2.91	-0.66	2.31e-08	TypeI
chr16_1943500_1944799	5	0.41	-0.29	chr16_1943706_1944235	ENSG00000162063.13	CCNF	485423	2.09	-0.62	3.66667e-07	TypeI
chr16_1943500_1944799	5	0.41	-0.29	chr16_1943706_1944235	ENSG00000260541.1	AL031722.1	-100423	-1.91	0.58	1.76e-06	TypeI
chr16_1943500_1944799	5	0.41	-0.29	chr16_1943706_1944235	ENSG00000065054.14	SLC9A3R2	81385	-1.26	0.58	2.112e-06	TypeI
chr16_1943500_1944799	5	0.41	-0.29	chr16_1943706_1944235	ENSG00000260874.5	AC106820.5	516008	2.02	-0.55	5.13333e-06	TypeI
chr16_1943500_1944799	5	0.41	-0.29	chr16_1943706_1944235	ENSG00000005001.10	PRSS22	914199	-2.69	0.53	1.85429e-05	TypeI
chr16_1943500_1944799	5	0.41	-0.29	chr16_1943706_1944235	ENSG00000196557.13	CACNA1H	-790864	-1.34	0.5	6.325e-05	TypeI
chr16_1987799_1988399	2	0.59	-0.18	chr16_1988044_1988399	ENSG00000005001.10	PRSS22	869948	-2.69	0.63	2.88e-07	TypeI
chr16_1987799_1988399	2	0.59	-0.18	chr16_1988044_1988399	ENSG00000196557.13	CACNA1H	-835115	-1.34	0.6	2.52e-06	TypeI
chr16_1987799_1988399	2	0.59	-0.18	chr16_1988044_1988399	ENSG00000162062.15	TEDC2	471864	2.91	-0.58	4.8e-06	TypeI
chr16_1987799_1988399	2	0.59	-0.18	chr16_1988044_1988399	ENSG00000099769.6	IGFALS	-193250	-3.44	0.55	1.44e-05	TypeI
chr16_1987799_1988399	2	0.59	-0.18	chr16_1988044_1988399	ENSG00000260874.5	AC106820.5	471757	2.02	-0.52	4.032e-05	TypeI
chr16_1991385_1992202	5	0.4	0.29	chr16_1991796_1992123	ENSG00000005001.10	PRSS22	866210	-2.69	-0.65	8.88e-08	Validation
chr16_1991385_1992202	5	0.4	0.29	chr16_1991796_1992123	ENSG00000099769.6	IGFALS	-196988	-3.44	-0.54	5.12e-05	Validation
chr16_1991385_1992202	5	0.4	0.29	chr16_1991796_1992123	ENSG00000162062.15	TEDC2	468126	2.91	0.53	5.12e-05	TypeII
chr16_2036268_2038562	5	0.87	0.27	chr16_2036508_2038495	ENSG00000065054.14	SLC9A3R2	-12145	-1.26	-0.78	0	Validation
chr16_2036268_2038562	5	0.87	0.27	chr16_2036508_2038495	ENSG00000099769.6	IGFALS	-242530	-3.44	-0.65	1.25e-07	Validation
chr16_2036268_2038562	5	0.87	0.27	chr16_2036508_2038495	ENSG00000127564.17	PKMYT1	942977	2.69	0.61	5.875e-07	Validation
chr16_2036268_2038562	5	0.87	0.27	chr16_2036508_2038495	ENSG00000162073.14	PAQR4	931768	1.9	0.61	5.875e-07	Validation
chr16_2036268_2038562	5	0.87	0.27	chr16_2036508_2038495	ENSG00000260541.1	AL031722.1	-193954	-1.91	-0.6	6.5e-07	TypeII
chr16_2036268_2038562	5	0.87	0.27	chr16_2036508_2038495	ENSG00000162063.13	CCNF	391892	2.09	0.59	1.33333e-06	Validation
chr16_2036268_2038562	5	0.87	0.27	chr16_2036508_2038495	ENSG00000167964.13	RAB26	103301	-1.48	-0.58	1.92857e-06	Validation
chr16_2036268_2038562	5	0.87	0.27	chr16_2036508_2038495	ENSG00000162062.15	TEDC2	422584	2.91	0.57	3.4375e-06	TypeII
chr16_2212599_2213600	3	0.75	-0.23	chr16_2212851_2213600	ENSG00000162062.15	TEDC2	246860	2.91	-0.72	0	TypeI
chr16_2212599_2213600	3	0.75	-0.23	chr16_2212851_2213600	ENSG00000127564.17	PKMYT1	767253	2.69	-0.68	0	TypeI
chr16_2212599_2213600	3	0.75	-0.23	chr16_2212851_2213600	ENSG00000162063.13	CCNF	216168	2.09	-0.67	2.24e-10	TypeI
chr16_2212599_2213600	3	0.75	-0.23	chr16_2212851_2213600	ENSG00000099769.6	IGFALS	-418254	-3.44	0.6	8.16e-07	TypeI
chr16_2212599_2213600	3	0.75	-0.23	chr16_2212851_2213600	ENSG00000005001.10	PRSS22	644944	-2.69	0.59	8.16e-07	TypeI
chr16_2212599_2213600	3	0.75	-0.23	chr16_2212851_2213600	ENSG00000162073.14	PAQR4	756044	1.9	-0.59	1.52e-06	TypeI
chr16_2212599_2213600	3	0.75	-0.23	chr16_2212851_2213600	ENSG00000065054.14	SLC9A3R2	-187869	-1.26	0.55	7.5e-06	TypeI
chr16_2212599_2213600	3	0.75	-0.23	chr16_2212851_2213600	ENSG00000260874.5	AC106820.5	246753	2.02	-0.55	7.2e-06	TypeI
chr16_2212599_2213600	3	0.75	-0.23	chr16_2212851_2213600	ENSG00000205890.3	AC108134.1	819255	-1.89	0.52	1.73333e-05	TypeI
chr16_2212599_2213600	3	0.75	-0.23	chr16_2212851_2213600	ENSG00000167971.16	CASKIN1	-16620	3.18	-0.51	2.64e-05	TypeI
chr16_2212599_2213600	3	0.75	-0.23	chr16_2212851_2213600	ENSG00000262370.6	AC108134.3	873885	-1.34	0.51	4.36364e-05	TypeI
chr16_2212599_2213600	3	0.75	-0.23	chr16_2212851_2213600	ENSG00000260541.1	AL031722.1	-369678	-1.91	0.5	4.6e-05	TypeI
chr16_3028428_3030368	5	0.46	-0.22	chr16_3028667_3029568	ENSG00000127564.17	PKMYT1	-48638	2.69	-0.68	0	Validation
chr16_3028428_3030368	5	0.46	-0.22	chr16_3028667_3029568	ENSG00000162062.15	TEDC2	-569031	2.91	-0.64	1.5675e-07	TypeII
chr16_3028428_3030368	5	0.46	-0.22	chr16_3028667_3029568	ENSG00000162063.13	CCNF	-599723	2.09	-0.63	1.5675e-07	Validation
chr16_3028428_3030368	5	0.46	-0.22	chr16_3028667_3029568	ENSG00000162073.14	PAQR4	-59847	1.9	-0.63	1.5675e-07	Validation
chr16_3028428_3030368	5	0.46	-0.22	chr16_3028667_3029568	ENSG00000260874.5	AC106820.5	-569138	2.02	-0.52	2.736e-05	TypeII
chr16_3455600_3456400	2	0.64	-0.2	chr16_3455810_3456319	ENSG00000127564.17	PKMYT1	-475585	2.69	-0.6	3.6e-06	TypeI
chr16_3455600_3456400	2	0.64	-0.2	chr16_3455810_3456319	ENSG00000162062.15	TEDC2	-995978	2.91	-0.58	4.25e-06	TypeI
chr16_3455600_3456400	2	0.64	-0.2	chr16_3455810_3456319	ENSG00000260874.5	AC106820.5	-996085	2.02	-0.56	4.25e-06	TypeI
chr16_3455600_3456400	2	0.64	-0.2	chr16_3455810_3456319	ENSG00000162073.14	PAQR4	-486794	1.9	-0.53	2.1e-05	TypeI
chr16_3455600_3456400	2	0.64	-0.2	chr16_3455810_3456319	ENSG00000005001.10	PRSS22	-597894	-2.69	0.52	2.1e-05	TypeI
chr16_3457010_3457526	3	0.4	-0.22	chr16_3457010_3457216	ENSG00000005001.10	PRSS22	-598943	-2.69	0.58	6.6e-06	TypeI
chr16_3457010_3457526	3	0.4	-0.22	chr16_3457010_3457216	ENSG00000185739.13	SRL	784967	-1.21	0.56	1.425e-05	TypeI
chr16_3457010_3457526	3	0.4	-0.22	chr16_3457010_3457216	ENSG00000162062.15	TEDC2	-997027	2.91	-0.55	1.45e-05	TypeI
chr16_3609561_3611314	7	0.33	-0.28	chr16_3610285_3610863	ENSG00000205832.7	C16orf96	945916	-1.5	0.65	6.12e-08	TypeI
chr16_3609561_3611314	7	0.33	-0.28	chr16_3610285_3610863	ENSG00000005001.10	PRSS22	-752404	-2.69	0.61	3.54e-07	TypeI
chr16_3609561_3611314	7	0.33	-0.28	chr16_3610285_3610863	ENSG00000127564.17	PKMYT1	-630095	2.69	-0.56	6.8e-06	TypeI
chr16_3609561_3611314	7	0.33	-0.28	chr16_3610285_3610863	ENSG00000162073.14	PAQR4	-641304	1.9	-0.51	5.1e-05	TypeI
chr16_4417199_4417921	2	0.66	-0.18	chr16_4417360_4417840	ENSG00000153443.13	UBALD1	197427	-1.01	0.53	4.76e-05	TypeI
chr16_5117017_5118461	2	0.39	-0.22	chr16_5117580_5118148	ENSG00000205832.7	C16orf96	-561374	-1.5	0.52	6.9e-05	TypeI
chr16_5117017_5118461	2	0.39	-0.22	chr16_5117580_5118148	ENSG00000185739.13	SRL	-875784	-1.21	0.5	6.9e-05	TypeI
chr16_11852426_11852784	3	0.56	-0.22	chr16_11852426_11852627	ENSG00000175643.10	RMI2	-602907	2.32	-0.55	9.2e-06	TypeI
chr16_23958679_23961479	3	0.42	-0.29	chr16_23958866_23960037	ENSG00000166851.15	PLK1	-281795	3.15	-0.64	6e-08	TypeI
chr16_23958679_23961479	3	0.42	-0.29	chr16_23958866_23960037	ENSG00000166501.14	PRKCB	-123468	-1.1	0.51	2.8e-05	TypeI
chr16_24008079_24011079	3	0.58	-0.21	chr16_24008215_24009951	ENSG00000166501.14	PRKCB	-173100	-1.1	0.62	2.6e-07	TypeI
chr16_24008079_24011079	3	0.58	-0.21	chr16_24008215_24009951	ENSG00000166851.15	PLK1	-331427	3.15	-0.5	5.8e-05	TypeI
chr16_24116570_24117479	3	0.75	-0.27	chr16_24116798_24117479	ENSG00000166501.14	PRKCB	-281155	-1.1	0.66	1.15e-08	TypeI
chr16_27272879_27274879	5	0.32	-0.2	chr16_27273590_27274230	ENSG00000155666.12	KDM8	-70402	-2.93	0.7	0	TypeI
chr16_27446479_27448079	2	0.34	-0.3	chr16_27447289_27447827	ENSG00000155666.12	KDM8	-244050	-2.93	0.52	5e-05	TypeI
chr16_30052079_30052637	2	0.51	-0.25	chr16_30052353_30052637	ENSG00000150281.7	CTF1	844119	-1.68	0.63	6.51e-07	TypeI
chr16_30052079_30052637	2	0.51	-0.25	chr16_30052353_30052637	ENSG00000174992.8	ZG16	-274239	-2.84	0.61	6.825e-07	TypeI
chr16_30052079_30052637	2	0.51	-0.25	chr16_30052353_30052637	ENSG00000214725.9	CDIPTOSP	-188902	2.86	-0.61	6.72e-07	TypeI
chr16_30052079_30052637	2	0.51	-0.25	chr16_30052353_30052637	ENSG00000260719.1	AC009133.3	-307248	-1.29	0.6	6.825e-07	TypeI
chr16_30052079_30052637	2	0.51	-0.25	chr16_30052353_30052637	ENSG00000284685.1	AC009093.10	-913116	-2.23	0.55	7.14e-06	TypeI
chr16_30052079_30052637	2	0.51	-0.25	chr16_30052353_30052637	ENSG00000273582.1	AC009093.5	-826147	-2.46	0.52	1.98e-05	TypeI
chr16_30052079_30052637	2	0.51	-0.25	chr16_30052353_30052637	ENSG00000149926.13	TLCD3B	483	2.77	-0.52	1.98e-05	TypeI
chr16_30586261_30586879	2	0.47	-0.16	chr16_30586393_30586682	ENSG00000260719.1	AC009133.3	-841290	-1.29	0.5	0.000133	TypeI
chr16_30586261_30586879	2	0.47	-0.16	chr16_30586393_30586682	ENSG00000150281.7	CTF1	310076	-1.68	0.5	0.000133	TypeI
chr16_30586261_30586879	2	0.47	-0.16	chr16_30586393_30586682	ENSG00000156886.12	ITGAD	806797	-3.04	0.5	0.000133	TypeI
chr16_30610907_30612479	2	0.31	-0.2	chr16_30610907_30611398	ENSG00000156886.12	ITGAD	782182	-3.04	0.61	2.66e-06	TypeI
chr16_30610907_30612479	2	0.31	-0.2	chr16_30610907_30611398	ENSG00000174992.8	ZG16	-832896	-2.84	0.58	4.465e-06	TypeI
chr16_30610907_30612479	2	0.31	-0.2	chr16_30610907_30611398	ENSG00000260719.1	AC009133.3	-865905	-1.29	0.52	4.1325e-05	TypeI
chr16_30610907_30612479	2	0.31	-0.2	chr16_30610907_30611398	ENSG00000150281.7	CTF1	285461	-1.68	0.52	4.1325e-05	TypeI
chr16_30610907_30612479	2	0.31	-0.2	chr16_30610907_30611398	ENSG00000214725.9	CDIPTOSP	-747559	2.86	-0.5	6.84e-05	TypeI
chr16_49595447_49597543	2	0.4	-0.18	chr16_49595915_49596748	ENSG00000260086.3	AC007611.1	-972909	1.28	-0.51	5.6e-05	TypeI
chr16_66373497_66375497	2	0.57	-0.27	chr16_66373497_66374632	ENSG00000140932.10	CMTM2	205383	-3.06	0.56	5.2e-06	TypeI
chr16_67393736_67394309	2	0.46	-0.2	chr16_67394044_67394309	ENSG00000213398.8	LCAT	549954	-3.36	0.62	1.08e-06	Validation
chr16_67393736_67394309	2	0.46	-0.2	chr16_67394044_67394309	ENSG00000167261.14	DPEP2	606409	-1.39	0.52	8.28e-05	Validation
chr16_69310505_69311027	3	0.6	-0.21	chr16_69310505_69310818	ENSG00000157349.17	DDX19B	979001	-1.05	0.69	0	TypeI
chr16_69310505_69311027	3	0.6	-0.21	chr16_69310505_69310818	ENSG00000103056.12	SMPD3	-862153	-2.39	0.61	3.825e-07	TypeI
chr16_69310505_69311027	3	0.6	-0.21	chr16_69310505_69310818	ENSG00000279693.1	AC099521.2	-940399	-2.6	0.58	1.02e-06	TypeI
chr16_69328935_69329364	2	0.89	-0.24	chr16_69328982_69329364	ENSG00000157349.17	DDX19B	960490	-1.05	0.61	7.92e-07	TypeII
chr16_69328935_69329364	2	0.89	-0.24	chr16_69328982_69329364	ENSG00000103056.12	SMPD3	-880665	-2.39	0.57	2.64e-06	Validation
chr16_69328935_69329364	2	0.89	-0.24	chr16_69328982_69329364	ENSG00000279693.1	AC099521.2	-958911	-2.6	0.57	2.295e-06	TypeII
chr16_73996321_73997953	2	0.56	-0.3	chr16_73996643_73997551	ENSG00000262904.1	TMPOP2	670409	2.14	-0.66	8e-09	TypeI
chr16_74274065_74275702	4	0.35	-0.2	chr16_74274509_74275081	ENSG00000262904.1	TMPOP2	392711	2.14	-0.54	2.03e-05	TypeI
chr16_82502795_82505395	2	0.37	-0.22	chr16_82502795_82503746	ENSG00000086696.11	HSD17B2	-468266	-1.99	0.61	2.4e-07	TypeI
chr16_82734595_82736453	2	0.35	-0.26	chr16_82735714_82736373	ENSG00000086696.11	HSD17B2	-701039	-1.99	0.71	0	TypeI
chr16_82734595_82736453	2	0.35	-0.26	chr16_82735714_82736373	ENSG00000261103.3	AC009063.3	971767	-3.99	0.62	5.1e-08	TypeI
chr16_82734595_82736453	2	0.35	-0.26	chr16_82735714_82736373	ENSG00000140945.17	CDH13	-109078	2.92	-0.54	3.5e-06	TypeI
chr16_83136452_83138909	5	0.4	-0.24	chr16_83137926_83138909	ENSG00000261103.3	AC009063.3	569393	-3.99	0.65	1.35e-08	TypeI
chr16_83136452_83138909	5	0.4	-0.24	chr16_83137926_83138909	ENSG00000140945.17	CDH13	-511452	2.92	-0.64	4e-08	TypeI
chr16_83136452_83138909	5	0.4	-0.24	chr16_83137926_83138909	ENSG00000260228.6	AC009119.1	669416	-1.46	0.63	4e-08	TypeI
chr16_83136452_83138909	5	0.4	-0.24	chr16_83137926_83138909	ENSG00000103150.7	MLYCD	760697	-1.47	0.55	4e-06	TypeI
chr16_83750795_83751995	3	0.37	-0.17	chr16_83751101_83751543	ENSG00000260228.6	AC009119.1	56512	-1.46	0.6	1.33e-06	TypeI
chr16_83750795_83751995	3	0.37	-0.17	chr16_83751101_83751543	ENSG00000103175.11	WFDC1	543524	-1.47	0.57	3.26667e-06	TypeI
chr16_83750795_83751995	3	0.37	-0.17	chr16_83751101_83751543	ENSG00000261103.3	AC009063.3	-43511	-3.99	0.55	3.675e-06	TypeI
chr16_83750795_83751995	3	0.37	-0.17	chr16_83751101_83751543	ENSG00000064270.13	ATP2C2	617205	-1.36	0.55	3.26667e-06	TypeI
chr16_83804195_83805395	3	0.59	-0.2	chr16_83804687_83805395	ENSG00000103175.11	WFDC1	489805	-1.47	0.59	1.89e-06	TypeI
chr16_83804195_83805395	3	0.59	-0.2	chr16_83804687_83805395	ENSG00000261103.3	AC009063.3	-97230	-3.99	0.56	3.85e-06	TypeI
chr16_83804195_83805395	3	0.59	-0.2	chr16_83804687_83805395	ENSG00000064270.13	ATP2C2	563486	-1.36	0.55	4.66667e-06	TypeI
chr16_83804195_83805395	3	0.59	-0.2	chr16_83804687_83805395	ENSG00000260228.6	AC009119.1	2793	-1.46	0.52	1.75e-05	TypeI
chr16_84517594_84519794	3	0.31	-0.25	chr16_84517594_84518267	ENSG00000103175.11	WFDC1	-223084	-1.47	0.64	1.08e-07	TypeI
chr16_84517594_84519794	3	0.31	-0.25	chr16_84517594_84518267	ENSG00000261103.3	AC009063.3	-810119	-3.99	0.56	4.005e-06	TypeI
chr16_84517594_84519794	3	0.31	-0.25	chr16_84517594_84518267	ENSG00000064270.13	ATP2C2	-149403	-1.36	0.54	7.5e-06	TypeI
chr16_84517594_84519794	3	0.31	-0.25	chr16_84517594_84518267	ENSG00000275088.1	AC026469.1	628070	-2.63	0.54	7.65e-06	TypeI
chr16_84517594_84519794	3	0.31	-0.25	chr16_84517594_84518267	ENSG00000260228.6	AC009119.1	-710096	-1.46	0.52	1.584e-05	TypeI
chr16_84517594_84519794	3	0.31	-0.25	chr16_84517594_84518267	ENSG00000278214.1	LINC02139	619219	-2.1	0.5	2.4e-05	TypeI
chr16_84517594_84519794	3	0.3	-0.26	chr16_84518536_84519205	ENSG00000261103.3	AC009063.3	-811059	-3.99	0.55	9.45e-06	TypeI
chr16_84517594_84519794	3	0.3	-0.26	chr16_84518536_84519205	ENSG00000103175.11	WFDC1	-224024	-1.47	0.55	9.45e-06	TypeI
chr16_84517594_84519794	3	0.3	-0.26	chr16_84518536_84519205	ENSG00000278214.1	LINC02139	618279	-2.1	0.53	9.45e-06	TypeI
chr16_84517594_84519794	3	0.3	-0.26	chr16_84518536_84519205	ENSG00000275088.1	AC026469.1	627130	-2.63	0.53	9.45e-06	TypeI
chr16_84567794_84569427	3	1	-0.29	chr16_84567794_84569427	ENSG00000103175.11	WFDC1	-273764	-1.47	0.73	0	TypeI
chr16_84567794_84569427	3	1	-0.29	chr16_84567794_84569427	ENSG00000260228.6	AC009119.1	-760776	-1.46	0.63	9.3e-08	TypeI
chr16_84567794_84569427	3	1	-0.29	chr16_84567794_84569427	ENSG00000064270.13	ATP2C2	-200083	-1.36	0.62	9.3e-08	TypeI
chr16_84567794_84569427	3	1	-0.29	chr16_84567794_84569427	ENSG00000261103.3	AC009063.3	-860799	-3.99	0.6	3.15e-07	TypeI
chr16_84567794_84569427	3	1	-0.29	chr16_84567794_84569427	ENSG00000275088.1	AC026469.1	577390	-2.63	0.52	1.296e-05	TypeI
chr16_84658449_84658882	2	0.93	0.18	chr16_84658480_84658882	ENSG00000103150.7	MLYCD	-759566	-1.47	-0.72	0	TypeI
chr16_84658449_84658882	2	0.93	0.18	chr16_84658480_84658882	ENSG00000275088.1	AC026469.1	487320	-2.63	-0.66	6.3e-09	TypeI
chr16_84658449_84658882	2	0.93	0.18	chr16_84658480_84658882	ENSG00000260018.1	AC040169.1	-541630	-1.15	-0.65	2.49e-08	TypeI
chr16_84658449_84658882	2	0.93	0.18	chr16_84658480_84658882	ENSG00000261103.3	AC009063.3	-950870	-3.99	-0.59	3.15e-07	TypeI
chr16_84658449_84658882	2	0.93	0.18	chr16_84658480_84658882	ENSG00000103175.11	WFDC1	-363835	-1.47	-0.5	4.14e-05	TypeI
chr16_85101994_85105194	2	0.31	-0.19	chr16_85101994_85102987	ENSG00000275088.1	AC026469.1	43510	-2.63	0.63	1.36e-07	TypeI
chr16_85101994_85105194	2	0.31	-0.19	chr16_85101994_85102987	ENSG00000278214.1	LINC02139	34659	-2.1	0.61	2.84e-07	TypeI
chr16_85101994_85105194	2	0.31	-0.19	chr16_85101994_85102987	ENSG00000103175.11	WFDC1	-807644	-1.47	0.59	7.46667e-07	TypeI
chr16_85101994_85105194	2	0.31	-0.19	chr16_85101994_85102987	ENSG00000131153.9	GINS2	587582	1.77	-0.52	2.08e-05	TypeI
chr16_85101994_85105194	2	0.31	-0.19	chr16_85101994_85102987	ENSG00000140968.11	IRF8	796671	-1.33	0.52	1.84e-05	TypeI
chr16_85398790_85400792	2	0.37	-0.18	chr16_85398790_85399529	ENSG00000275088.1	AC026469.1	-253158	-2.63	0.66	6e-09	TypeI
chr16_85398790_85400792	2	0.37	-0.18	chr16_85398790_85399529	ENSG00000140968.11	IRF8	500002	-1.33	0.63	9.25e-08	TypeI
chr16_85398790_85400792	2	0.37	-0.18	chr16_85398790_85399529	ENSG00000131153.9	GINS2	290913	1.77	-0.6	3e-07	TypeI
chr16_85398790_85400792	2	0.37	-0.18	chr16_85398790_85399529	ENSG00000278214.1	LINC02139	-262009	-2.1	0.59	2.83333e-07	TypeI
chr16_85967794_85970748	6	0.4	-0.23	chr16_85967874_85969055	ENSG00000140968.11	IRF8	-69302	-1.33	0.68	0	TypeI
chr16_85967794_85970748	6	0.4	-0.23	chr16_85967874_85969055	ENSG00000268388.6	FENDRR	540634	-3.44	0.67	2.52e-09	TypeI
chr16_85967794_85970748	6	0.4	-0.23	chr16_85967874_85969055	ENSG00000275088.1	AC026469.1	-822463	-2.63	0.61	1.35e-07	TypeI
chr16_85967794_85970748	6	0.4	-0.23	chr16_85967874_85969055	ENSG00000131153.9	GINS2	-278391	1.77	-0.61	3.15e-07	TypeI
chr16_85967794_85970748	6	0.4	-0.23	chr16_85967874_85969055	ENSG00000103241.7	FOXF1	542062	-1.4	0.59	5.76e-07	TypeI
chr16_86663394_86666794	4	0.31	-0.33	chr16_86663890_86664933	ENSG00000268388.6	FENDRR	-155312	-3.44	0.77	2.1e-13	TypeI
chr16_86663394_86666794	4	0.31	-0.33	chr16_86663890_86664933	ENSG00000140968.11	IRF8	-765249	-1.33	0.7	0	TypeI
chr16_86663394_86666794	4	0.31	-0.33	chr16_86663890_86664933	ENSG00000103241.7	FOXF1	-153884	-1.4	0.68	0	TypeI
chr16_86663394_86666794	4	0.31	-0.33	chr16_86663890_86664933	ENSG00000131153.9	GINS2	-974338	1.77	-0.63	8.1e-08	TypeI
chr16_86663394_86666794	4	0.31	-0.33	chr16_86663890_86664933	ENSG00000268754.4	LINC01081	-363108	-1.77	0.5	3.78e-05	TypeI
chr16_86929429_86929853	2	1	-0.21	chr16_86929429_86929853	ENSG00000268388.6	FENDRR	-420542	-3.44	0.57	3.92e-06	TypeII
chr16_87387271_87388437	4	0.37	-0.19	chr16_87387576_87388007	ENSG00000268388.6	FENDRR	-878692	-3.44	0.6	8.73e-07	TypeII
chr16_87387271_87388437	4	0.37	-0.19	chr16_87387576_87388007	ENSG00000174990.8	CA5A	548788	-1.72	0.51	6.75e-05	Validation
chr16_88244852_88246858	2	0.41	-0.28	chr16_88245869_88246695	ENSG00000129993.15	CBFA2T3	730925	-2.09	0.64	1.17e-07	TypeI
chr16_88244852_88246858	2	0.41	-0.28	chr16_88245869_88246695	ENSG00000167513.9	CDT1	557507	2.94	-0.6	1.17e-06	TypeI
chr16_88244852_88246858	2	0.41	-0.28	chr16_88245869_88246695	ENSG00000259881.1	AC092384.2	634756	-3.24	0.57	1.65e-06	TypeI
chr16_88265245_88265889	2	0.32	-0.26	chr16_88265684_88265889	ENSG00000129993.15	CBFA2T3	711420	-2.09	0.66	4.68e-09	TypeI
chr16_88265245_88265889	2	0.32	-0.26	chr16_88265684_88265889	ENSG00000259881.1	AC092384.2	615251	-3.24	0.51	6.3e-05	TypeI
chr16_88282142_88283122	2	1	-0.28	chr16_88282142_88283122	ENSG00000129993.15	CBFA2T3	694575	-2.09	0.69	0	Validation
chr16_88282142_88283122	2	1	-0.28	chr16_88282142_88283122	ENSG00000259881.1	AC092384.2	598406	-3.24	0.67	3.69e-09	TypeII
chr16_88282142_88283122	2	1	-0.28	chr16_88282142_88283122	ENSG00000167513.9	CDT1	521157	2.94	-0.65	1.38e-08	Validation
chr16_88938392_88938992	3	0.87	-0.29	chr16_88938469_88938992	ENSG00000187741.15	FANCA	877926	1.11	-0.59	2.4e-06	Validation
chr16_88938392_88938992	3	0.87	-0.29	chr16_88938469_88938992	ENSG00000129993.15	CBFA2T3	38476	-2.09	0.57	3.2e-06	Validation
chr16_88938392_88938992	3	0.87	-0.29	chr16_88938469_88938992	ENSG00000259881.1	AC092384.2	-57692	-3.24	0.57	2.76e-06	TypeII
chr16_88938392_88938992	3	0.87	-0.29	chr16_88938469_88938992	ENSG00000167513.9	CDT1	-134941	2.94	-0.53	1.48e-05	Validation
chr16_89154493_89156696	3	0.32	-0.23	chr16_89155479_89156176	ENSG00000129993.15	CBFA2T3	-178620	-2.09	0.67	0	TypeI
chr16_89154493_89156696	3	0.32	-0.23	chr16_89155479_89156176	ENSG00000259881.1	AC092384.2	-274789	-3.24	0.66	1.32e-08	TypeI
chr16_89154493_89156696	3	0.32	-0.23	chr16_89155479_89156176	ENSG00000167513.9	CDT1	-352038	2.94	-0.64	5.86667e-08	TypeI
chr16_89154493_89156696	3	0.32	-0.23	chr16_89155479_89156176	ENSG00000187741.15	FANCA	660829	1.11	-0.58	1.32e-06	TypeI
chr16_89154493_89156696	3	0.32	-0.23	chr16_89155479_89156176	ENSG00000126856.16	PRDM7	936244	3.5	-0.51	2.2e-05	TypeI
chr16_89154493_89156696	3	0.32	-0.23	chr16_89155479_89156176	ENSG00000261327.5	AC134312.5	-968898	-1.05	0.5	3.48333e-05	TypeI
chr16_89658314_89660577	6	0.35	-0.15	chr16_89658663_89659444	ENSG00000167513.9	CDT1	-855264	2.94	-0.71	0	Validation
chr16_89658314_89660577	6	0.35	-0.15	chr16_89658663_89659444	ENSG00000129993.15	CBFA2T3	-681846	-2.09	0.68	0	Validation
chr16_89658314_89660577	6	0.35	-0.15	chr16_89658663_89659444	ENSG00000259881.1	AC092384.2	-778015	-3.24	0.66	4e-09	TypeII
chr16_89658314_89660577	6	0.35	-0.15	chr16_89658663_89659444	ENSG00000187741.15	FANCA	157603	1.11	-0.65	1.35e-08	Validation
chr16_89658314_89660577	6	0.35	-0.15	chr16_89658663_89659444	ENSG00000126856.16	PRDM7	433018	3.5	-0.6	1.84e-07	Validation
chr16_89828952_89830992	8	0.3	-0.21	chr16_89829644_89830254	ENSG00000259881.1	AC092384.2	-948911	-3.24	0.62	3.51e-07	TypeI
chr16_89828952_89830992	8	0.3	-0.21	chr16_89829644_89830254	ENSG00000187741.15	FANCA	-13292	1.11	-0.57	4.8e-06	TypeI
chr16_89828952_89830992	8	0.3	-0.21	chr16_89829644_89830254	ENSG00000129993.15	CBFA2T3	-852742	-2.09	0.56	4.8e-06	TypeI
chr17_143402_143982	3	0.52	-0.16	chr17_143402_143704	ENSG00000262003.1	AC087392.1	766079	-2.78	0.62	2.1e-07	TypeI
chr17_143402_143982	3	0.52	-0.16	chr17_143402_143704	ENSG00000262061.6	AC129507.1	187652	-2.62	0.54	1.12e-05	TypeI
chr17_1095888_1097297	2	0.38	-0.28	chr17_1095888_1096421	ENSG00000262061.6	AC129507.1	-764949	-2.62	0.51	0.000143	TypeI
chr17_1095888_1097297	2	0.4	-0.31	chr17_1096734_1097297	ENSG00000205899.4	BHLHA9	173428	-4.33	0.58	2.86e-06	TypeI
chr17_1095888_1097297	2	0.4	-0.31	chr17_1096734_1097297	ENSG00000262294.1	AC129507.2	-744377	-1.67	0.55	1.21e-05	TypeI
chr17_1095888_1097297	2	0.4	-0.31	chr17_1096734_1097297	ENSG00000186594.14	MIR22HG	620158	-1.3	0.54	1.46667e-05	TypeI
chr17_1095888_1097297	2	0.4	-0.31	chr17_1096734_1097297	ENSG00000262061.6	AC129507.1	-765810	-2.62	0.52	1.705e-05	TypeI
chr17_1097760_1099195	2	1	-0.28	chr17_1097760_1099195	ENSG00000262003.1	AC087392.1	-188845	-2.78	0.64	1.1e-07	TypeI
chr17_1097760_1099195	2	1	-0.28	chr17_1097760_1099195	ENSG00000262061.6	AC129507.1	-767272	-2.62	0.62	1.98e-07	TypeI
chr17_1097760_1099195	2	1	-0.28	chr17_1097760_1099195	ENSG00000186594.14	MIR22HG	618696	-1.3	0.57	2.82333e-06	TypeI
chr17_1176506_1178066	5	1	-0.32	chr17_1176506_1178066	ENSG00000205899.4	BHLHA9	93158	-4.33	0.6	1.56e-06	TypeII
chr17_1176506_1178066	5	1	-0.32	chr17_1176506_1178066	ENSG00000262061.6	AC129507.1	-846081	-2.62	0.54	1.44e-05	TypeII
chr17_1176506_1178066	5	1	-0.32	chr17_1176506_1178066	ENSG00000262003.1	AC087392.1	-267654	-2.78	0.54	1.44e-05	TypeII
chr17_1182506_1184706	2	0.54	-0.27	chr17_1183421_1184607	ENSG00000205899.4	BHLHA9	86430	-4.33	0.63	2.2e-07	TypeI
chr17_1182506_1184706	2	0.54	-0.27	chr17_1183421_1184607	ENSG00000262003.1	AC087392.1	-274382	-2.78	0.57	2.75e-06	TypeI
chr17_1182506_1184706	2	0.54	-0.27	chr17_1183421_1184607	ENSG00000262061.6	AC129507.1	-852809	-2.62	0.53	1.57667e-05	TypeI
chr17_1188306_1189306	5	0.41	-0.25	chr17_1188306_1188719	ENSG00000262003.1	AC087392.1	-278880	-2.78	0.52	6.6e-05	TypeI
chr17_1188306_1189306	5	0.41	-0.25	chr17_1188306_1188719	ENSG00000262061.6	AC129507.1	-857307	-2.62	0.5	6.6e-05	TypeI
chr17_1188306_1189306	5	0.41	-0.25	chr17_1188306_1188719	ENSG00000205899.4	BHLHA9	81931	-4.33	0.5	6.6e-05	TypeI
chr17_1203560_1203985	2	0.71	0.28	chr17_1203560_1203863	ENSG00000262003.1	AC087392.1	-294079	-2.78	-0.53	5.39e-05	TypeII
chr17_2889913_2891712	2	0.3	-0.28	chr17_2890437_2890977	ENSG00000108381.11	ASPA	581667	-2.17	0.59	3.33e-06	TypeI
chr17_2889913_2891712	2	0.3	-0.28	chr17_2890437_2890977	ENSG00000177602.5	HASPIN	833196	2.7	-0.53	2.25e-05	TypeI
chr17_4209105_4210705	5	0.31	0.23	chr17_4209520_4210014	ENSG00000167740.10	CYB5D2	-66599	-1.2	-0.73	0	TypeI
chr17_4209105_4210705	5	0.31	0.23	chr17_4209520_4210014	ENSG00000177602.5	HASPIN	-485864	2.7	0.71	2.73e-10	TypeI
chr17_4209105_4210705	5	0.31	0.23	chr17_4209520_4210014	ENSG00000108381.11	ASPA	-737393	-2.17	-0.59	2.66e-06	TypeI
chr17_4209105_4210705	5	0.31	0.23	chr17_4209520_4210014	ENSG00000197417.9	SHPK	-573517	-1.4	-0.55	1.575e-05	TypeI
chr17_4209105_4210705	5	0.31	0.23	chr17_4209520_4210014	ENSG00000280254.1	AC233723.2	577290	-1.09	-0.51	5.88e-05	TypeI
chr17_4209105_4210705	5	0.31	0.23	chr17_4209520_4210014	ENSG00000108515.18	ENO3	738325	-2.06	-0.5	8.4e-05	TypeI
chr17_5877839_5878844	3	0.32	-0.28	chr17_5878519_5878844	ENSG00000091622.16	PITPNM3	677873	-4.52	0.69	0	TypeI
chr17_5877839_5878844	3	0.32	-0.28	chr17_5878519_5878844	ENSG00000161929.15	SCIMP	-643821	-1.51	0.61	6.86e-07	TypeI
chr17_5877839_5878844	3	0.32	-0.28	chr17_5878519_5878844	ENSG00000132517.15	SLC52A1	-826672	-1.36	0.5	9.33333e-05	TypeI
chr17_6427080_6428080	2	0.33	-0.27	chr17_6427080_6427407	ENSG00000091622.16	PITPNM3	129311	-4.52	0.7	0	TypeI
chr17_6427080_6428080	2	0.33	-0.27	chr17_6427080_6427407	ENSG00000161944.16	ASGR2	688456	-1.21	0.64	7.8e-08	TypeI
chr17_6427080_6428080	2	0.33	-0.27	chr17_6427080_6427407	ENSG00000141485.17	SLC13A5	286133	-1.25	0.54	1.77667e-05	TypeI
chr17_6427080_6428080	2	0.33	-0.27	chr17_6427080_6427407	ENSG00000072778.20	ACADVL	789881	-1.23	0.5	8.125e-05	TypeI
chr17_6456224_6458749	2	0.3	-0.21	chr17_6456936_6457702	ENSG00000091622.16	PITPNM3	99236	-4.52	0.73	0	Validation
chr17_6456224_6458749	2	0.3	-0.21	chr17_6456936_6457702	ENSG00000072818.12	ACAP1	879210	-1.09	0.65	4.38e-08	TypeII
chr17_6456224_6458749	2	0.3	-0.21	chr17_6456936_6457702	ENSG00000161944.16	ASGR2	658381	-1.21	0.62	2.32e-07	Validation
chr17_6456224_6458749	2	0.3	-0.21	chr17_6456936_6457702	ENSG00000132514.14	CLEC10A	622988	-1.05	0.58	1.8e-06	Validation
chr17_6456224_6458749	2	0.3	-0.21	chr17_6456936_6457702	ENSG00000072778.20	ACADVL	759806	-1.23	0.55	6.72e-06	Validation
chr17_6456224_6458749	2	0.32	-0.27	chr17_6457939_6458749	ENSG00000091622.16	PITPNM3	98211	-4.52	0.69	0	TypeI
chr17_6456224_6458749	2	0.32	-0.27	chr17_6457939_6458749	ENSG00000072818.12	ACAP1	878185	-1.09	0.67	0	TypeI
chr17_6456224_6458749	2	0.32	-0.27	chr17_6457939_6458749	ENSG00000132514.14	CLEC10A	621963	-1.05	0.58	2.01e-06	TypeI
chr17_6456224_6458749	2	0.32	-0.27	chr17_6457939_6458749	ENSG00000161944.16	ASGR2	657356	-1.21	0.58	2.01e-06	TypeI
chr17_6495380_6497158	3	0.53	-0.25	chr17_6496213_6497158	ENSG00000091622.16	PITPNM3	59869	-4.52	0.73	0	Validation
chr17_6495380_6497158	3	0.53	-0.25	chr17_6496213_6497158	ENSG00000161944.16	ASGR2	619014	-1.21	0.6	1.44e-06	Validation
chr17_6495380_6497158	3	0.53	-0.25	chr17_6496213_6497158	ENSG00000072818.12	ACAP1	839843	-1.09	0.56	8e-06	TypeII
chr17_6522849_6524009	2	0.58	-0.25	chr17_6522849_6523522	ENSG00000091622.16	PITPNM3	33369	-4.52	0.63	1.86e-07	TypeI
chr17_6522849_6524009	2	0.58	-0.25	chr17_6522849_6523522	ENSG00000072818.12	ACAP1	813343	-1.09	0.63	1.86e-07	TypeI
chr17_6522849_6524009	2	0.58	-0.25	chr17_6522849_6523522	ENSG00000161944.16	ASGR2	592514	-1.21	0.54	1.84e-05	TypeI
chr17_6548182_6550297	2	0.35	-0.25	chr17_6548182_6548927	ENSG00000161944.16	ASGR2	567145	-1.21	0.71	0	TypeI
chr17_6548182_6550297	2	0.35	-0.25	chr17_6548182_6548927	ENSG00000091622.16	PITPNM3	8000	-4.52	0.65	4.92e-08	TypeI
chr17_6548182_6550297	2	0.35	-0.25	chr17_6548182_6548927	ENSG00000141485.17	SLC13A5	164822	-1.25	0.56	6.8e-06	TypeI
chr17_6548182_6550297	2	0.35	-0.25	chr17_6548182_6548927	ENSG00000072778.20	ACADVL	668570	-1.23	0.51	4.5e-05	TypeI
chr17_6548182_6550297	2	0.35	-0.25	chr17_6548182_6548927	ENSG00000072818.12	ACAP1	787974	-1.09	0.5	6.96e-05	TypeI
chr17_8945683_8948083	2	0.55	-0.26	chr17_8946773_8948083	ENSG00000065325.13	GLP2R	874778	-2.43	0.65	5e-08	TypeI
chr17_8945683_8948083	2	0.55	-0.26	chr17_8946773_8948083	ENSG00000178999.13	AURKB	-736828	3.22	-0.53	3.8e-05	TypeI
chr17_9021801_9024083	6	0.38	0.35	chr17_9022700_9023578	ENSG00000065325.13	GLP2R	799067	-2.43	-0.64	8.91e-08	TypeII
chr17_9021801_9024083	6	0.38	0.35	chr17_9022700_9023578	ENSG00000178999.13	AURKB	-812539	3.22	0.55	9.9e-06	Validation
chr17_9849283_9850791	3	0.76	-0.22	chr17_9849651_9850791	ENSG00000065325.13	GLP2R	-28015	-2.43	0.68	1.92e-09	TypeI
chr17_9849283_9850791	3	0.76	-0.22	chr17_9849651_9850791	ENSG00000187824.9	TMEM220	879802	-2.05	0.53	2.52e-05	TypeI
chr17_10061669_10063073	2	0.68	-0.31	chr17_10061669_10062627	ENSG00000065325.13	GLP2R	-239942	-2.43	0.65	3.12e-08	TypeI
chr17_10061669_10063073	2	0.68	-0.31	chr17_10061669_10062627	ENSG00000262966.2	AC005695.1	-883030	2.28	-0.52	2.56e-05	TypeI
chr17_10064168_10064687	2	0.94	-0.35	chr17_10064168_10064656	ENSG00000065325.13	GLP2R	-242206	-2.43	0.7	4.64e-10	TypeII
chr17_10064168_10064687	2	0.94	-0.35	chr17_10064168_10064656	ENSG00000187824.9	TMEM220	665611	-2.05	0.52	3.88e-05	TypeII
chr17_10087083_10088483	2	0.42	-0.29	chr17_10087621_10088207	ENSG00000065325.13	GLP2R	-265708	-2.43	0.68	3.2e-09	TypeI
chr17_10112883_10114088	3	0.35	-0.29	chr17_10112962_10113381	ENSG00000065325.13	GLP2R	-290965	-2.43	0.69	8.8e-10	TypeI
chr17_10112883_10114088	3	0.35	-0.29	chr17_10112962_10113381	ENSG00000262966.2	AC005695.1	-934053	2.28	-0.58	1.68e-06	TypeI
chr17_10112883_10114088	3	0.4	-0.27	chr17_10113605_10114088	ENSG00000065325.13	GLP2R	-291640	-2.43	0.67	4.96e-09	TypeI
chr17_10112883_10114088	3	0.4	-0.27	chr17_10113605_10114088	ENSG00000262966.2	AC005695.1	-934728	2.28	-0.55	6.8e-06	TypeI
chr17_10155483_10157374	3	0.44	-0.27	chr17_10155483_10156308	ENSG00000065325.13	GLP2R	-333689	-2.43	0.59	1.2e-06	TypeI
chr17_10170483_10172466	2	0.43	-0.27	chr17_10170730_10171580	ENSG00000065325.13	GLP2R	-348949	-2.43	0.68	2.72e-09	TypeI
chr17_10170483_10172466	2	0.43	-0.27	chr17_10170730_10171580	ENSG00000187824.9	TMEM220	558868	-2.05	0.56	6.4e-06	TypeI
chr17_10170483_10172466	2	0.43	-0.27	chr17_10170730_10171580	ENSG00000262966.2	AC005695.1	-992037	2.28	-0.5	3.4e-05	TypeI
chr17_10170483_10172466	2	0.43	-0.27	chr17_10170730_10171580	ENSG00000154914.17	USP43	-526457	-1.49	0.5	3.4e-05	TypeI
chr17_11444883_11447883	4	0.43	-0.3	chr17_11445132_11446433	ENSG00000187824.9	TMEM220	-715759	-2.05	0.6	9.6e-07	TypeI
chr17_11444883_11447883	4	0.43	-0.3	chr17_11445132_11446433	ENSG00000263400.8	TMEM220-AS1	-716005	-1.63	0.51	5.1e-05	TypeI
chr17_15287483_15290339	2	0.34	-0.26	chr17_15289286_15290253	ENSG00000276855.1	AC015922.3	499246	-1.07	0.65	8.16e-08	TypeI
chr17_15287483_15290339	2	0.34	-0.26	chr17_15289286_15290253	ENSG00000141027.21	NCOR1	928415	-1.06	0.63	2.46e-07	TypeI
chr17_15287483_15290339	2	0.34	-0.26	chr17_15289286_15290253	ENSG00000125430.9	HS3ST3B1	-988688	-1.39	0.57	4.4e-06	TypeI
chr17_15287483_15290339	2	0.34	-0.26	chr17_15289286_15290253	ENSG00000275413.1	AC002553.2	733883	-2.31	0.5	4.8e-05	TypeI
chr17_16989286_16990486	2	0.75	-0.17	chr17_16989434_16990336	ENSG00000133027.18	PEMT	601823	-2.04	0.63	5.67e-07	TypeI
chr17_16989286_16990486	2	0.75	-0.17	chr17_16989434_16990336	ENSG00000141027.21	NCOR1	-771700	-1.06	0.62	5.67e-07	TypeI
chr17_16989286_16990486	2	0.75	-0.17	chr17_16989434_16990336	ENSG00000205312.8	KRT17P4	-137108	-3.97	0.57	3.12667e-06	TypeI
chr17_17723287_17725054	3	0.47	0.4	chr17_17723370_17724206	ENSG00000133027.18	PEMT	-132080	-2.04	-0.56	3.23e-05	TypeII
chr17_17723287_17725054	3	0.47	0.4	chr17_17723370_17724206	ENSG00000205312.8	KRT17P4	-871011	-3.97	-0.53	3.74e-05	TypeII
chr17_17723287_17725054	3	0.47	0.4	chr17_17723370_17724206	ENSG00000108551.5	RASD1	-227393	-1.83	-0.53	4.59e-05	Validation
chr17_17723287_17725054	3	0.47	0.4	chr17_17723370_17724206	ENSG00000205309.14	NT5M	-420453	1.14	0.51	5.78e-05	Validation
chr17_17723287_17725054	3	0.47	0.4	chr17_17723370_17724206	ENSG00000273018.7	FAM106A	827917	-1.11	-0.5	5.78e-05	TypeII
chr17_19781176_19782028	2	0.53	-0.17	chr17_19781176_19781628	ENSG00000128482.16	RNF112	-370277	-1.03	0.65	4.2e-08	TypeI
chr17_19781176_19782028	2	0.53	-0.17	chr17_19781176_19781628	ENSG00000166482.12	MFAP4	-394212	-1.41	0.57	3.85e-06	TypeI
chr17_20915887_20916887	2	0.4	-0.26	chr17_20916482_20916887	ENSG00000034152.19	MAP2K3	367987	-1.21	0.52	8.4e-05	TypeI
chr17_27557574_27559996	8	0.48	-0.24	chr17_27558519_27559679	ENSG00000267259.1	ERVE-1	676182	-3.75	0.64	2.9e-08	TypeI
chr17_27645774_27647450	2	0.3	-0.3	chr17_27646145_27646652	ENSG00000267259.1	ERVE-1	588882	-3.75	0.5	0.000132	TypeI
chr17_28964719_28966182	3	0.38	-0.25	chr17_28964779_28965339	ENSG00000267259.1	ERVE-1	-729778	-3.75	0.54	4.07e-05	TypeI
chr17_34849643_34850849	3	0.39	-0.29	chr17_34849643_34850119	ENSG00000181291.8	TMEM132E	-270394	-2.4	0.77	0	TypeI
chr17_34849643_34850849	3	0.39	-0.29	chr17_34849643_34850119	ENSG00000205045.11	SLFN12L	637976	-1.09	0.62	9.66667e-08	TypeI
chr17_34849643_34850849	3	0.39	-0.29	chr17_34849643_34850119	ENSG00000267369.1	TAF5LP1	648337	-1.56	0.62	9.66667e-08	TypeI
chr17_34849643_34850849	3	0.39	-0.29	chr17_34849643_34850119	ENSG00000108691.9	CCL2	-594663	-1.78	0.57	2.4e-06	TypeI
chr17_34849643_34850849	3	0.39	-0.29	chr17_34849643_34850119	ENSG00000267074.1	AC015911.3	660389	-1.05	0.57	1.6e-06	TypeI
chr17_35062883_35063349	2	0.6	-0.2	chr17_35063069_35063349	ENSG00000181291.8	TMEM132E	-483722	-2.4	0.7	0	TypeI
chr17_35062883_35063349	2	0.6	-0.2	chr17_35063069_35063349	ENSG00000267369.1	TAF5LP1	435009	-1.56	0.66	1.6e-08	TypeI
chr17_35062883_35063349	2	0.6	-0.2	chr17_35063069_35063349	ENSG00000271503.6	CCL5	817584	-1.28	0.61	7.46667e-07	TypeI
chr17_35062883_35063349	2	0.6	-0.2	chr17_35063069_35063349	ENSG00000267074.1	AC015911.3	447061	-1.05	0.58	1.56e-06	TypeI
chr17_35062883_35063349	2	0.6	-0.2	chr17_35063069_35063349	ENSG00000205045.11	SLFN12L	424648	-1.09	0.56	4.16e-06	TypeI
chr17_35062883_35063349	2	0.6	-0.2	chr17_35063069_35063349	ENSG00000108691.9	CCL2	-807991	-1.78	0.5	6.13333e-05	TypeI
chr17_35523581_35525381	2	0.3	-0.31	chr17_35524846_35525381	ENSG00000181291.8	TMEM132E	-945626	-2.4	0.72	0	TypeI
chr17_35523581_35525381	2	0.3	-0.31	chr17_35524846_35525381	ENSG00000271503.6	CCL5	355679	-1.28	0.59	3.42e-06	TypeI
chr17_35523581_35525381	2	0.3	-0.31	chr17_35524846_35525381	ENSG00000278023.7	RDM1	405659	3.07	-0.57	3.72e-06	TypeI
chr17_35523581_35525381	2	0.3	-0.31	chr17_35524846_35525381	ENSG00000267369.1	TAF5LP1	-26895	-1.56	0.56	4.5e-06	TypeI
chr17_35523581_35525381	2	0.3	-0.31	chr17_35524846_35525381	ENSG00000277632.2	CCL3	565055	-1.6	0.55	8.28e-06	TypeI
chr17_35523581_35525381	2	0.3	-0.31	chr17_35524846_35525381	ENSG00000205045.11	SLFN12L	-37256	-1.09	0.52	1.89e-05	TypeI
chr17_35523581_35525381	2	0.3	-0.31	chr17_35524846_35525381	ENSG00000267074.1	AC015911.3	-14843	-1.05	0.51	3.15e-05	TypeI
chr17_35523581_35525381	2	0.3	-0.31	chr17_35524846_35525381	ENSG00000274736.5	CCL23	492858	-3.01	0.51	3.15e-05	TypeI
chr17_35523581_35525381	2	0.3	-0.31	chr17_35524846_35525381	ENSG00000275302.2	CCL4	578713	-1.4	0.51	3.4e-05	TypeI
chr17_35547781_35549981	2	0.33	-0.22	chr17_35548352_35549083	ENSG00000181291.8	TMEM132E	-969230	-2.4	0.63	6.27e-07	Validation
chr17_35547781_35549981	2	0.33	-0.22	chr17_35548352_35549083	ENSG00000267369.1	TAF5LP1	-50499	-1.56	0.6	8.835e-07	TypeII
chr17_35547781_35549981	2	0.33	-0.22	chr17_35548352_35549083	ENSG00000205045.11	SLFN12L	-60860	-1.09	0.57	3.61e-06	Validation
chr17_35547781_35549981	2	0.33	-0.22	chr17_35548352_35549083	ENSG00000271503.6	CCL5	332075	-1.28	0.57	4.465e-06	Validation
chr17_35547781_35549981	2	0.33	-0.22	chr17_35548352_35549083	ENSG00000267074.1	AC015911.3	-38447	-1.05	0.54	1.026e-05	TypeII
chr17_35547781_35549981	2	0.33	-0.22	chr17_35548352_35549083	ENSG00000276409.5	CCL14	438286	-2.13	0.51	5.38333e-05	Validation
chr17_39110118_39111747	4	0.33	-0.27	chr17_39111031_39111576	ENSG00000276170.4	AC244153.1	-658859	-1.6	0.62	8.14e-07	TypeI
chr17_40113608_40114520	5	0.32	-0.25	chr17_40114202_40114491	ENSG00000094804.12	CDC6	173532	3.49	-0.5	0.000264	TypeI
chr17_41402885_41405149	2	0.35	-0.35	chr17_41404184_41404983	ENSG00000131747.15	TOP2A	-986687	4.3	-0.58	9e-06	TypeI
chr17_41402885_41405149	2	0.35	-0.35	chr17_41404184_41404983	ENSG00000171446.7	KRT27	-622033	-2.2	0.55	1.05e-05	TypeI
chr17_41402885_41405149	2	0.35	-0.35	chr17_41404184_41404983	ENSG00000126337.13	KRT36	87962	-2.03	0.53	2.7e-05	TypeI
chr17_41402885_41405149	2	0.35	-0.35	chr17_41404184_41404983	ENSG00000131473.17	ACLY	525958	1.58	-0.52	3.1875e-05	TypeI
chr17_41402885_41405149	2	0.35	-0.35	chr17_41404184_41404983	ENSG00000141753.7	IGFBP4	-961133	-1.19	0.5	6.6e-05	TypeI
chr17_41836608_41836853	2	0.98	-0.19	chr17_41836608_41836849	ENSG00000131473.17	ACLY	93813	1.58	-0.66	4.42e-08	Validation
chr17_41836608_41836853	2	0.98	-0.19	chr17_41836608_41836849	ENSG00000131462.9	TUBG1	772912	1.27	-0.62	6.205e-07	Validation
chr17_41836608_41836853	2	0.98	-0.19	chr17_41836608_41836849	ENSG00000141696.13	P3H4	-24124	1.65	-0.61	6.375e-07	TypeII
chr17_41836608_41836853	2	0.98	-0.19	chr17_41836608_41836849	ENSG00000131470.15	PSMC3IP	741102	1.62	-0.61	6.375e-07	Validation
chr17_42067451_42068148	4	0.48	-0.17	chr17_42067816_42068148	ENSG00000131462.9	TUBG1	541659	1.27	-0.58	8.93e-06	TypeI
chr17_43583799_43585668	2	0.33	-0.2	chr17_43584600_43585221	ENSG00000125319.15	HROB	556995	1.77	-0.6	4.14e-06	TypeI
chr17_43583799_43585668	2	0.33	-0.2	chr17_43584600_43585221	ENSG00000131462.9	TUBG1	-975269	1.27	-0.58	5.67e-06	TypeI
chr17_43583799_43585668	2	0.33	-0.2	chr17_43584600_43585221	ENSG00000161682.15	FAM171A2	778942	2.38	-0.54	3.12e-05	TypeI
chr17_43583799_43585668	2	0.33	-0.2	chr17_43584600_43585221	ENSG00000131482.10	G6PC	-684113	-1.51	0.53	3.42e-05	TypeI
chr17_43583799_43585668	2	0.33	-0.2	chr17_43584600_43585221	ENSG00000108828.16	VAT1	-559787	1.1	-0.51	5.04e-05	TypeI
chr17_44959892_44960441	2	0.79	0.22	chr17_44959952_44960384	ENSG00000131097.7	HIGD1B	-113815	2.64	0.57	1.32e-05	Validation
chr17_44959892_44960441	2	0.79	0.22	chr17_44959952_44960384	ENSG00000131094.4	C1QL1	8135	4.22	0.53	5.8e-05	Validation
chr17_47737634_47740834	3	0.67	-0.3	chr17_47738677_47740826	ENSG00000141293.16	SKAP1	690523	-2.38	0.67	0	TypeI
chr17_50159639_50160839	3	0.38	-0.2	chr17_50160348_50160809	ENSG00000154920.15	EME1	212641	3.17	-0.67	6.16e-09	TypeI
chr17_50159639_50160839	3	0.38	-0.2	chr17_50160348_50160809	ENSG00000173868.12	PHOSPHO1	-929791	-1.56	0.64	3.685e-08	TypeI
chr17_50159639_50160839	3	0.38	-0.2	chr17_50160348_50160809	ENSG00000064300.9	NGFR	-665285	-1.92	0.64	7.7e-08	TypeI
chr17_61400678_61402321	4	0.82	0.32	chr17_61400966_61402321	ENSG00000121075.11	TBX4	50760	5.96	0.62	1.9e-07	Validation
chr17_61400678_61402321	4	0.82	0.32	chr17_61400966_61402321	ENSG00000187013.4	LINC02875	10107	2.58	0.58	1.075e-06	TypeII
chr17_61400678_61402321	4	0.82	0.32	chr17_61400966_61402321	ENSG00000136492.9	BRIP1	461884	1.68	0.51	3e-05	Validation
chr17_61402948_61406007	3	0.4	0.26	chr17_61404312_61405548	ENSG00000187013.4	LINC02875	6821	2.58	0.58	1.65e-06	TypeII
chr17_61402948_61406007	3	0.4	0.26	chr17_61404312_61405548	ENSG00000121075.11	TBX4	47474	5.96	0.56	2.425e-06	Validation
chr17_61402948_61406007	3	0.4	0.26	chr17_61404312_61405548	ENSG00000136492.9	BRIP1	458598	1.68	0.56	2.5e-06	Validation
chr17_61454186_61455411	5	0.59	0.29	chr17_61454186_61454909	ENSG00000187013.4	LINC02875	-42796	2.58	0.63	6e-08	TypeII
chr17_61454186_61455411	5	0.59	0.29	chr17_61454186_61454909	ENSG00000121075.11	TBX4	-2143	5.96	0.62	6e-08	Validation
chr17_61454186_61455411	5	0.59	0.29	chr17_61454186_61454909	ENSG00000136492.9	BRIP1	408980	1.68	0.55	3.5e-06	TypeII
chr17_62030239_62030731	2	0.94	0.15	chr17_62030268_62030731	ENSG00000286997.1	AC005856.1	-894530	-1.14	-0.5	7.8e-05	TypeI
chr17_63432439_63434439	8	0.34	-0.22	chr17_63432439_63433125	ENSG00000173826.15	KCNH6	90552	5.05	-0.53	1.11e-05	TypeI
chr17_70085059_70088059	2	0.3	-0.35	chr17_70085169_70086080	ENSG00000153822.14	KCNJ16	-32195	-2.03	0.72	2.2e-11	TypeI
chr17_70120259_70122059	3	0.4	-0.31	chr17_70121332_70122059	ENSG00000153822.14	KCNJ16	-68266	-2.03	0.56	2.4e-06	TypeI
chr17_74468061_74471661	4	0.38	-0.19	chr17_74469430_74470795	ENSG00000109066.14	TMEM104	306386	1.06	-0.51	0.000216	TypeI
chr17_74476661_74480061	4	0.49	-0.29	chr17_74478402_74480061	ENSG00000196169.15	KIF19	-153021	-2.88	0.75	0	TypeI
chr17_74476661_74480061	4	0.49	-0.29	chr17_74478402_74480061	ENSG00000263586.1	HID1-AS1	491472	-2.44	0.67	4.56e-09	TypeI
chr17_74476661_74480061	4	0.49	-0.29	chr17_74478402_74480061	ENSG00000170190.16	SLC16A5	608495	-1.02	0.65	2.64e-08	TypeI
chr17_74476661_74480061	4	0.49	-0.29	chr17_74478402_74480061	ENSG00000189159.16	JPT1	689049	1.24	-0.62	2.46e-07	TypeI
chr17_74476661_74480061	4	0.49	-0.29	chr17_74478402_74480061	ENSG00000167851.15	CD300A	-12832	-1.17	0.6	3.6e-07	TypeI
chr17_74476661_74480061	4	0.49	-0.29	chr17_74478402_74480061	ENSG00000109066.14	TMEM104	297267	1.06	-0.58	9.6e-07	TypeI
chr17_74476661_74480061	4	0.49	-0.29	chr17_74478402_74480061	ENSG00000263843.1	AC022211.2	792137	1.07	-0.54	7.2e-06	TypeI
chr17_74476661_74480061	4	0.49	-0.29	chr17_74478402_74480061	ENSG00000186407.7	CD300E	144506	-1.51	0.52	1.26e-05	TypeI
chr17_74476661_74480061	4	0.49	-0.29	chr17_74478402_74480061	ENSG00000284690.3	CD300H	88111	-1.13	0.5	2.4e-05	TypeI
chr17_75588576_75589158	2	0.36	0.29	chr17_75588576_75588788	ENSG00000170190.16	SLC16A5	-500955	-1.02	-0.64	2.34e-07	TypeI
chr17_75588576_75589158	2	0.36	0.29	chr17_75588576_75588788	ENSG00000263586.1	HID1-AS1	-617978	-2.44	-0.57	5.13e-06	TypeI
chr17_75588576_75589158	2	0.36	0.29	chr17_75588576_75588788	ENSG00000109066.14	TMEM104	-812183	1.06	0.55	1.26e-05	TypeI
chr17_75614223_75614830	3	0.43	-0.17	chr17_75614326_75614586	ENSG00000263586.1	HID1-AS1	-643752	-2.44	0.63	2.55e-07	TypeI
chr17_75614223_75614830	3	0.43	-0.17	chr17_75614326_75614586	ENSG00000189159.16	JPT1	-446175	1.24	-0.52	7.82e-05	TypeI
chr17_75754905_75755319	2	0.62	-0.19	chr17_75754905_75755162	ENSG00000109066.14	TMEM104	-978534	1.06	-0.56	1.87e-05	TypeI
chr17_75754905_75755319	2	0.62	-0.19	chr17_75754905_75755162	ENSG00000141576.16	RNF157	485459	2.46	-0.55	1.87e-05	TypeI
chr17_75754905_75755319	2	0.62	-0.19	chr17_75754905_75755162	ENSG00000070526.15	ST6GALNAC1	888752	-1.06	0.5	0.000130333	TypeI
chr17_75850577_75851906	4	0.32	0.18	chr17_75851144_75851569	ENSG00000161533.12	ACOX1	127820	-1.14	-0.56	3.04e-05	Validation
chr17_75850577_75851906	4	0.32	0.18	chr17_75851144_75851569	ENSG00000176170.14	SPHK1	525227	2.5	0.53	5.76e-05	TypeII
chr17_75921919_75923119	2	0.36	0.25	chr17_75922301_75922728	ENSG00000189159.16	JPT1	-754233	1.24	0.69	0	TypeI
chr17_75921919_75923119	2	0.36	0.25	chr17_75922301_75922728	ENSG00000263586.1	HID1-AS1	-951810	-2.44	-0.61	5.04e-07	TypeI
chr17_75921919_75923119	2	0.36	0.25	chr17_75922301_75922728	ENSG00000161533.12	ACOX1	56662	-1.14	-0.6	1.12e-06	TypeI
chr17_75921919_75923119	2	0.36	0.25	chr17_75922301_75922728	ENSG00000129667.13	RHBDF2	579275	1.07	0.57	3.28e-06	TypeI
chr17_75921919_75923119	2	0.36	0.25	chr17_75922301_75922728	ENSG00000141576.16	RNF157	317978	2.46	0.52	3.52e-05	TypeI
chr17_77429007_77429443	3	0.92	0.26	chr17_77429042_77429443	ENSG00000089685.15	BIRC5	784943	3.79	0.6	2.34e-06	Validation
chr17_77429007_77429443	3	0.92	0.26	chr17_77429042_77429443	ENSG00000167900.12	TK1	757990	2.15	0.5	0.000164667	Validation
chr17_77609578_77611204	2	0.59	-0.28	chr17_77609578_77610536	ENSG00000167900.12	TK1	577176	2.15	-0.68	0	TypeI
chr17_77609578_77611204	2	0.59	-0.28	chr17_77609578_77610536	ENSG00000089685.15	BIRC5	604129	3.79	-0.66	1.65e-08	TypeI
chr17_77609578_77611204	2	0.59	-0.28	chr17_77609578_77610536	ENSG00000167895.15	TMC8	520713	-1.33	0.58	1.56667e-06	TypeI
chr17_77614918_77616838	9	0.36	-0.3	chr17_77614918_77615613	ENSG00000167895.15	TMC8	515504	-1.33	0.7	0	TypeI
chr17_77614918_77616838	9	0.36	-0.3	chr17_77614918_77615613	ENSG00000167900.12	TK1	571967	2.15	-0.65	2.05e-08	TypeI
chr17_77614918_77616838	9	0.36	-0.3	chr17_77614918_77615613	ENSG00000089685.15	BIRC5	598920	3.79	-0.65	2.8e-08	TypeI
chr17_77614918_77616838	9	0.36	-0.3	chr17_77614918_77615613	ENSG00000070526.15	ST6GALNAC1	-971479	-1.06	0.52	1.725e-05	TypeI
chr17_78364803_78367731	3	0.3	-0.26	chr17_78366164_78367040	ENSG00000167895.15	TMC8	-235832	-1.33	0.51	0.00015	TypeI
chr17_78534928_78536141	3	0.33	-0.24	chr17_78535041_78535445	ENSG00000173918.15	C1QTNF1	487571	-1.07	0.61	1e-06	TypeI
chr17_78534928_78536141	3	0.33	-0.24	chr17_78535041_78535445	ENSG00000167895.15	TMC8	-404473	-1.33	0.59	1.45e-06	TypeI
chr17_78534928_78536141	3	0.33	-0.24	chr17_78535041_78535445	ENSG00000167900.12	TK1	-348010	2.15	-0.55	8.66667e-06	TypeI
chr17_79711555_79718257	2	0.35	-0.28	chr17_79713096_79715423	ENSG00000262585.1	LINC01979	212465	-1.78	0.71	4.2e-10	TypeII
chr17_79711555_79718257	2	0.35	-0.28	chr17_79713096_79715423	ENSG00000173918.15	C1QTNF1	-691445	-1.07	0.65	5.25e-08	TypeII
chr17_79711555_79718257	2	0.35	-0.28	chr17_79713096_79715423	ENSG00000262172.1	AC116025.2	278581	3.87	-0.63	5.6e-08	TypeII
chr17_79711555_79718257	2	0.35	-0.28	chr17_79713096_79715423	ENSG00000141570.11	CBX8	87423	1.11	-0.6	8.05e-07	TypeII
chr17_79711555_79718257	2	0.35	-0.28	chr17_79713096_79715423	ENSG00000173894.11	CBX2	63888	3.04	-0.58	1.736e-06	TypeII
chr17_79711555_79718257	2	0.35	-0.28	chr17_79713096_79715423	ENSG00000167291.16	TBC1D16	321612	1.48	-0.57	2.12333e-06	TypeII
chr17_79711555_79718257	2	0.35	-0.28	chr17_79713096_79715423	ENSG00000141582.15	CBX4	125180	1.08	-0.5	5.6e-05	TypeII
chr17_79731390_79732038	3	0.71	-0.22	chr17_79731457_79731918	ENSG00000141570.11	CBX8	69995	1.11	-0.54	2.33333e-05	TypeI
chr17_79731390_79732038	3	0.71	-0.22	chr17_79731457_79731918	ENSG00000167291.16	TBC1D16	304184	1.48	-0.54	2.33333e-05	TypeI
chr17_79731390_79732038	3	0.71	-0.22	chr17_79731457_79731918	ENSG00000262172.1	AC116025.2	261153	3.87	-0.54	2.33333e-05	TypeI
chr17_79731390_79732038	3	0.71	-0.22	chr17_79731457_79731918	ENSG00000141582.15	CBX4	107752	1.08	-0.52	3.325e-05	TypeI
chr17_79731390_79732038	3	0.71	-0.22	chr17_79731457_79731918	ENSG00000173894.11	CBX2	46460	3.04	-0.51	4.48e-05	TypeI
chr17_80968526_80969663	2	0.58	-0.25	chr17_80968526_80969183	ENSG00000262172.1	AC116025.2	-976013	3.87	-0.71	4.96e-10	TypeI
chr17_80968526_80969663	2	0.58	-0.25	chr17_80968526_80969183	ENSG00000167291.16	TBC1D16	-932982	1.48	-0.55	2.08e-05	TypeI
chr17_80968526_80969663	2	0.58	-0.25	chr17_80968526_80969183	ENSG00000185359.14	HGS	714471	1.04	-0.53	3.78667e-05	TypeI
chr17_80968526_80969663	2	0.58	-0.25	chr17_80968526_80969183	ENSG00000141577.14	CEP131	254144	1.42	-0.5	8.8e-05	TypeI
chr17_81083984_81084800	4	0.3	0.16	chr17_81084553_81084800	ENSG00000169738.8	DCXR	953032	-2.04	-0.64	3.52e-07	TypeI
chr17_81083984_81084800	4	0.3	0.16	chr17_81084553_81084800	ENSG00000279372.1	AC137723.1	951123	-1.68	-0.61	5.2e-07	TypeI
chr17_81083984_81084800	4	0.3	0.16	chr17_81084553_81084800	ENSG00000141577.14	CEP131	138322	1.42	0.57	4.96e-06	TypeI
chr17_81083984_81084800	4	0.3	0.16	chr17_81084553_81084800	ENSG00000264569.1	DCXR-DT	953228	-1.15	-0.56	6e-06	TypeI
chr17_81307952_81308800	5	0.58	-0.22	chr17_81308305_81308800	ENSG00000185359.14	HGS	374773	1.04	-0.62	1.404e-06	TypeI
chr17_81307952_81308800	5	0.58	-0.22	chr17_81308305_81308800	ENSG00000185527.12	PDE6G	354559	-1.08	0.56	1.56e-05	TypeI
chr17_81307952_81308800	5	0.58	-0.22	chr17_81308305_81308800	ENSG00000141577.14	CEP131	-85553	1.42	-0.55	1.56e-05	TypeI
chr17_81365000_81366842	5	0.31	0.27	chr17_81365000_81365572	ENSG00000185359.14	HGS	318040	1.04	0.56	1.8e-05	Validation
chr17_81365000_81366842	5	0.31	0.27	chr17_81365000_81365572	ENSG00000182459.5	TEX19	993961	3.57	0.55	1.8e-05	TypeII
chr17_81365000_81366842	5	0.31	0.27	chr17_81365000_81365572	ENSG00000141577.14	CEP131	-142287	1.42	0.54	3.13333e-05	TypeII
chr17_81365000_81366842	5	0.31	0.27	chr17_81365000_81365572	ENSG00000265688.2	MAFG-DT	562543	3.03	0.53	3.7e-05	TypeII
chr17_81637510_81637974	2	0.58	-0.17	chr17_81637596_81637865	ENSG00000141562.18	NARF	820449	1.07	-0.6	3.78e-06	TypeI
chr17_81637510_81637974	2	0.58	-0.17	chr17_81637596_81637865	ENSG00000185359.14	HGS	45595	1.04	-0.56	1.785e-05	TypeI
chr17_81637510_81637974	2	0.58	-0.17	chr17_81637596_81637865	ENSG00000185527.12	PDE6G	25381	-1.08	0.53	4.97e-05	TypeI
chr17_81637510_81637974	2	0.58	-0.17	chr17_81637596_81637865	ENSG00000182459.5	TEX19	721516	3.57	-0.51	5.25e-05	TypeI
chr17_81637510_81637974	2	0.58	-0.17	chr17_81637596_81637865	ENSG00000141577.14	CEP131	-414731	1.42	-0.5	0.000105	TypeI
chr17_81637510_81637974	2	0.58	-0.17	chr17_81637596_81637865	ENSG00000265688.2	MAFG-DT	290098	3.03	-0.5	0.000105	TypeI
chr17_82204932_82207324	7	0.31	-0.19	chr17_82204932_82205685	ENSG00000141562.18	NARF	252871	1.07	-0.66	5.8e-08	Validation
chr17_82204932_82207324	7	0.31	-0.19	chr17_82204932_82205685	ENSG00000185359.14	HGS	-521982	1.04	-0.64	1.9e-07	Validation
chr17_82204932_82207324	7	0.31	-0.19	chr17_82204932_82205685	ENSG00000141577.14	CEP131	-982309	1.42	-0.61	5.93333e-07	TypeII
chr17_82204932_82207324	7	0.31	-0.19	chr17_82204932_82205685	ENSG00000265688.2	MAFG-DT	-277479	3.03	-0.55	1.15e-05	TypeII
chr17_82204932_82207324	7	0.31	-0.19	chr17_82204932_82205685	ENSG00000185527.12	PDE6G	-542196	-1.08	0.54	1.36e-05	TypeII
chr17_82380585_82381927	3	0.82	-0.18	chr17_82380711_82381816	ENSG00000182459.5	TEX19	-22016	3.57	-0.67	1.159e-08	TypeI
chr17_82380585_82381927	3	0.82	-0.18	chr17_82380711_82381816	ENSG00000185359.14	HGS	-697937	1.04	-0.6	2.375e-06	TypeI
chr17_82380585_82381927	3	0.82	-0.18	chr17_82380711_82381816	ENSG00000185527.12	PDE6G	-718151	-1.08	0.54	1.8525e-05	TypeI
chr17_82380585_82381927	3	0.82	-0.18	chr17_82380711_82381816	ENSG00000141562.18	NARF	76916	1.07	-0.54	1.8525e-05	TypeI
chr17_82380585_82381927	3	0.82	-0.18	chr17_82380711_82381816	ENSG00000169738.8	DCXR	-343554	-2.04	0.52	4.18e-05	TypeI
chr17_82380585_82381927	3	0.82	-0.18	chr17_82380711_82381816	ENSG00000265688.2	MAFG-DT	-453434	3.03	-0.51	4.43333e-05	TypeI
chr17_82380585_82381927	3	0.82	-0.18	chr17_82380711_82381816	ENSG00000279372.1	AC137723.1	-345463	-1.68	0.5	5.7e-05	TypeI
chr17_83153881_83154494	2	0.54	-0.25	chr17_83153881_83154211	ENSG00000141562.18	NARF	-695866	1.07	-0.69	0	TypeI
chr17_83202431_83205231	6	0.31	-0.22	chr17_83202438_83203295	ENSG00000182459.5	TEX19	-843619	3.57	-0.58	2.03e-06	TypeI
chr17_83202431_83205231	6	0.31	-0.22	chr17_83202438_83203295	ENSG00000141562.18	NARF	-744686	1.07	-0.56	4.55e-06	TypeI
chr18_2485543_2487001	3	0.34	-0.3	chr18_2485543_2486039	ENSG00000263745.7	AP005230.1	3635	5.23	-0.5	6.9e-05	TypeI
chr18_2485543_2487001	3	0.34	-0.3	chr18_2485543_2486039	ENSG00000080986.13	NDC80	85766	3.37	-0.5	6.9e-05	TypeI
chr18_4181308_4183109	3	0.44	-0.3	chr18_4181392_4182178	ENSG00000263724.2	DLGAP1-AS3	-303727	-3.27	0.56	2.76e-06	TypeI
chr18_12701303_12702020	4	0.35	-0.26	chr18_12701386_12701639	ENSG00000267286.1	AP001198.2	484104	-1.52	0.57	1.65e-06	TypeI
chr18_24394636_24396836	4	0.44	-0.18	chr18_24395506_24396474	ENSG00000141458.13	NPC1	-809484	1.15	-0.5	0.000126	TypeI
chr18_31041477_31041903	3	1	0.24	chr18_31041477_31041903	ENSG00000101695.9	RNF125	977135	-1.88	-0.58	2.55e-06	Validation
chr18_31041477_31041903	3	1	0.24	chr18_31041477_31041903	ENSG00000118271.12	TTR	515319	-2.35	-0.52	2.75e-05	Validation
chr18_39406436_39407836	6	0.31	-0.24	chr18_39406762_39407194	ENSG00000283458.1	AC011139.1	-92738	-5.83	0.65	8.4e-09	TypeI
chr18_57583768_57586112	7	0.37	-0.2	chr18_57585207_57586078	ENSG00000258609.3	LINC-ROR	-513523	4.67	-0.51	5.6e-05	TypeII
chr18_59452768_59454568	3	0.3	-0.22	chr18_59452768_59453305	ENSG00000183287.14	CCBE1	244625	-4.31	0.61	1.68e-07	TypeI
chr18_59622168_59625168	3	0.3	-0.19	chr18_59623130_59624034	ENSG00000183287.14	CCBE1	74080	-4.31	0.69	4.8e-10	TypeI
chr18_59689968_59691085	2	0.62	-0.16	chr18_59690286_59690982	ENSG00000183287.14	CCBE1	7028	-4.31	0.63	4.2e-08	TypeI
chr18_59822768_59823768	2	0.7	-0.24	chr18_59823029_59823728	ENSG00000183287.14	CCBE1	-125716	-4.31	0.67	2.19e-09	TypeI
chr18_69756585_69758049	2	0.49	-0.31	chr18_69756585_69757303	ENSG00000150637.9	CD226	204859	-1.7	0.59	1.32e-06	TypeI
chr18_69756585_69758049	2	0.49	-0.31	chr18_69756585_69757303	ENSG00000263417.4	GTSCR1	893800	-3.67	0.53	1.18e-05	TypeI
chr18_74082637_74083869	2	0.53	-0.25	chr18_74083094_74083741	ENSG00000150656.15	CNDP1	451082	-4.52	0.54	6.9e-06	TypeI
chr18_74082637_74083869	2	0.53	-0.25	chr18_74083094_74083741	ENSG00000141665.13	FBXO15	64425	-1.09	0.52	1.26e-05	TypeI
chr18_76544243_76548043	3	0.41	-0.27	chr18_76546469_76548043	ENSG00000265717.1	AC103808.3	-292042	4.8	-0.63	3.3e-08	TypeI
chr18_76610360_76611643	5	0.41	-0.3	chr18_76610360_76610888	ENSG00000265717.1	AC103808.3	-355410	4.8	-0.59	6e-07	TypeI
chr18_76622095_76623643	5	0.5	-0.3	chr18_76622613_76623382	ENSG00000265717.1	AC103808.3	-367783	4.8	-0.53	1.47e-05	TypeI
chr18_76992627_76995011	2	0.36	-0.16	chr18_76992627_76993481	ENSG00000265717.1	AC103808.3	-737840	4.8	-0.6	3.6e-07	TypeI
chr18_76992627_76995011	2	0.36	-0.16	chr18_76992627_76993481	ENSG00000278107.1	AC027575.2	-187318	-1.12	0.51	2.55e-05	TypeI
chr18_77181644_77183044	7	0.77	-0.2	chr18_77181783_77182855	ENSG00000265717.1	AC103808.3	-927105	4.8	-0.59	6.6e-07	TypeI
chr18_77181644_77183044	7	0.77	-0.2	chr18_77181783_77182855	ENSG00000275178.1	AC018529.1	-89233	-1.5	0.52	1.305e-05	TypeI
chr18_79587707_79591163	2	0.34	-0.29	chr18_79589979_79591163	ENSG00000286186.1	AC018445.5	-124728	-1.33	0.52	2.48e-05	TypeI
chr19_574093_574348	2	1	-0.3	chr19_574093_574348	ENSG00000197540.8	GZMM	-30186	-1.61	0.61	2.24e-06	TypeI
chr19_574093_574348	2	1	-0.3	chr19_574093_574348	ENSG00000197766.8	CFD	285443	-1.53	0.59	2.72e-06	TypeI
chr19_616242_616633	2	0.71	0.33	chr19_616242_616520	ENSG00000197766.8	CFD	243283	-1.53	-0.59	4.8e-06	Validation
chr19_616242_616633	2	0.71	0.33	chr19_616242_616520	ENSG00000197540.8	GZMM	-72347	-1.61	-0.52	8e-05	Validation
chr19_1016349_1016814	2	0.48	0.2	chr19_1016572_1016795	ENSG00000130005.13	GAMT	384886	-1.08	-0.56	3.06e-05	TypeI
chr19_1593138_1593928	3	0.54	-0.22	chr19_1593503_1593928	ENSG00000099860.9	GADD45B	882406	-2.38	0.59	7.41e-06	TypeI
chr19_1593138_1593928	3	0.54	-0.22	chr19_1593503_1593928	ENSG00000197766.8	CFD	-734051	-1.53	0.53	7.41e-05	TypeI
chr19_1795790_1796772	4	0.35	-0.24	chr19_1796429_1796772	ENSG00000099860.9	GADD45B	679521	-2.38	0.58	1.054e-05	Validation
chr19_2943794_2944695	3	0.46	-0.18	chr19_2943961_2944372	ENSG00000099860.9	GADD45B	-468044	-2.38	0.66	1.5e-08	TypeI
chr19_2943794_2944695	3	0.46	-0.18	chr19_2943961_2944372	ENSG00000099840.14	IZUMO4	-847737	-1.53	0.61	6.975e-07	TypeI
chr19_2943794_2944695	3	0.46	-0.18	chr19_2943961_2944372	ENSG00000006638.13	TBXA2R	662708	-2	0.58	3.1e-06	TypeI
chr19_2943794_2944695	3	0.46	-0.18	chr19_2943961_2944372	ENSG00000183617.5	MRPL54	818515	-1	0.55	1.2375e-05	TypeI
chr19_3299802_3301907	4	0.4	-0.23	chr19_3300852_3301704	ENSG00000099860.9	GADD45B	-825156	-2.38	0.7	0	TypeI
chr19_3299802_3301907	4	0.4	-0.23	chr19_3300852_3301704	ENSG00000006638.13	TBXA2R	305597	-2	0.67	3.9e-10	TypeI
chr19_3299802_3301907	4	0.4	-0.23	chr19_3300852_3301704	ENSG00000095932.7	SMIM24	179247	-2.47	0.59	1.90667e-06	TypeI
chr19_3299802_3301907	4	0.4	-0.23	chr19_3300852_3301704	ENSG00000183617.5	MRPL54	461404	-1	0.52	3.9e-05	TypeI
chr19_3370066_3370602	3	1	0.23	chr19_3370066_3370602	ENSG00000089847.12	ANKRD24	813020	-1.46	-0.56	2.8e-05	Validation
chr19_3370066_3370602	3	1	0.23	chr19_3370066_3370602	ENSG00000006638.13	TBXA2R	236541	-2	-0.53	3.85e-05	Validation
chr19_3370066_3370602	3	1	0.23	chr19_3370066_3370602	ENSG00000099860.9	GADD45B	-894212	-2.38	-0.51	6.06667e-05	Validation
chr19_3809002_3811002	3	0.3	-0.22	chr19_3809666_3810270	ENSG00000006638.13	TBXA2R	-203093	-2	0.72	0	TypeI
chr19_3809002_3811002	3	0.3	-0.22	chr19_3809666_3810270	ENSG00000167664.8	TMIGD2	492463	-1.19	0.66	9.1e-09	TypeI
chr19_3809002_3811002	3	0.3	-0.22	chr19_3809666_3810270	ENSG00000105255.11	FSD1	494630	-1.73	0.61	2.47333e-07	TypeI
chr19_3809002_3811002	3	0.3	-0.22	chr19_3809666_3810270	ENSG00000167670.16	CHAF1A	592672	1.63	-0.52	3.85e-05	TypeI
chr19_4122473_4123520	6	0.38	-0.18	chr19_4122490_4122884	ENSG00000276043.5	UHRF1	780393	3.35	-0.66	1.095e-08	Validation
chr19_4122473_4123520	6	0.38	-0.18	chr19_4122490_4122884	ENSG00000167670.16	CHAF1A	279953	1.63	-0.64	1.65e-07	Validation
chr19_4122473_4123520	6	0.38	-0.18	chr19_4122490_4122884	ENSG00000006638.13	TBXA2R	-515812	-2	0.63	1.65e-07	Validation
chr19_4122473_4123520	6	0.38	-0.18	chr19_4122490_4122884	ENSG00000167664.8	TMIGD2	179744	-1.19	0.6	6.375e-07	TypeII
chr19_4122473_4123520	6	0.38	-0.18	chr19_4122490_4122884	ENSG00000183617.5	MRPL54	-360005	-1	0.55	8.4e-06	Validation
chr19_4122473_4123520	6	0.38	-0.18	chr19_4122490_4122884	ENSG00000095932.7	SMIM24	-642162	-2.47	0.54	8.5e-06	TypeII
chr19_4122473_4123520	6	0.38	-0.18	chr19_4122490_4122884	ENSG00000105255.11	FSD1	181911	-1.73	0.51	3e-05	TypeII
chr19_5289411_5290153	2	0.37	-0.29	chr19_5289877_5290153	ENSG00000105255.11	FSD1	-985417	-1.73	0.53	5.46e-05	TypeI
chr19_5689189_5689989	3	0.57	-0.19	chr19_5689344_5689802	ENSG00000276043.5	UHRF1	-786493	3.35	-0.6	2e-06	TypeI
chr19_5689189_5689989	3	0.57	-0.19	chr19_5689344_5689802	ENSG00000167769.5	ACER1	644039	-3.16	0.55	9e-06	TypeI
chr19_6600989_6602088	2	1	-0.25	chr19_6600989_6602088	ENSG00000167769.5	ACER1	-267926	-3.16	0.61	6.96e-07	TypeI
chr19_6600989_6602088	2	1	-0.25	chr19_6600989_6602088	ENSG00000104883.8	PEX11G	895910	-1.75	0.56	8.4e-06	TypeI
chr19_6795989_6799589	3	0.42	-0.24	chr19_6798003_6799527	ENSG00000104938.18	CLEC4M	964445	-6.48	0.53	7.36667e-05	TypeI
chr19_6795989_6799589	3	0.42	-0.24	chr19_6798003_6799527	ENSG00000174837.15	ADGRE1	88801	-2.21	0.52	7.36667e-05	TypeI
chr19_6795989_6799589	3	0.42	-0.24	chr19_6798003_6799527	ENSG00000288669.1	AC008763.4	946897	-6.82	0.51	7.36667e-05	TypeI
chr19_6799789_6802098	6	0.41	-0.23	chr19_6799974_6800916	ENSG00000104938.18	CLEC4M	962765	-6.48	0.52	0.0001275	TypeI
chr19_6799789_6802098	6	0.41	-0.23	chr19_6799974_6800916	ENSG00000167769.5	ACER1	-466833	-3.16	0.51	0.0001275	TypeI
chr19_6802789_6803789	2	0.34	-0.23	chr19_6802789_6803128	ENSG00000104938.18	CLEC4M	960251	-6.48	0.5	0.000289	TypeI
chr19_7551348_7551983	2	0.55	0.2	chr19_7551348_7551699	ENSG00000104938.18	CLEC4M	211686	-6.48	-0.5	0.000226667	TypeI
chr19_7915164_7916715	5	0.36	-0.23	chr19_7915164_7915716	ENSG00000133246.12	PRAM1	587200	-1.88	0.73	0	TypeI
chr19_7915164_7916715	5	0.36	-0.23	chr19_7915164_7915716	ENSG00000288669.1	AC008763.4	-169778	-6.82	0.65	3.6e-08	TypeI
chr19_7915164_7916715	5	0.36	-0.23	chr19_7915164_7915716	ENSG00000104938.18	CLEC4M	-152230	-6.48	0.63	6.4e-08	TypeI
chr19_7915164_7916715	5	0.36	-0.23	chr19_7915164_7915716	ENSG00000268758.7	ADGRE4P	-917568	-1.82	0.59	1.24e-06	TypeI
chr19_7915164_7916715	5	0.36	-0.23	chr19_7915164_7915716	ENSG00000104883.8	PEX11G	-417991	-1.75	0.54	1.12e-05	TypeI
chr19_7915164_7916715	5	0.36	-0.23	chr19_7915164_7915716	ENSG00000183019.7	MCEMP1	-238812	-1.62	0.53	1.32571e-05	TypeI
chr19_7915164_7916715	5	0.36	-0.23	chr19_7915164_7915716	ENSG00000268297.1	CLEC4GP1	-127891	-3.19	0.53	1.32571e-05	TypeI
chr19_8335878_8342708	6	0.31	-0.22	chr19_8336898_8339038	ENSG00000104883.8	PEX11G	-840519	-1.75	0.69	0	Validation
chr19_8335878_8342708	6	0.31	-0.22	chr19_8336898_8339038	ENSG00000288669.1	AC008763.4	-592306	-6.82	0.67	5.1e-09	TypeII
chr19_8335878_8342708	6	0.31	-0.22	chr19_8336898_8339038	ENSG00000104938.18	CLEC4M	-574758	-6.48	0.64	4.95e-08	Validation
chr19_8335878_8342708	6	0.31	-0.22	chr19_8336898_8339038	ENSG00000268297.1	CLEC4GP1	-550419	-3.19	0.58	1.05e-06	Validation
chr19_8335878_8342708	6	0.31	-0.22	chr19_8336898_8339038	ENSG00000133246.12	PRAM1	164672	-1.88	0.54	1.44e-05	Validation
chr19_8335878_8342708	6	0.31	-0.22	chr19_8336898_8339038	ENSG00000269386.5	RAB11B-AS1	52717	-1.14	0.5	5.5e-05	TypeII
chr19_8557719_8559916	2	0.44	-0.29	chr19_8558947_8559916	ENSG00000288669.1	AC008763.4	-813769	-6.82	0.66	2.52e-08	TypeI
chr19_8557719_8559916	2	0.44	-0.29	chr19_8558947_8559916	ENSG00000104938.18	CLEC4M	-796221	-6.48	0.64	5.95e-08	TypeI
chr19_8557719_8559916	2	0.44	-0.29	chr19_8558947_8559916	ENSG00000133246.12	PRAM1	-56791	-1.88	0.6	7e-07	TypeI
chr19_8557719_8559916	2	0.44	-0.29	chr19_8558947_8559916	ENSG00000268297.1	CLEC4GP1	-771882	-3.19	0.55	5.6e-06	TypeI
chr19_8557719_8559916	2	0.44	-0.29	chr19_8558947_8559916	ENSG00000104921.15	FCER2	-857285	-1.32	0.53	1.568e-05	TypeI
chr19_8573916_8575316	4	0.35	-0.23	chr19_8574824_8575316	ENSG00000104938.18	CLEC4M	-811860	-6.48	0.55	2.66e-05	TypeI
chr19_8573916_8575316	4	0.35	-0.23	chr19_8574824_8575316	ENSG00000288669.1	AC008763.4	-829408	-6.82	0.53	2.87e-05	TypeI
chr19_8573916_8575316	4	0.35	-0.23	chr19_8574824_8575316	ENSG00000133246.12	PRAM1	-72430	-1.88	0.53	3.82667e-05	TypeI
chr19_8578116_8580939	7	0.4	-0.23	chr19_8579358_8580478	ENSG00000288669.1	AC008763.4	-834256	-6.82	0.75	2.52e-12	TypeI
chr19_8578116_8580939	7	0.4	-0.23	chr19_8579358_8580478	ENSG00000104938.18	CLEC4M	-816708	-6.48	0.7	2.14667e-10	TypeI
chr19_8578116_8580939	7	0.4	-0.23	chr19_8579358_8580478	ENSG00000133246.12	PRAM1	-77278	-1.88	0.68	0	TypeI
chr19_8578116_8580939	7	0.4	-0.23	chr19_8579358_8580478	ENSG00000268297.1	CLEC4GP1	-792369	-3.19	0.57	2.135e-06	TypeI
chr19_8578116_8580939	7	0.4	-0.23	chr19_8579358_8580478	ENSG00000269386.5	RAB11B-AS1	-189233	-1.14	0.5	8.12e-05	TypeI
chr19_10581168_10582297	3	0.68	-0.24	chr19_10581374_10582146	ENSG00000161888.11	SPC24	574048	3.15	-0.69	0	TypeI
chr19_10581168_10582297	3	0.68	-0.24	chr19_10581374_10582146	ENSG00000080511.5	RDH8	-568511	4.51	-0.55	9.75e-06	TypeI
chr19_12827700_12829174	3	0.44	-0.2	chr19_12827851_12828497	ENSG00000160888.7	IER2	322237	-1.46	0.72	0	TypeI
chr19_12827700_12829174	3	0.44	-0.2	chr19_12827851_12828497	ENSG00000171223.6	JUNB	-36688	-1.17	0.68	0	TypeI
chr19_12867359_12868058	3	0.99	0.32	chr19_12867359_12868048	ENSG00000171223.6	JUNB	-76217	-1.17	-0.52	5.95e-05	Validation
chr19_12867359_12868058	3	0.99	0.32	chr19_12867359_12868048	ENSG00000160888.7	IER2	282707	-1.46	-0.51	5.95e-05	Validation
chr19_14348039_14348998	4	0.3	-0.15	chr19_14348039_14348328	ENSG00000132016.11	BRME1	-441731	1.44	-0.55	3.51e-05	TypeI
chr19_14348039_14348998	4	0.3	-0.15	chr19_14348039_14348328	ENSG00000187912.12	CLEC17A	234900	-1	0.5	0.00013	TypeI
chr19_14671388_14672905	3	0.3	-0.33	chr19_14671830_14672280	ENSG00000187912.12	CLEC17A	-88971	-1	0.72	1.377e-10	TypeI
chr19_14671388_14672905	3	0.3	-0.33	chr19_14671830_14672280	ENSG00000132016.11	BRME1	-765603	1.44	-0.64	1.955e-07	TypeI
chr19_14671388_14672905	3	0.3	-0.33	chr19_14671830_14672280	ENSG00000267519.6	MIR23AHG	-829127	-2.05	0.61	5.15667e-07	TypeI
chr19_14671388_14672905	3	0.3	-0.33	chr19_14671830_14672280	ENSG00000105011.9	ASF1B	-535442	2.77	-0.54	1.445e-05	TypeI
chr19_14671388_14672905	3	0.3	-0.33	chr19_14671830_14672280	ENSG00000266913.1	LINC01841	-301859	-1.19	0.53	1.445e-05	TypeI
chr19_14671388_14672905	3	0.3	-0.33	chr19_14671830_14672280	ENSG00000131355.15	ADGRE3	17972	-1.86	0.53	1.445e-05	TypeI
chr19_14683588_14685188	2	0.49	-0.31	chr19_14684066_14684851	ENSG00000187912.12	CLEC17A	-101374	-1	0.7	4.77e-10	TypeI
chr19_14683588_14685188	2	0.49	-0.31	chr19_14684066_14684851	ENSG00000132016.11	BRME1	-778006	1.44	-0.67	0	TypeI
chr19_14683588_14685188	2	0.49	-0.31	chr19_14684066_14684851	ENSG00000161031.13	PGLYRP2	814497	-1.51	0.55	1.44e-05	TypeI
chr19_14683588_14685188	2	0.49	-0.31	chr19_14684066_14684851	ENSG00000105011.9	ASF1B	-547845	2.77	-0.54	2.07e-05	TypeI
chr19_14683588_14685188	2	0.49	-0.31	chr19_14684066_14684851	ENSG00000267519.6	MIR23AHG	-841530	-2.05	0.52	3.276e-05	TypeI
chr19_14683588_14685188	2	0.49	-0.31	chr19_14684066_14684851	ENSG00000131355.15	ADGRE3	5568	-1.86	0.5	7.2e-05	TypeI
chr19_16675589_16676449	2	0.88	-0.25	chr19_16675693_16676449	ENSG00000167483.19	NIBAN3	847230	-1.87	0.71	0	TypeI
chr19_16675589_16676449	2	0.88	-0.25	chr19_16675693_16676449	ENSG00000214049.8	UCA1	-847865	-2.68	0.69	7.5e-10	TypeI
chr19_16675589_16676449	2	0.88	-0.25	chr19_16675693_16676449	ENSG00000130300.9	PLVAP	701271	2.86	-0.58	1.56667e-06	TypeI
chr19_16675589_16676449	2	0.88	-0.25	chr19_16675693_16676449	ENSG00000267594.5	CYP4F24P	-896162	-1.54	0.56	2.75e-06	TypeI
chr19_16675589_16676449	2	0.88	-0.25	chr19_16675693_16676449	ENSG00000160111.14	CPAMD8	350744	-1.42	0.51	3.4e-05	TypeI
chr19_16676503_16677589	2	0.5	-0.19	chr19_16676503_16677050	ENSG00000167483.19	NIBAN3	846524	-1.87	0.65	9.7e-08	TypeI
chr19_16676503_16677589	2	0.5	-0.19	chr19_16676503_16677050	ENSG00000214049.8	UCA1	-848570	-2.68	0.54	1.4e-05	TypeI
chr19_16676503_16677589	2	0.5	-0.19	chr19_16676503_16677050	ENSG00000130300.9	PLVAP	700565	2.86	-0.53	2e-05	TypeI
chr19_16676503_16677589	2	0.5	-0.19	chr19_16676503_16677050	ENSG00000160111.14	CPAMD8	350038	-1.42	0.52	2.5e-05	TypeI
chr19_17335391_17335791	2	1	-0.26	chr19_17335391_17335791	ENSG00000130300.9	PLVAP	41751	2.86	-0.63	5.4e-07	TypeI
chr19_17335391_17335791	2	1	-0.26	chr19_17335391_17335791	ENSG00000167483.19	NIBAN3	187710	-1.87	0.54	3.6e-05	TypeI
chr19_17357197_17358700	2	0.31	-0.22	chr19_17357197_17357663	ENSG00000167483.19	NIBAN3	165871	-1.87	0.63	6.15e-07	TypeI
chr19_17357197_17358700	2	0.31	-0.22	chr19_17357197_17357663	ENSG00000130300.9	PLVAP	19912	2.86	-0.55	2.1e-05	TypeI
chr19_17357197_17358700	2	0.31	-0.22	chr19_17357197_17357663	ENSG00000273654.1	AC020904.2	664973	1.09	-0.54	2.1e-05	TypeI
chr19_17357197_17358700	2	0.31	-0.22	chr19_17357197_17357663	ENSG00000160111.14	CPAMD8	-330615	-1.42	0.53	2.5125e-05	TypeI
chr19_17369791_17371991	2	0.78	-0.24	chr19_17369927_17371637	ENSG00000130300.9	PLVAP	6560	2.86	-0.6	3.31333e-06	TypeI
chr19_17369791_17371991	2	0.78	-0.24	chr19_17369927_17371637	ENSG00000167483.19	NIBAN3	152519	-1.87	0.58	3.31333e-06	TypeI
chr19_17369791_17371991	2	0.78	-0.24	chr19_17369927_17371637	ENSG00000273654.1	AC020904.2	651621	1.09	-0.58	3.31333e-06	TypeI
chr19_17369791_17371991	2	0.78	-0.24	chr19_17369927_17371637	ENSG00000160111.14	CPAMD8	-343967	-1.42	0.5	5.88e-05	TypeI
chr19_17369791_17371991	2	0.78	-0.24	chr19_17369927_17371637	ENSG00000105642.15	KCNN1	580511	1.97	-0.5	5.6e-05	TypeI
chr19_17418927_17419503	2	0.61	-0.21	chr19_17419153_17419503	ENSG00000130300.9	PLVAP	-41986	2.86	-0.67	0	TypeI
chr19_17418927_17419503	2	0.61	-0.21	chr19_17419153_17419503	ENSG00000167483.19	NIBAN3	103973	-1.87	0.59	2.1e-06	TypeI
chr19_17418927_17419503	2	0.61	-0.21	chr19_17419153_17419503	ENSG00000130522.6	JUND	862294	-1.03	0.53	3.45333e-05	TypeI
chr19_33132894_33134694	3	0.35	-0.2	chr19_33133313_33133950	ENSG00000277013.1	AC008556.1	772720	-2.83	0.58	4.8e-06	TypeII
chr19_33150587_33151542	2	0.34	-0.18	chr19_33150840_33151169	ENSG00000105186.16	ANKRD27	-474407	1.18	-0.61	1.12e-06	TypeI
chr19_33150587_33151542	2	0.34	-0.18	chr19_33150840_33151169	ENSG00000277013.1	AC008556.1	755347	-2.83	0.59	1.28e-06	TypeI
chr19_33668494_33670494	2	0.42	-0.31	chr19_33668752_33669582	ENSG00000277013.1	AC008556.1	237185	-2.83	0.71	0	TypeII
chr19_33668494_33670494	2	0.42	-0.31	chr19_33668752_33669582	ENSG00000105186.16	ANKRD27	-992570	1.18	-0.67	0	Validation
chr19_33668494_33670494	2	0.42	-0.31	chr19_33668752_33669582	ENSG00000131944.10	FAAP24	-696958	1.47	-0.65	1.49333e-08	TypeII
chr19_33668494_33670494	2	0.42	-0.31	chr19_33668752_33669582	ENSG00000267296.2	CEBPA-DT	-366310	1.21	-0.59	4.9e-07	TypeII
chr19_34858096_34859296	2	0.37	-0.26	chr19_34858096_34858541	ENSG00000105697.9	HAMP	422397	-5.67	0.54	3.57e-05	TypeI
chr19_34858096_34859296	2	0.37	-0.26	chr19_34858096_34858541	ENSG00000161249.21	DMKN	655339	1.24	0.54	3.57e-05	TypeI
chr19_34858096_34859296	2	0.37	-0.26	chr19_34858096_34858541	ENSG00000277013.1	AC008556.1	-951966	-2.83	0.52	5.6e-05	TypeI
chr19_35432898_35433698	2	0.63	-0.27	chr19_35432992_35433494	ENSG00000105697.9	HAMP	-152527	-5.67	0.56	4.37e-05	TypeI
chr19_35432898_35433698	2	0.63	-0.27	chr19_35432992_35433494	ENSG00000221946.8	FXYD7	-289993	-1.93	0.53	5.635e-05	TypeI
chr19_35432898_35433698	2	0.63	-0.27	chr19_35432992_35433494	ENSG00000161249.21	DMKN	80415	1.24	0.5	0.000161	TypeI
chr19_35670724_35672753	2	0.73	-0.23	chr19_35671279_35672753	ENSG00000105697.9	HAMP	-391300	-5.67	0.69	0	TypeI
chr19_35670724_35672753	2	0.73	-0.23	chr19_35671279_35672753	ENSG00000221946.8	FXYD7	-528766	-1.93	0.59	2.47e-06	TypeI
chr19_35670724_35672753	2	0.73	-0.23	chr19_35671279_35672753	ENSG00000075702.19	WDR62	382633	2.73	-0.59	2.925e-06	TypeI
chr19_35670724_35672753	2	0.73	-0.23	chr19_35671279_35672753	ENSG00000126262.5	FFAR2	-228109	-1.14	0.58	2.925e-06	TypeI
chr19_35670724_35672753	2	0.73	-0.23	chr19_35671279_35672753	ENSG00000179066.8	AC020907.1	-581086	2.64	-0.53	2.236e-05	TypeI
chr19_35953298_35954898	2	0.38	-0.26	chr19_35954285_35954898	ENSG00000105697.9	HAMP	-673875	-5.67	0.62	1.508e-06	TypeI
chr19_35953298_35954898	2	0.38	-0.26	chr19_35954285_35954898	ENSG00000075702.19	WDR62	100057	2.73	-0.51	0.0001885	TypeI
chr19_35953298_35954898	2	0.38	-0.26	chr19_35954285_35954898	ENSG00000126262.5	FFAR2	-510684	-1.14	0.5	0.0001885	TypeI
chr19_36602898_36604576	2	0.31	-0.29	chr19_36603907_36604430	ENSG00000075702.19	WDR62	-549519	2.73	-0.61	2.28e-06	TypeI
chr19_36602898_36604576	2	0.31	-0.29	chr19_36603907_36604430	ENSG00000250799.11	PRODH2	-790869	-1.19	0.53	6.745e-05	TypeI
chr19_38508348_38509236	2	0.34	-0.2	chr19_38508348_38508648	ENSG00000099337.5	KCNK6	-188653	-1.18	0.68	0	TypeI
chr19_38508348_38509236	2	0.34	-0.2	chr19_38508348_38508648	ENSG00000128016.7	ZFP36	898349	-2.05	0.61	7.8e-07	TypeI
chr19_38543397_38545295	8	0.34	-0.15	chr19_38543967_38544616	ENSG00000128016.7	ZFP36	862555	-2.05	0.71	0	TypeI
chr19_38543397_38545295	8	0.34	-0.15	chr19_38543967_38544616	ENSG00000099337.5	KCNK6	-224446	-1.18	0.66	2.47e-09	TypeI
chr19_41375569_41376310	3	0.46	-0.21	chr19_41375892_41376234	ENSG00000197408.10	CYP2B6	-384781	-3.77	0.57	2.09e-05	TypeI
chr19_41375569_41376310	3	0.46	-0.21	chr19_41375892_41376234	ENSG00000170956.17	CEACAM3	420524	-1.66	0.51	9.5e-05	TypeI
chr19_41809362_41810362	2	0.9	-0.27	chr19_41809466_41810362	ENSG00000268027.5	AC243960.1	-264722	-1.18	0.7	0	TypeI
chr19_41809362_41810362	2	0.9	-0.27	chr19_41809466_41810362	ENSG00000167601.12	AXL	-590691	-1.48	0.68	0	TypeI
chr19_41809362_41810362	2	0.9	-0.27	chr19_41809466_41810362	ENSG00000170956.17	CEACAM3	-13327	-1.66	0.66	1.12e-08	TypeI
chr19_41809362_41810362	2	0.9	-0.27	chr19_41809466_41810362	ENSG00000105352.10	CEACAM4	-182840	-1.49	0.64	4.6725e-08	TypeI
chr19_41809362_41810362	2	0.9	-0.27	chr19_41809466_41810362	ENSG00000254887.1	AC010247.1	322641	-1.19	0.61	2.772e-07	TypeI
chr19_41809362_41810362	2	0.9	-0.27	chr19_41809466_41810362	ENSG00000279539.1	AC006486.2	432861	1.25	-0.52	4.2e-05	TypeI
chr19_41809362_41810362	2	0.9	-0.27	chr19_41809466_41810362	ENSG00000086548.9	CEACAM6	-58937	-2.15	0.5	5.7e-05	TypeI
chr19_42048648_42050048	4	0.57	-0.24	chr19_42048914_42049717	ENSG00000105352.10	CEACAM4	-422241	-1.49	0.6	7.5e-07	TypeI
chr19_42048648_42050048	4	0.57	-0.24	chr19_42048914_42049717	ENSG00000170956.17	CEACAM3	-252728	-1.66	0.6	7.5e-07	TypeI
chr19_42048648_42050048	4	0.57	-0.24	chr19_42048914_42049717	ENSG00000167601.12	AXL	-830092	-1.48	0.57	3.75e-06	TypeI
chr19_42048648_42050048	4	0.57	-0.24	chr19_42048914_42049717	ENSG00000279539.1	AC006486.2	193459	1.25	-0.53	2.13e-05	TypeI
chr19_42048648_42050048	4	0.57	-0.24	chr19_42048914_42049717	ENSG00000167619.13	TMEM145	263993	3.87	-0.53	2.0625e-05	TypeI
chr19_42048648_42050048	4	0.57	-0.24	chr19_42048914_42049717	ENSG00000079462.8	PAFAH1B3	254230	1.64	-0.51	3.75e-05	TypeI
chr19_42378513_42381111	3	0.49	-0.27	chr19_42379841_42381111	ENSG00000170956.17	CEACAM3	-583889	-1.66	0.67	1.65e-08	TypeI
chr19_42378513_42381111	3	0.49	-0.27	chr19_42379841_42381111	ENSG00000079462.8	PAFAH1B3	-76930	1.64	-0.64	1.35e-07	TypeI
chr19_42378513_42381111	3	0.49	-0.27	chr19_42379841_42381111	ENSG00000105352.10	CEACAM4	-753402	-1.49	0.62	1.6e-07	TypeI
chr19_42378513_42381111	3	0.49	-0.27	chr19_42379841_42381111	ENSG00000279539.1	AC006486.2	-137701	1.25	-0.61	3e-07	TypeI
chr19_42378513_42381111	3	0.49	-0.27	chr19_42379841_42381111	ENSG00000167619.13	TMEM145	-67167	3.87	-0.61	1.8375e-07	TypeI
chr19_42378513_42381111	3	0.49	-0.27	chr19_42379841_42381111	ENSG00000268027.5	AC243960.1	-835284	-1.18	0.53	1.925e-05	TypeI
chr19_42378513_42381111	3	0.49	-0.27	chr19_42379841_42381111	ENSG00000254887.1	AC010247.1	-247921	-1.19	0.51	3e-05	TypeI
chr19_44888143_44890328	7	0.31	-0.19	chr19_44889480_44890162	ENSG00000125740.14	FOSB	578174	-4.59	0.64	2.08e-07	TypeI
chr19_44888143_44890328	7	0.31	-0.19	chr19_44889480_44890162	ENSG00000187244.12	BCAM	-80750	1.2	-0.5	0.000117	TypeI
chr19_44888143_44890328	7	0.31	-0.19	chr19_44889480_44890162	ENSG00000214855.9	APOC1P1	36983	-2.52	0.5	0.000117	TypeI
chr19_45038087_45038738	2	0.35	-0.21	chr19_45038513_45038738	ENSG00000125740.14	FOSB	429369	-4.59	0.65	8.76e-08	TypeI
chr19_45150452_45153015	4	0.31	0.33	chr19_45152081_45152875	ENSG00000117877.11	POLR1G	254166	1.11	0.61	1.56e-06	TypeII
chr19_45150452_45153015	4	0.31	0.33	chr19_45152081_45152875	ENSG00000125740.14	FOSB	315517	-4.59	-0.56	1.02e-05	Validation
chr19_45471903_45473256	2	0.35	-0.2	chr19_45472147_45472623	ENSG00000125740.14	FOSB	-4390	-4.59	0.64	2.99e-07	Validation
chr19_45471903_45473256	2	0.35	-0.2	chr19_45472147_45472623	ENSG00000280087.1	AC011481.3	-563010	1.38	-0.5	0.000169	TypeII
chr19_45671076_45671733	2	0.4	-0.17	chr19_45671468_45671733	ENSG00000160013.9	PTGIR	953488	-1.28	0.5	0.000375	TypeI
chr19_45756775_45758731	2	0.37	-0.17	chr19_45757559_45758283	ENSG00000160013.9	PTGIR	867168	-1.28	0.72	0	TypeI
chr19_45756775_45758731	2	0.37	-0.17	chr19_45757559_45758283	ENSG00000204851.7	PNMA8B	737958	-1.33	0.69	0	TypeI
chr19_45756775_45758731	2	0.37	-0.17	chr19_45757559_45758283	ENSG00000125740.14	FOSB	-289926	-4.59	0.64	6.5e-08	TypeI
chr19_45756775_45758731	2	0.37	-0.17	chr19_45757559_45758283	ENSG00000204850.4	AC011484.1	736587	-1.53	0.62	8.625e-08	TypeI
chr19_45756775_45758731	2	0.37	-0.17	chr19_45757559_45758283	ENSG00000214855.9	APOC1P1	-831117	-2.52	0.55	7.2e-06	TypeI
chr19_45756775_45758731	2	0.37	-0.17	chr19_45757559_45758283	ENSG00000117877.11	POLR1G	-351277	1.11	-0.5	5e-05	TypeI
chr19_46000220_46000903	2	1	0.28	chr19_46000220_46000903	ENSG00000125740.14	FOSB	-532566	-4.59	-0.58	7.56e-06	Validation
chr19_46000220_46000903	2	1	0.28	chr19_46000220_46000903	ENSG00000160013.9	PTGIR	624527	-1.28	-0.55	1.86e-05	Validation
chr19_46000220_46000903	2	1	0.28	chr19_46000220_46000903	ENSG00000204850.4	AC011484.1	493946	-1.53	-0.5	8.4e-05	TypeII
chr19_47036542_47037142	3	0.61	-0.2	chr19_47036774_47037142	ENSG00000142230.13	SAE1	76316	1.09	-0.69	0	TypeI
chr19_47036542_47037142	3	0.61	-0.2	chr19_47036774_47037142	ENSG00000204851.7	PNMA8B	-541079	-1.33	0.61	6.6e-07	TypeI
chr19_47036542_47037142	3	0.61	-0.2	chr19_47036774_47037142	ENSG00000160013.9	PTGIR	-411869	-1.28	0.58	1.8e-06	TypeI
chr19_47036542_47037142	3	0.61	-0.2	chr19_47036774_47037142	ENSG00000204850.4	AC011484.1	-542450	-1.53	0.51	3e-05	TypeI
chr19_47728143_47729143	2	0.51	-0.31	chr19_47728631_47729143	ENSG00000176909.12	MAMSTR	990838	1.84	-0.67	2.66e-09	TypeI
chr19_47728143_47729143	2	0.51	-0.31	chr19_47728631_47729143	ENSG00000142230.13	SAE1	-615613	1.09	-0.64	9.33333e-08	TypeI
chr19_47728143_47729143	2	0.51	-0.31	chr19_47728631_47729143	ENSG00000176920.13	FUT2	967084	3.46	-0.64	9.33333e-08	TypeI
chr19_47728143_47729143	2	0.51	-0.31	chr19_47728631_47729143	ENSG00000105523.4	FAM83E	886189	-1.91	0.58	1.085e-06	TypeI
chr19_48468157_48468882	6	0.46	-0.19	chr19_48468157_48468490	ENSG00000176920.13	FUT2	227647	3.46	-0.65	1.254e-07	TypeI
chr19_48468157_48468882	6	0.46	-0.19	chr19_48468157_48468490	ENSG00000176909.12	MAMSTR	251401	1.84	-0.56	1.76e-05	TypeI
chr19_48562802_48563721	2	0.87	-0.29	chr19_48562922_48563721	ENSG00000176909.12	MAMSTR	156403	1.84	-0.58	1.056e-05	TypeI
chr19_48562802_48563721	2	0.87	-0.29	chr19_48562922_48563721	ENSG00000105523.4	FAM83E	51754	-1.91	0.52	9.02e-05	TypeI
chr19_48714707_48715824	5	0.45	-0.19	chr19_48714857_48715363	ENSG00000176909.12	MAMSTR	4615	1.84	-0.59	6.3e-06	TypeI
chr19_48714707_48715824	5	0.45	-0.19	chr19_48714857_48715363	ENSG00000105523.4	FAM83E	-100034	-1.91	0.55	1.47e-05	TypeI
chr19_48714707_48715824	5	0.45	-0.19	chr19_48714857_48715363	ENSG00000104870.13	FCGRT	791706	-1.1	0.5	0.000147	TypeI
chr19_48937290_48938090	2	0.44	-0.2	chr19_48937290_48937639	ENSG00000176909.12	MAMSTR	-217739	1.84	-0.59	5.4e-06	TypeI
chr19_48937290_48938090	2	0.44	-0.2	chr19_48937290_48937639	ENSG00000105523.4	FAM83E	-322388	-1.91	0.54	3e-05	TypeI
chr19_48937290_48938090	2	0.44	-0.2	chr19_48937290_48937639	ENSG00000104870.13	FCGRT	569351	-1.1	0.53	4.06667e-05	TypeI
chr19_49133514_49134009	3	1	0.39	chr19_49133514_49134009	ENSG00000176909.12	MAMSTR	-414036	1.84	0.76	0	TypeI
chr19_49133514_49134009	3	1	0.39	chr19_49133514_49134009	ENSG00000161640.15	SIGLEC11	827410	-2.57	-0.64	1.43e-07	TypeI
chr19_49133514_49134009	3	1	0.39	chr19_49133514_49134009	ENSG00000176920.13	FUT2	-437790	3.46	0.62	3.74e-07	TypeI
chr19_49133514_49134009	3	1	0.39	chr19_49133514_49134009	ENSG00000161643.13	SIGLEC16	835838	-1.85	-0.58	2.585e-06	TypeI
chr19_49133514_49134009	3	1	0.39	chr19_49133514_49134009	ENSG00000063127.16	SLC6A16	191453	-1.28	-0.55	1.13667e-05	TypeI
chr19_49133514_49134009	3	1	0.39	chr19_49133514_49134009	ENSG00000104870.13	FCGRT	373054	-1.1	-0.55	1.1e-05	TypeI
chr19_49146343_49147743	2	0.67	-0.18	chr19_49146647_49147579	ENSG00000161640.15	SIGLEC11	814059	-2.57	0.7	0	TypeI
chr19_49146343_49147743	2	0.67	-0.18	chr19_49146647_49147579	ENSG00000161643.13	SIGLEC16	822487	-1.85	0.64	1.54e-07	TypeI
chr19_49146343_49147743	2	0.67	-0.18	chr19_49146647_49147579	ENSG00000176909.12	MAMSTR	-427388	1.84	-0.63	2.64e-07	TypeI
chr19_49146343_49147743	2	0.67	-0.18	chr19_49146647_49147579	ENSG00000105523.4	FAM83E	-532037	-1.91	0.56	4.84e-06	TypeI
chr19_49146343_49147743	2	0.67	-0.18	chr19_49146647_49147579	ENSG00000176920.13	FUT2	-451142	3.46	-0.54	1.848e-05	TypeI
chr19_49146343_49147743	2	0.67	-0.18	chr19_49146647_49147579	ENSG00000104870.13	FCGRT	359703	-1.1	0.54	1.87e-05	TypeI
chr19_49146343_49147743	2	0.67	-0.18	chr19_49146647_49147579	ENSG00000063127.16	SLC6A16	178102	-1.28	0.5	7.85714e-05	TypeI
chr19_49663131_49663632	2	0.45	-0.19	chr19_49663408_49663632	ENSG00000104870.13	FCGRT	-156704	-1.1	0.65	9.02e-08	TypeI
chr19_49663131_49663632	2	0.45	-0.19	chr19_49663408_49663632	ENSG00000161640.15	SIGLEC11	297652	-2.57	0.65	9.02e-08	TypeI
chr19_49663131_49663632	2	0.45	-0.19	chr19_49663408_49663632	ENSG00000176909.12	MAMSTR	-943795	1.84	-0.61	1.02667e-06	TypeI
chr19_49663131_49663632	2	0.45	-0.19	chr19_49663408_49663632	ENSG00000176920.13	FUT2	-967549	3.46	-0.59	1.76e-06	TypeI
chr19_49663131_49663632	2	0.45	-0.19	chr19_49663408_49663632	ENSG00000204653.10	ASPDH	851170	-2.17	0.59	1.804e-06	TypeI
chr19_49663131_49663632	2	0.45	-0.19	chr19_49663408_49663632	ENSG00000161643.13	SIGLEC16	306080	-1.85	0.57	2.51429e-06	TypeI
chr19_49663131_49663632	2	0.45	-0.19	chr19_49663408_49663632	ENSG00000131401.11	NAPSB	681247	-1.85	0.57	2.51429e-06	TypeI
chr19_49663131_49663632	2	0.45	-0.19	chr19_49663408_49663632	ENSG00000062822.15	POLD1	720684	1.42	-0.57	2.6125e-06	TypeI
chr19_49849576_49850495	3	0.48	-0.2	chr19_49850038_49850480	ENSG00000204653.10	ASPDH	664431	-2.17	0.57	2.4e-05	TypeI
chr19_49849576_49850495	3	0.48	-0.2	chr19_49850038_49850480	ENSG00000104870.13	FCGRT	-343443	-1.1	0.53	7.33333e-05	TypeI
chr19_49849576_49850495	3	0.48	-0.2	chr19_49850038_49850480	ENSG00000104901.7	DKKL1	-488476	1.32	-0.51	7.33333e-05	TypeI
chr19_49889783_49890699	3	0.88	0.4	chr19_49889895_49890699	ENSG00000131401.11	NAPSB	454470	-1.85	-0.71	0	Validation
chr19_49889783_49890699	3	0.88	0.4	chr19_49889895_49890699	ENSG00000161640.15	SIGLEC11	70875	-2.57	-0.67	0	Validation
chr19_49889783_49890699	3	0.88	0.4	chr19_49889895_49890699	ENSG00000104870.13	FCGRT	-383481	-1.1	-0.55	1.25e-05	Validation
chr19_49889783_49890699	3	0.88	0.4	chr19_49889895_49890699	ENSG00000161643.13	SIGLEC16	79303	-1.85	-0.55	1.25e-05	Validation
chr19_49889783_49890699	3	0.88	0.4	chr19_49889895_49890699	ENSG00000204653.10	ASPDH	624393	-2.17	-0.54	1.68e-05	Validation
chr19_49889783_49890699	3	0.88	0.4	chr19_49889895_49890699	ENSG00000062822.15	POLD1	493907	1.42	0.5	7.33333e-05	Validation
chr19_49889783_49890699	3	0.88	0.4	chr19_49889895_49890699	ENSG00000167747.15	C19orf48	914632	1.19	0.5	7.71429e-05	Validation
chr19_49940867_49942967	2	0.46	-0.3	chr19_49941639_49942605	ENSG00000131401.11	NAPSB	402645	-1.85	0.75	0	TypeI
chr19_49940867_49942967	2	0.46	-0.3	chr19_49941639_49942605	ENSG00000161640.15	SIGLEC11	19050	-2.57	0.64	1.615e-07	TypeI
chr19_49940867_49942967	2	0.46	-0.3	chr19_49941639_49942605	ENSG00000161643.13	SIGLEC16	27478	-1.85	0.57	7.6e-06	TypeI
chr19_49940867_49942967	2	0.46	-0.3	chr19_49941639_49942605	ENSG00000104870.13	FCGRT	-435306	-1.1	0.54	1.786e-05	TypeI
chr19_49940867_49942967	2	0.46	-0.3	chr19_49941639_49942605	ENSG00000062822.15	POLD1	442082	1.42	-0.54	1.786e-05	TypeI
chr19_49940867_49942967	2	0.46	-0.3	chr19_49941639_49942605	ENSG00000169136.12	ATF5	-13420	-1.4	0.53	2.12167e-05	TypeI
chr19_49940867_49942967	2	0.46	-0.3	chr19_49941639_49942605	ENSG00000204653.10	ASPDH	572568	-2.17	0.5	7.05714e-05	TypeI
chr19_50725254_50726458	4	0.42	-0.31	chr19_50725953_50726458	ENSG00000131401.11	NAPSB	-381438	-1.85	0.68	0	TypeI
chr19_50725254_50726458	4	0.42	-0.31	chr19_50725953_50726458	ENSG00000105374.10	NKG7	646495	-1.5	0.61	1.33e-06	TypeI
chr19_50725254_50726458	4	0.42	-0.31	chr19_50725953_50726458	ENSG00000167757.14	KLK11	301833	-4.82	0.57	3.35667e-06	TypeI
chr19_50725254_50726458	4	0.42	-0.31	chr19_50725953_50726458	ENSG00000161640.15	SIGLEC11	-765033	-2.57	0.55	1.216e-05	TypeI
chr19_50725254_50726458	4	0.42	-0.31	chr19_50725953_50726458	ENSG00000142549.9	IGLON5	585642	-2.64	0.55	9.5e-06	TypeI
chr19_50725254_50726458	4	0.42	-0.31	chr19_50725953_50726458	ENSG00000129451.12	KLK10	293969	-3.66	0.52	2.375e-05	TypeI
chr19_50725254_50726458	4	0.42	-0.31	chr19_50725953_50726458	ENSG00000168995.13	SIGLEC7	416093	-1.5	0.52	2.49714e-05	TypeI
chr19_51122743_51123340	2	1	-0.26	chr19_51122743_51123340	ENSG00000167757.14	KLK11	-95002	-4.82	0.57	1.19e-05	TypeI
chr19_51122743_51123340	2	1	-0.26	chr19_51122743_51123340	ENSG00000131401.11	NAPSB	-778274	-1.85	0.54	3.00333e-05	TypeI
chr19_51122743_51123340	2	1	-0.26	chr19_51122743_51123340	ENSG00000105374.10	NKG7	249659	-1.5	0.53	3.00333e-05	TypeI
chr19_51122743_51123340	2	1	-0.26	chr19_51122743_51123340	ENSG00000062822.15	POLD1	-738837	1.42	-0.52	4.42e-05	TypeI
chr19_51122743_51123340	2	1	-0.26	chr19_51122743_51123340	ENSG00000129451.12	KLK10	-102866	-3.66	0.51	4.42e-05	TypeI
chr19_51122743_51123340	2	1	-0.26	chr19_51122743_51123340	ENSG00000142549.9	IGLON5	188806	-2.64	0.51	4.53333e-05	TypeI
chr19_51128343_51133343	7	0.39	-0.36	chr19_51130400_51132331	ENSG00000131401.11	NAPSB	-786598	-1.85	0.72	0	TypeI
chr19_51128343_51133343	7	0.39	-0.36	chr19_51130400_51132331	ENSG00000167757.14	KLK11	-103326	-4.82	0.7	2.77667e-10	TypeI
chr19_51128343_51133343	7	0.39	-0.36	chr19_51130400_51132331	ENSG00000105374.10	NKG7	241335	-1.5	0.7	0	TypeI
chr19_51128343_51133343	7	0.39	-0.36	chr19_51130400_51132331	ENSG00000142549.9	IGLON5	180482	-2.64	0.63	1.9125e-07	TypeI
chr19_51128343_51133343	7	0.39	-0.36	chr19_51130400_51132331	ENSG00000062822.15	POLD1	-747161	1.42	-0.61	2.958e-07	TypeI
chr19_51128343_51133343	7	0.39	-0.36	chr19_51130400_51132331	ENSG00000129451.12	KLK10	-111190	-3.66	0.59	5.1e-07	TypeI
chr19_51128343_51133343	7	0.39	-0.36	chr19_51130400_51132331	ENSG00000168995.13	SIGLEC7	10933	-1.5	0.59	8.5e-07	TypeI
chr19_51128343_51133343	7	0.39	-0.36	chr19_51130400_51132331	ENSG00000204653.10	ASPDH	-616675	-2.17	0.55	4.4625e-06	TypeI
chr19_51128343_51133343	7	0.39	-0.36	chr19_51130400_51132331	ENSG00000171049.9	FPR2	620660	-2.69	0.54	5.85556e-06	TypeI
chr19_51128343_51133343	7	0.39	-0.36	chr19_51130400_51132331	ENSG00000129450.9	SIGLEC9	-6459	-1.27	0.53	1.122e-05	TypeI
chr19_51144943_51146743	2	0.3	-0.3	chr19_51145551_51146084	ENSG00000131401.11	NAPSB	-801050	-1.85	0.71	0	TypeI
chr19_51144943_51146743	2	0.3	-0.3	chr19_51145551_51146084	ENSG00000105374.10	NKG7	226883	-1.5	0.63	2.43667e-07	TypeI
chr19_51144943_51146743	2	0.3	-0.3	chr19_51145551_51146084	ENSG00000167757.14	KLK11	-117778	-4.82	0.61	2.43667e-07	TypeI
chr19_51144943_51146743	2	0.3	-0.3	chr19_51145551_51146084	ENSG00000129451.12	KLK10	-125642	-3.66	0.57	1.955e-06	TypeI
chr19_51144943_51146743	2	0.3	-0.3	chr19_51145551_51146084	ENSG00000142549.9	IGLON5	166030	-2.64	0.57	2.89e-06	TypeI
chr19_51144943_51146743	2	0.3	-0.3	chr19_51145551_51146084	ENSG00000168995.13	SIGLEC7	-3518	-1.5	0.56	4.25e-06	TypeI
chr19_51144943_51146743	2	0.3	-0.3	chr19_51145551_51146084	ENSG00000171051.9	FPR1	658292	-1.16	0.53	1.67875e-05	TypeI
chr19_51144943_51146743	2	0.3	-0.3	chr19_51145551_51146084	ENSG00000171049.9	FPR2	606208	-2.69	0.53	1.40857e-05	TypeI
chr19_51144943_51146743	2	0.3	-0.3	chr19_51145551_51146084	ENSG00000129450.9	SIGLEC9	-20911	-1.27	0.52	1.79444e-05	TypeI
chr19_51144943_51146743	2	0.3	-0.3	chr19_51145551_51146084	ENSG00000062822.15	POLD1	-761613	1.42	-0.5	4.76e-05	TypeI
chr19_51271946_51273146	2	0.57	-0.21	chr19_51271946_51272625	ENSG00000167757.14	KLK11	-244246	-4.82	0.7	6.8e-10	TypeI
chr19_51271946_51273146	2	0.57	-0.21	chr19_51271946_51272625	ENSG00000131401.11	NAPSB	-927518	-1.85	0.67	0	TypeI
chr19_51271946_51273146	2	0.57	-0.21	chr19_51271946_51272625	ENSG00000129451.12	KLK10	-252110	-3.66	0.64	3.17333e-08	TypeI
chr19_51271946_51273146	2	0.57	-0.21	chr19_51271946_51272625	ENSG00000105374.10	NKG7	100415	-1.5	0.63	1.7425e-07	TypeI
chr19_51271946_51273146	2	0.57	-0.21	chr19_51271946_51272625	ENSG00000142549.9	IGLON5	39562	-2.64	0.6	5.78e-07	TypeI
chr19_51271946_51273146	2	0.57	-0.21	chr19_51271946_51272625	ENSG00000062822.15	POLD1	-888081	1.42	-0.58	2.06833e-06	TypeI
chr19_51271946_51273146	2	0.57	-0.21	chr19_51271946_51272625	ENSG00000168995.13	SIGLEC7	-129986	-1.5	0.56	4.12857e-06	TypeI
chr19_53504386_53506233	3	0.56	-0.23	chr19_53504542_53505577	ENSG00000187116.14	LILRA5	808106	-2.06	0.73	0	TypeI
chr19_53504386_53506233	3	0.56	-0.23	chr19_53504542_53505577	ENSG00000105609.17	LILRB5	752241	-2.25	0.72	0	TypeI
chr19_53504386_53506233	3	0.56	-0.23	chr19_53504542_53505577	ENSG00000142405.22	NLRP12	319334	-1.7	0.59	1.07333e-06	TypeI
chr19_53504386_53506233	3	0.56	-0.23	chr19_53504542_53505577	ENSG00000189068.11	VSTM1	558893	-1.72	0.56	4.55e-06	TypeI
chr19_53507146_53511146	3	0.3	-0.27	chr19_53507146_53508340	ENSG00000105609.17	LILRB5	749558	-2.25	0.68	0	TypeI
chr19_53507146_53511146	3	0.3	-0.27	chr19_53507146_53508340	ENSG00000187116.14	LILRA5	805423	-2.06	0.68	0	TypeI
chr19_53507146_53511146	3	0.3	-0.27	chr19_53507146_53508340	ENSG00000142405.22	NLRP12	316651	-1.7	0.53	2.8e-05	TypeI
chr19_53507146_53511146	3	0.3	-0.27	chr19_53507146_53508340	ENSG00000189068.11	VSTM1	556210	-1.72	0.5	5.95e-05	TypeI
chr19_53535346_53536946	3	0.44	-0.3	chr19_53535346_53536046	ENSG00000105609.17	LILRB5	721605	-2.25	0.73	0	TypeI
chr19_53535346_53536946	3	0.44	-0.3	chr19_53535346_53536046	ENSG00000187116.14	LILRA5	777470	-2.06	0.69	0	TypeI
chr19_53535346_53536946	3	0.44	-0.3	chr19_53535346_53536046	ENSG00000142405.22	NLRP12	288698	-1.7	0.62	1.58667e-07	TypeI
chr19_53535346_53536946	3	0.44	-0.3	chr19_53535346_53536046	ENSG00000189068.11	VSTM1	528257	-1.72	0.53	1.295e-05	TypeI
chr19_54469554_54470379	2	0.95	-0.25	chr19_54469554_54470334	ENSG00000239998.6	LILRA2	102976	-1.89	0.64	4.2e-07	TypeI
chr19_54469554_54470379	2	0.95	-0.25	chr19_54469554_54470334	ENSG00000187116.14	LILRA5	-156778	-2.06	0.63	4.2e-07	TypeI
chr19_54469554_54470379	2	0.95	-0.25	chr19_54469554_54470334	ENSG00000104974.12	LILRA1	123638	-1.58	0.6	9e-07	TypeI
chr19_54469554_54470379	2	0.95	-0.25	chr19_54469554_54470334	ENSG00000189430.13	NCR1	436204	-1.47	0.6	8.8e-07	TypeI
chr19_54469554_54470379	2	0.95	-0.25	chr19_54469554_54470334	ENSG00000105609.17	LILRB5	-212643	-2.25	0.57	4.752e-06	TypeI
chr19_54469554_54470379	2	0.95	-0.25	chr19_54469554_54470334	ENSG00000104972.15	LILRB1	147214	-1.07	0.56	6.8e-06	TypeI
chr19_54469554_54470379	2	0.95	-0.25	chr19_54469554_54470334	ENSG00000189068.11	VSTM1	-405991	-1.72	0.55	6.85714e-06	TypeI
chr19_54469554_54470379	2	0.95	-0.25	chr19_54469554_54470334	ENSG00000088053.11	GP6	568320	-2.3	0.53	1.35e-05	TypeI
chr19_54469554_54470379	2	0.95	-0.25	chr19_54469554_54470334	ENSG00000221957.8	KIR2DS4	362732	-1.35	0.5	4.26667e-05	TypeI
chr19_54622345_54624145	3	0.74	-0.27	chr19_54622804_54624145	ENSG00000187116.14	LILRA5	-310308	-2.06	0.73	0	TypeI
chr19_54622345_54624145	3	0.74	-0.27	chr19_54622804_54624145	ENSG00000239998.6	LILRA2	-50554	-1.89	0.72	0	TypeI
chr19_54622345_54624145	3	0.74	-0.27	chr19_54622804_54624145	ENSG00000104974.12	LILRA1	-29892	-1.58	0.7	0	TypeI
chr19_54622345_54624145	3	0.74	-0.27	chr19_54622804_54624145	ENSG00000105609.17	LILRB5	-366173	-2.25	0.64	5.41667e-08	TypeI
chr19_54622345_54624145	3	0.74	-0.27	chr19_54622804_54624145	ENSG00000221957.8	KIR2DS4	209201	-1.35	0.63	5.41667e-08	TypeI
chr19_54622345_54624145	3	0.74	-0.27	chr19_54622804_54624145	ENSG00000189430.13	NCR1	282673	-1.47	0.63	5.41667e-08	TypeI
chr19_54622345_54624145	3	0.74	-0.27	chr19_54622804_54624145	ENSG00000104972.15	LILRB1	-6316	-1.07	0.62	2.39286e-07	TypeI
chr19_54622345_54624145	3	0.74	-0.27	chr19_54622804_54624145	ENSG00000088053.11	GP6	414789	-2.3	0.57	2e-06	TypeI
chr19_54622345_54624145	3	0.74	-0.27	chr19_54622804_54624145	ENSG00000142405.22	NLRP12	-799080	-1.7	0.55	4.31818e-06	TypeI
chr19_54622345_54624145	3	0.74	-0.27	chr19_54622804_54624145	ENSG00000189068.11	VSTM1	-559521	-1.72	0.55	3.88889e-06	TypeI
chr19_54622345_54624145	3	0.74	-0.27	chr19_54622804_54624145	ENSG00000243772.8	KIR2DL3	115038	-1.31	0.55	4e-06	TypeI
chr19_54622345_54624145	3	0.74	-0.27	chr19_54622804_54624145	ENSG00000108106.14	UBE2S	784313	1.84	-0.53	1.41667e-05	TypeI
chr19_55118229_55119098	5	0.43	0.19	chr19_55118726_55119097	ENSG00000108106.14	UBE2S	288876	1.84	0.68	0	Validation
chr19_55118229_55119098	5	0.43	0.19	chr19_55118726_55119097	ENSG00000088053.11	GP6	-80647	-2.3	-0.65	5.76e-08	Validation
chr19_55118229_55119098	5	0.43	0.19	chr19_55118726_55119097	ENSG00000105609.17	LILRB5	-861610	-2.25	-0.6	1.36e-06	Validation
chr19_55118229_55119098	5	0.43	0.19	chr19_55118726_55119097	ENSG00000189430.13	NCR1	-212763	-1.47	-0.55	1.2e-05	Validation
chr19_55118229_55119098	5	0.43	0.19	chr19_55118726_55119097	ENSG00000239998.6	LILRA2	-545991	-1.89	-0.53	2.976e-05	Validation
chr19_57584562_57585574	2	0.3	-0.29	chr19_57585144_57585451	ENSG00000198300.14	PEG3	-744569	1.94	0.63	3.69e-07	Validation
chr19_57584562_57585574	2	0.3	-0.29	chr19_57585144_57585451	ENSG00000105146.13	AURKC	-354495	-1.24	0.56	5.85e-06	Validation
chr2_3043732_3046097	4	0.55	-0.3	chr2_3043732_3045025	ENSG00000151360.10	ALLC	613821	-4.23	0.64	2.68e-08	TypeI
chr2_3043732_3046097	4	0.55	-0.3	chr2_3043732_3045025	ENSG00000118004.18	COLEC11	550453	-1.75	0.62	1.1e-07	TypeI
chr2_3602464_3603419	3	0.39	-0.22	chr2_3602712_3603082	ENSG00000151360.10	ALLC	55303	-4.23	0.58	1.24e-06	TypeI
chr2_3602464_3603419	3	0.39	-0.22	chr2_3602712_3603082	ENSG00000118004.18	COLEC11	-8065	-1.75	0.52	2.4e-05	TypeI
chr2_3695781_3697370	4	0.51	-0.29	chr2_3696561_3697370	ENSG00000151360.10	ALLC	-38765	-4.23	0.7	3.48e-10	TypeI
chr2_3695781_3697370	4	0.51	-0.29	chr2_3696561_3697370	ENSG00000118004.18	COLEC11	-102133	-1.75	0.65	9.2e-09	TypeI
chr2_3695781_3697370	4	0.51	-0.29	chr2_3696561_3697370	ENSG00000232718.1	GAPDHP48	-7984	-3.7	0.52	1.12e-05	TypeI
chr2_3846616_3848810	4	0.58	-0.28	chr2_3846632_3847905	ENSG00000151360.10	ALLC	-189068	-4.23	0.76	4.6e-13	TypeI
chr2_3846616_3848810	4	0.58	-0.28	chr2_3846632_3847905	ENSG00000118004.18	COLEC11	-252436	-1.75	0.69	0	TypeI
chr2_3846616_3848810	4	0.58	-0.28	chr2_3846632_3847905	ENSG00000232718.1	GAPDHP48	-158287	-3.7	0.58	3.33333e-07	TypeI
chr2_6750781_6751469	2	0.44	-0.25	chr2_6751164_6751469	ENSG00000205837.7	LINC00487	18994	-1.98	0.5	9.2e-05	TypeI
chr2_6756469_6758069	4	0.32	-0.25	chr2_6757449_6757960	ENSG00000235576.1	LINC01871	968096	-1.21	0.62	2.8e-07	TypeI
chr2_6756469_6758069	4	0.32	-0.25	chr2_6757449_6757960	ENSG00000205837.7	LINC00487	12606	-1.98	0.52	1.7e-05	TypeI
chr2_10123873_10126073	4	0.36	-0.2	chr2_10123873_10124656	ENSG00000171848.16	RRM2	-3566	3.04	-0.68	0	TypeI
chr2_23938730_23939936	6	0.41	-0.17	chr2_23938956_23939454	ENSG00000232451.2	AC018467.1	-740149	-2.32	0.51	0.000136	TypeI
chr2_24077183_24078530	3	0.31	0.38	chr2_24077183_24077599	ENSG00000115129.14	TP53I3	8470	1.82	0.5	0.000208	Validation
chr2_26947076_26948332	2	0.33	-0.26	chr2_26947076_26947494	ENSG00000084693.16	AGBL5	95079	1.08	-0.63	6.24e-07	Validation
chr2_26947076_26948332	2	0.33	-0.26	chr2_26947076_26947494	ENSG00000115163.15	CENPA	-182996	3.95	-0.59	2.16e-06	Validation
chr2_26947076_26948332	2	0.33	-0.26	chr2_26947076_26947494	ENSG00000171303.7	KCNK3	-254595	-1.2	0.53	2.32e-05	Validation
chr2_26947076_26948332	2	0.33	-0.26	chr2_26947076_26947494	ENSG00000138100.14	TRIM54	335144	4.45	-0.53	2.32e-05	Validation
chr2_26947076_26948332	2	0.33	-0.26	chr2_26947076_26947494	ENSG00000115226.10	FNDC4	547915	-1.32	0.52	3.168e-05	Validation
chr2_31059734_31060734	2	0.3	-0.25	chr2_31060431_31060734	ENSG00000013016.16	EHD3	173569	-2.51	0.68	0	TypeI
chr2_31059734_31060734	2	0.3	-0.25	chr2_31060431_31060734	ENSG00000158089.15	GALNT14	94619	-2.5	0.6	5.4e-07	TypeI
chr2_32231562_32233276	2	0.35	-0.17	chr2_32231714_32232312	ENSG00000013016.16	EHD3	-997861	-2.51	0.7	0	TypeI
chr2_32231562_32233276	2	0.35	-0.17	chr2_32231714_32232312	ENSG00000277893.2	SRD5A2	-651075	-3.09	0.6	5.5e-07	TypeI
chr2_32231562_32233276	2	0.35	-0.17	chr2_32231714_32232312	ENSG00000091106.19	NLRC4	33719	-1.03	0.56	3e-06	TypeI
chr2_32231562_32233276	2	0.35	-0.17	chr2_32231714_32232312	ENSG00000158125.10	XDH	-817271	-1.57	0.51	1.875e-05	TypeI
chr2_37923676_37924680	2	0.86	-0.23	chr2_37923812_37924680	ENSG00000163214.21	DHX57	951688	1.12	-0.59	1.54e-06	Validation
chr2_37923676_37924680	2	0.86	-0.23	chr2_37923812_37924680	ENSG00000223922.1	ASS1P2	887408	-5.46	0.57	1.54e-06	TypeII
chr2_38405972_38408131	5	0.31	-0.22	chr2_38406070_38406748	ENSG00000231367.6	LINC02613	109525	1.11	-0.51	6.6e-05	TypeI
chr2_38981459_38983259	2	0.33	-0.21	chr2_38981620_38982218	ENSG00000163214.21	DHX57	-105985	1.12	-0.65	2.35e-08	Validation
chr2_38981459_38983259	2	0.33	-0.21	chr2_38981620_38982218	ENSG00000223922.1	ASS1P2	-170265	-5.46	0.63	4e-08	TypeII
chr2_44929521_44929985	2	0.89	0.22	chr2_44929570_44929985	ENSG00000259439.2	LINC01833	9421	6.84	0.62	1.12e-07	TypeII
chr2_44942135_44943509	4	0.76	0.28	chr2_44942466_44943509	ENSG00000259439.2	LINC01833	-3788	6.84	0.58	1.56e-06	TypeII
chr2_44942135_44943509	4	0.76	0.28	chr2_44942466_44943509	ENSG00000170577.8	SIX2	66464	5.19	0.55	3.2e-06	Validation
chr2_44943842_44945359	4	0.56	0.22	chr2_44944123_44944972	ENSG00000259439.2	LINC01833	-5348	6.84	0.58	1.32e-06	TypeII
chr2_44943842_44945359	4	0.56	0.22	chr2_44944123_44944972	ENSG00000170577.8	SIX2	64904	5.19	0.52	1.44e-05	Validation
chr2_45003958_45005915	5	0.66	0.25	chr2_45004013_45005311	ENSG00000259439.2	LINC01833	-65463	6.84	0.52	3.64e-05	TypeII
chr2_45005918_45006817	3	0.46	0.22	chr2_45006035_45006446	ENSG00000259439.2	LINC01833	-67041	6.84	0.62	8e-08	TypeII
chr2_45005918_45006817	3	0.46	0.22	chr2_45006035_45006446	ENSG00000170577.8	SIX2	3211	5.19	0.59	3.4e-07	Validation
chr2_45008395_45009071	2	0.84	0.35	chr2_45008395_45008966	ENSG00000170577.8	SIX2	771	5.19	0.52	3.76e-05	TypeII
chr2_45008395_45009071	2	0.84	0.35	chr2_45008395_45008966	ENSG00000259439.2	LINC01833	-69481	6.84	0.5	4.6e-05	TypeII
chr2_47781661_47782809	4	0.56	-0.28	chr2_47781661_47782300	ENSG00000095002.15	MSH2	-378913	1.64	-0.59	1.08e-06	TypeI
chr2_63051760_63052740	4	1	0.31	chr2_63051760_63052740	ENSG00000226622.6	AC092155.1	-389421	-4.25	-0.67	3.7e-09	TypeII
chr2_63053653_63055227	5	1	0.39	chr2_63053653_63055227	ENSG00000226622.6	AC092155.1	-391611	-4.25	-0.62	1.55e-07	TypeII
chr2_63053653_63055227	5	1	0.39	chr2_63053653_63055227	ENSG00000115507.10	OTX1	-4383	4.56	0.57	1.175e-06	Validation
chr2_63055484_63056465	4	1	0.37	chr2_63055484_63056465	ENSG00000226622.6	AC092155.1	-393145	-4.25	-0.64	3.25e-08	TypeII
chr2_63055484_63056465	4	1	0.37	chr2_63055484_63056465	ENSG00000115507.10	OTX1	-5917	4.56	0.62	6.25e-08	Validation
chr2_68732468_68734268	4	0.31	-0.22	chr2_68733260_68733812	ENSG00000163217.2	BMP10	137861	-7.2	0.63	3.2e-08	TypeI
chr2_70519668_70521668	3	0.34	-0.28	chr2_70520218_70520893	ENSG00000116031.9	CD207	315260	-1.8	0.55	1.02e-05	TypeI
chr2_70519668_70521668	3	0.34	-0.28	chr2_70520218_70520893	ENSG00000124374.9	PAIP2B	706547	-1.27	0.54	1.14e-05	TypeI
chr2_70519668_70521668	3	0.34	-0.28	chr2_70520218_70520893	ENSG00000124370.11	MCEE	609683	-1.24	0.53	1.3e-05	TypeI
chr2_70519668_70521668	3	0.34	-0.28	chr2_70520218_70520893	ENSG00000152672.8	CLEC4F	300043	-1.84	0.5	2.4e-05	TypeI
chr2_71530870_71532483	6	0.3	-0.28	chr2_71531427_71531905	ENSG00000124374.9	PAIP2B	-304563	-1.27	0.64	1.33e-07	TypeI
chr2_71530870_71532483	6	0.3	-0.28	chr2_71531427_71531905	ENSG00000124370.11	MCEE	-401427	-1.24	0.53	2.905e-05	TypeI
chr2_72920216_72921042	3	1	0.38	chr2_72920216_72921042	ENSG00000163016.10	ALMS1P1	720454	-1.02	-0.5	9e-05	TypeII
chr2_74292222_74294204	2	0.31	-0.2	chr2_74292477_74293094	ENSG00000163016.10	ALMS1P1	-651702	-1.02	0.52	7.2e-05	TypeI
chr2_74515372_74516824	5	0.48	0.25	chr2_74515946_74516640	ENSG00000135622.13	SEMA4F	137935	2	0.51	9e-05	Validation
chr2_75145074_75147474	2	0.31	-0.28	chr2_75145881_75146626	ENSG00000135622.13	SEMA4F	-492025	2	-0.52	5e-05	TypeI
chr2_85419277_85420636	3	0.45	-0.19	chr2_85419772_85420387	ENSG00000115523.17	GNLY	265095	-1.01	0.55	6.6e-06	TypeI
chr2_86788961_86789493	3	1	0.22	chr2_86788961_86789493	ENSG00000183281.15	PLGLB1	232625	-2.11	-0.53	4.455e-05	TypeII
chr2_86788961_86789493	3	1	0.22	chr2_86788961_86789493	ENSG00000284879.1	AC133644.2	666249	-1.85	-0.52	4.455e-05	TypeII
chr2_98727479_98730025	6	0.43	-0.19	chr2_98728434_98729521	ENSG00000185674.9	LYG2	526304	2.07	-0.52	2.61e-05	TypeI
chr2_100927538_100929538	6	0.38	0.24	chr2_100928049_100928814	ENSG00000175874.10	CREG2	459071	4.47	0.55	8.5e-06	TypeI
chr2_100927538_100929538	6	0.38	0.24	chr2_100928049_100928814	ENSG00000230393.1	AC092667.1	-823512	2.67	0.53	1.475e-05	TypeI
chr2_101355138_101356571	2	0.44	-0.18	chr2_101355302_101355937	ENSG00000115604.12	IL18R1	955909	-1.3	0.62	4.68e-07	TypeI
[truncated: 1,011 more rows]

## Sheet: Table S3.2
Table S3.2 Full gene list of 2051 AE-DEGs.
1092 Upregulated AE-DEGs	959 Downregulated AE-DEGs
LINC02593	HSP90AB1
SAMD11	XPO5
MTCO1P12	ZNF318
MTATP6P1	SLC35B2
MTCO3P12	AARS2
MTCO2P12	FAM189B
MTND1P23	SCAMP3
ATAD3C	MTX1P1
MTND2P28	PYGO2
AL590822.3	RUSC1
LINC02766	EFNA4
ANGPTL7	GBA
KAZN	MSTO1
EPHA2	YY1AP1
PADI4	UBQLN4
PLA2G5	UBE2Q1
AKR7A3	DAP3
FAM43B	MEX3A
MAN1C1	TSSK5P
FCN3	ZNF623
NR0B2	ZFP41
FAM167B	ARHGAP39
TINAGL1	LRRC14
AL031602.2	ZNF696
PTCH2	RECQL4
BTBD19	SCRIB
ARMH1	TONSL
PLK3	MIR4664
CYP4A11	ZNF251
CYP4A22	ZC3H3
TACSTD2	BOP1
AL138847.2	SLC52A2
ST6GALNAC3	MROH1
GBP7	CYHR1
SLC16A4	ZNF517
GSTM5	GTSE1
AL365361.1	RIBC2
C1orf162	YIPF3
TMIGD3	C8orf33
LINC02884	TIGD5
OLFML3	LY6H
AMPD1	ARL17A
NGF	AL355338.1
VTCN1	ZIC2
HAO2	ZIC5
HAO2-IT1	ARL17B
HMGCS2	FOXD2-AS1
WARS2-IT1	STIL
PHGDH	FOXD2
RNU1-75P	POGK
GAPDHP74	MPZL1
CD160	HGS
TCHH	CCDC137
ECM1	CEP131
TNFAIP8L2	NPLOC4
C1orf54	CSNK1D
S100A12	NARF
S100A8	SIRT7
RAB25	FOXK2
TTC24	CDK1
FCRL1	MAFG
CD5L	MAFG-DT
CD1C	ZFP62
KCNJ10	CKAP2L
FCRL6	GPC3
AL391001.1	HSPB1
XCL2	AC105118.1
DNM3OS	KIF18B
FASLG	HROB
LINC01645	ACTG1P25
BRINP2	TUBA5P
ANGPTL1	TUBA1B
PTGS2	SPATS2
SLC45A3	SNRPC
AL360013.3	EZH2
LINC01348	LINC00638
AL160408.3	H2AC13
MT1HL1	H3C10
KMO	BRD8
MANCR	CAMSAP2
LINP1	KIF14
LINC00707	H2BC20P
AL392086.3	H2BC19P
GATA3	PSMC3IP
CDNF	P3H4
ST8SIA6	ITGA6
MRC1	IQGAP3
CACNB2	CNOT6
NSUN6	MAFA-AS1
LINC02881	H2BC13
CXCL12	JRK
AL137026.3	AC020904.2
OGDHL	FRMD8
MBL2	CBFA2T2
ANK3	AL121906.2
EGR2	DNMT3B
PRF1	NECAB3
PANK1	E2F1
CYP26A1	ZNF7
LGI1	RNF157
RBP4	IDUA
CYP2C8	PIGG
CYP2C9	H2BC12
VWA2	H4C9
PLPP4	PI4KB
LINC01561	DBF4B
ACADSB	ASB16-AS1
CLRN3	RPL32P20
ADGRA1	SMARCD1
AL161645.2	ATXN7L3
ECHS1	ASB16
CYP2E1	KAT7
AL161645.1	XYLT2
AP006285.1	SAC3D1
SIGIRR	NSD1
FAM99A	LYSMD1
MUC6	AL133215.2
TH	NUP42
AC132217.2	WDR76
C11orf21	UBAP2L
PRR33	ELFN2
FAM99B	GON4L
AC127526.5	MSTO2P
HPX	CLK2
SYT9	KHDC4
C11orf96	HSP90AB3P
AC087521.1	PARS2
MS4A6A	ZNF707
MS4A7	FAM111B
MS4A4E	LEMD2
LINC02705	MXD3
MS4A6E	CCHCR1
AP000442.1	METTL27
SLC22A10	GTF2IP4
LINC02723	AL031777.2
RASGRP2	H2BC8
SPTBN2	SPON2
LINC01537	TP53BP2
MOGAT2	PHBP11
NCAM1	RAD54L
NNMT	RAB11FIP4
FXYD6	ATAD5
TMPRSS13	PCDH17
SMIM35	NMRAL2P
APOA1	HMGA1
AP002954.1	PRR11
TTC36	HEATR6
AP004609.3	NCAPD2
TMEM25	CDCA3
TREH	SPINK1
TECTA	AKR1B10
SORL1	AKR1B15
FEZ1	PPIP5K1
DDX25	TP53BP1
B3GAT1	NSD2
AC026369.3	TACC3
IQSEC3	SETDB1
SLC6A13	ZNF687
FGF23	C2CD4D
NTF3	AC106900.1
PTMS	CEP72
CD4	SLC16A3
C1R	NELFE
LAG3	LZTS3
CD163	LINC02835
CLEC4C	AC116049.1
KLRB1	PYGB
A2M	ENTPD6
LINC00987	ABHD12
KLRG1	GINS1
PZP	CASC20
AC010175.1	ADM2
KLRF1	PAK1IP1
CLEC1B	VPS45
KLRD1	SF3B4
CLEC12A	CALR
GABARAPL1	AC006525.1
CLEC9A	KIF23
KLRK1	PRPF3
KLRC1	RNF44
GOT2P3	TTF2
CD69	IPO9
A2MP1	SMG5
KLRK1-AS1	TRIP13
KLRC4-KLRK1	SLC26A11
KLRC3	TBC1D16
AC007535.1	OR2I1P
PRICKLE1	AC093895.1
WNT10B	NELFA
GPD1	NSMAF
NR4A1	HSPA5P1
AC023794.3	CDH24
PDE1B	STX1A
AMHR2	H4C12
NFE2	AC114763.1
GPR182	H4C8
PTPRB	LINC01611
SOCS2	CPSF1
STAB2	YEATS2
PAH	LYZ
ACACB	AC008069.1
SDS	EXO1
DTX1	FBXL18
NOS1	ARHGEF11
ACADS	TMIE
HPD	AC099066.2
CFAP251	AC016550.2
TMEM132C	AC104794.3
RIMBP2	LINC01762
PXMP2	NAP1L4P1
LRCOL1	AL162573.1
FLT3	RRAGD
MTUS2	ZNF320
SPART	ZNF525
FOXO1	AC022150.4
HTR2A-AS1	ZNF611
DLEU7	ZNF83
DACH1	ZNF816
EDNRB	ZNF665
SPRY2	ZNF888
AL139385.1	ZNF761
TMEM255B	ZNF765
TRDC	ZNF28
CMTM5	ZNF468
TRDV1	AC010595.1
SLC7A8	LINC02476
TRDJ1	PKM
FITM1	LINC01451
CARMIL3	AL096854.1
CTSG	AC125603.2
PTGDR	ARID3A
PTGER2	PIF1
PELI2	PPOX
AL157756.1	KDM5B
AL355916.2	LINC00355
ALDH6A1	NFYAP1
GSTZ1	ZNF738
GPR65	ACSL4
SLC24A4	GPSM1
PRIMA1	SELENON
TCL1A	BICDL1
LINC01550	DENND4B
ASPG	ZNF431
TMEM121	RN7SL221P
C14orf180	SHC1
RD3L	AC112484.5
LINC02691	AC024560.4
TEDC1	ZSCAN20
IGHA1	KIAA1522
IGHV3-13	RPL23AP88
IGHA2	SLC36A1
IGHD	EFNA3
IGHM	ZNF714
IGHV3-7	MMP14
IGHV1-24	PHYHIPL
PWRN1	KLC2
CHP1	OR11Q1P
IVD	NDOR1
PLCB2	AJM1
NUSAP1	TRAF2
LTK	TRIM71
AC020658.5	AL035401.1
TERB2	LINC02405
MYZAP	RN7SKP106
CILP	LNCSRLR
SMAD6	PLOD2
CYP1A2	AC004837.4
BNC1	AL136372.2
NTRK3	GLS
AC104260.2	DVL3
LINC01197	AL157778.1
AC024337.2	LINC01136
AC087477.2	AC239585.2
AC087477.4	CYCSP6
AC087477.1	SNX27
AC012409.1	AC244107.1
AC012409.3	AC002377.1
AC015712.2	AP005205.3
CACNA1H	FASN
IGFALS	ENPP7P13
HBA2	GUSBP13
HBA1	AC022613.1
RGS11	GASAL1
SLC9A3R2	AC139493.2
AL031722.1	RNY3P8
PRSS22	ABCC4
RAB26	AC092625.1
AC108134.1	MICB
AC108134.3	G2E3-AS1
SRL	GPR37L1
C16orf96	ELF3-AS1
UBALD1	ZMIZ2
PRKCB	BEX2
KDM8	NCSTN
CTF1	COPA
ZG16	FIGNL2
AC009133.3	FIGNL2-DT
AC009093.10	H2BC11
AC009093.5	TBX19
ITGAD	KMT5C
CMTM2	AL162413.1
LCAT	DACH2
DPEP2	AGRN
DDX19B	VASH2
SMPD3	HTR4
AC099521.2	AL450322.2
HSD17B2	DCST1
AC009063.3	LINC02335
AC009119.1	AL442636.1
MLYCD	TUBB2B
WFDC1	PPM1F
ATP2C2	SMPX
AC026469.1	XRCC3
LINC02139	TEX11
AC040169.1	LINC02882
IRF8	AL355601.1
FENDRR	AL691420.1
FOXF1	IRX3
LINC01081	AC018553.2
CA5A	AC018553.1
CBFA2T3	MOGAT3
AC092384.2	RPL12P14
AC134312.5	TARBP1
AC087392.1	GCNT4
AC129507.1	PWWP2B
BHLHA9	CCDC28B
AC129507.2	FAM183A
MIR22HG	GBP2
ASPA	SEMA6C
CYB5D2	HCN3
SHPK	IKBKE
AC233723.2	LINC01139
ENO3	PARGP1
PITPNM3	DNA2
SCIMP	UNC5B
SLC52A1	LOXL4
ASGR2	AC021723.2
SLC13A5	AP003119.1
ACADVL	AP003174.1
ACAP1	BCL9L
CLEC10A	AC006206.2
GLP2R	LINC02443
TMEM220	DDX12P
USP43	LINC02820
TMEM220-AS1	FOXN4
AC015922.3	ATXN2-AS
NCOR1	AL445647.1
HS3ST3B1	AL135999.3
AC002553.2	BMP4
PEMT	IGHV3-30
KRT17P4	IGHV3-33
RASD1	IGHV1-18
FAM106A	ANXA2
RNF112	RASL12
MFAP4	GOLGA6L9
MAP2K3	ALDOA
ERVE-1	FBXL19
TMEM132E	NPEPPSP1
SLFN12L	AC132872.5
TAF5LP1	RAC3
CCL2	LRRC45
AC015911.3	DTNA
CCL5	CCDC102B
CCL3	NDUFA13
CCL23	AC011477.2
CCL4	ZNF253
CCL14	PROSER3
AC244153.1	FGF21
KRT27	NAT8B
KRT36	CCDC142
IGFBP4	AC108479.1
G6PC	IGKV3-11
SKAP1	IGKV1-5
PHOSPHO1	AC009237.3
NGFR	AC009315.1
AC005856.1	LINC01857
KCNJ16	FN1
KIF19	AC007749.2
HID1-AS1	LINC02575
SLC16A5	TSPEAR
CD300A	TSPEAR-AS1
CD300E	TSPEAR-AS2
CD300H	MCM3AP-AS1
ST6GALNAC1	C21orf58
ACOX1	Z97056.2
TMC8	PKDREJ
C1QTNF1	GNAT1
LINC01979	AC108690.1
DCXR	AC068756.1
AC137723.1	LINC02050
DCXR-DT	GABRR3
PDE6G	RIOX2
DLGAP1-AS3	PLXNA1
AP001198.2	PES1P1
RNF125	AC015631.1
TTR	LINC01194
AC011139.1	AC106771.1
CCBE1	AC008825.1
CD226	AC025445.1
GTSCR1	LINC00491
CNDP1	AC063976.1
FBXO15	AC010378.1
AC027575.2	LINC01622
AC018529.1	AL033381.3
AC018445.5	FOXQ1
GZMM	AL590004.3
CFD	GUSBP2
GAMT	PGBD1
GADD45B	ABCC10
IZUMO4	TJAP1
TBXA2R	GTPBP2
MRPL54	AC003093.1
SMIM24	AC009262.1
ANKRD24	LINC01448
TMIGD2	STEAP2
FSD1	C7orf77
ACER1	ZC3HAV1L
PEX11G	TMEM178B
CLEC4M	AC124067.4
ADGRE1	AC100805.1
AC008763.4	CASC9
PRAM1	SMILR
ADGRE4P	LINC01151
MCEMP1	AC108136.1
CLEC4GP1	NUP188
RAB11B-AS1	CIZ1
FCER2	GRPR
IER2	PAGE4
JUNB	TNFRSF4
CLEC17A	AP006222.2
MIR23AHG	TMEM88B
LINC01841	GABRD
ADGRE3	AL391845.2
PGLYRP2	TP73
NIBAN3	PRXL2B
UCA1	PRDM16
CYP4F24P	HES2
CPAMD8	TMEM201
JUND	RN7SKP269
AC008556.1	FHAD1
HAMP	CRYBG2
FXYD7	CDCA8
FFAR2	ZSWIM5
PRODH2	KIF2C
KCNK6	CCDC163
ZFP36	AL358075.2
CYP2B6	DNAJC6
CEACAM3	SLC44A5
AC243960.1	COL24A1
AXL	CDC7
CEACAM4	PSRC1
AC010247.1	EPS8L3
CEACAM6	SORT1
FOSB	IGSF3
APOC1P1	FAM72D
PTGIR	NUDT17
PNMA8B	PIAS3
AC011484.1	AC239799.2
FAM83E	LINC01719
FCGRT	BCL9
SIGLEC11	VPS72
SIGLEC16	PSMD4
SLC6A16	TDRKH
ASPDH	RFX5
NAPSB	CIART
ATF5	TUFT1
NKG7	C2CD4D-AS1
KLK11	AL589765.4
IGLON5	TDRKH-AS1
KLK10	S100A10
SIGLEC7	SLC50A1
FPR2	ILF2
SIGLEC9	DCST1-AS1
FPR1	GLMP
LILRA5	CCT3
LILRB5	FDPS
NLRP12	SSR2
VSTM1	ADAM15
LILRA2	AL353807.5
LILRA1	TSACC
NCR1	LINC01704
LILRB1	SUCO
GP6	PIGC
KIR2DS4	LAMC2
KIR2DL3	LAMC1
AURKC	TPR
ALLC	BRINP3
COLEC11	ASPM
GAPDHP48	UBE2T
LINC00487	LINC00628
LINC01871	LINC01353
AC018467.1	AL606489.1
KCNK3	PIK3C2B
FNDC4	PFKFB2
EHD3	FAM72A
GALNT14	FLVCR1
SRD5A2	NEK2
NLRC4	DTL
XDH	CENPF
ASS1P2	TAF1A
AC092155.1	HHIPL2
BMP10	NVL
CD207	DNAH14
PAIP2B	CCDC185
MCEE	LINC01703
CLEC4F	LIN9
ALMS1P1	PARP1
GNLY	TRIM11
PLGLB1	RNF187
AC133644.2	C1orf35
IL18R1	WNT3A
IL1RL1	AL136379.1
IL18RAP	AL162595.1
LINC01831	URB2
ECRG4	CCSAP
PLGLA	COG2
ST6GAL2	AL118511.2
MARCO	TTC13
AC009951.6	CAPN9
LINC01412	AL445524.1
SLC4A10	LINC01132
SCN7A	AL391832.4
NOSTRIN	HEATR1
CPS1	DESI2
CXCR2P1	SMYD3
SPEG	AKR1C3
CXCR2	LASTR
DES	AL732437.3
CXCR1	SFTA1P
NMUR1	MCM10
AGAP1-IT1	ACBD7
AGXT	ST8SIA6-AS1
AC104809.1	LRRC37A6P
RTP5	DLG5
UICLM	DLG5-AS1
LINC01727	STAMBPL1
ID1	KIF20B
LINC01620	KIF11
PTGIS	HELLS
PELATON	AC063960.1
RIPOR3	C10orf88B
ZBP1	MKI67
PHACTR3	IGF2
ZNF831	H19
HAR1A	OR56A3
AL357033.2	FEN1
COL20A1	INCENP
SOD1	STIP1
TIAM1	CDCA5
CLIC6	TIGD3
ERG	CARD18
B3GALT5-AS1	MCAM
B3GALT5	THY1
DSCAM	H2AX
TMPRSS2	AP002800.1
LRRC3	LINC00942
AP001065.3	CCDC77
FTCD	FOXM1
FAM246C	RHNO1
AC007326.2	RAD51AP1
IGLV3-9	VWF
POM121L9P	NANOGP1
GGT5	DDX11-AS1
IGLC7	ADAMTS20
RGL4	TMEM106C
IGLV2-5	TROAP
KIAA1671-AS1	RACGAP1
SLC5A1	TUBA1C
PVALB	C1QL4
SOX10	ASIC1
IL2RB	NDUFA4L2
FAM83F	B4GALNT1
PRR5	XPOT
SHISAL1	AC078860.2
TTC38	AC090502.3
WNT7B	PLXNC1
AC207130.1	LINC00485
AC077690.1	PARPBP
RARB	NUP37
ITGA9	TXNRD1
ACAA1	IFT81
CSRNP1	AC084876.2
AC092053.3	FAM222A
CLEC3B	IQCD
ABHD14A-ACY1	PLBD2
DNASE1L3	RNFT2
SUCLG2	SPRING1
GCSAM	UNC119B
CD200R1	KNTC1
GRAMD1C	AC079949.1
NR1I2	CENPJ
COL6A6	CKAP2
ACKR4	COL4A1
GPR171	TMCO3
P2RY13	AL136419.3
P2RY12	LINC00648
IGSF10	DLGAP5
ATP13A4	SIX1
HES1	SIX4
RNF212	SLC38A6
HGFAC	OTUB2
AC021148.1	AL928654.1
SMIM14	CDCA4
BEND4	AC244452.3
SPATA18	LINC00221
AC105384.1	AC126407.1
AC107396.1	MKRN3
AC093725.2	ARHGAP11A
SCD5	OIP5
RASGEF1B	ITPKA
WDFY3-AS2	BUB1B
PTPN13	RAD51
HSD17B13	KNSTRN
AC106881.1	KNL1
BMPR1B	TYRO3
COL25A1	DUOX1
NDST3	MYO5C
FAT4	MNS1
NOCT	CA12
HHIP-AS1	PCLAF
HHIP	DAPK2
GUSBP5	ZWILCH
MMAA	TIPIN
AADAT	PAQR5
HAND2-AS1	SEMA7A
HAND2	GOLGA2P10
SCRG1	FANCI
GPM6A	MESP1
WDR17	MESP2
TENM3	TICRR
AC079766.1	ASB9P1
LINC02362	RHBDL1
ACSL1	Z97634.1
LINC01093	TEDC2
RPSAP70	CCNF
SDHA	AC106820.5
CTD-3080P12.3	PKMYT1
SRD5A1	PAQR4
ROPN1L	CASKIN1
MYO10	RMI2
BASP1	PLK1
BASP1-AS1	CDIPTOSP
RANBP3L	TLCD3B
NADK2	AC007611.1
AGXT2	TMPOP2
LIFR	CDH13
C9	GINS2
LINC02104	CDT1
GHR	FANCA
AC113368.1	PRDM7
AC010280.1	HASPIN
AC010280.2	AURKB
CRHBP	AC005695.1
CAMK4	NT5M
MTND4P12	RDM1
MTND4LP30	CDC6
CXCL14	TOP2A
NME5	ACLY
CD14	TUBG1
TIMD4	FAM171A2
CYFIP2	VAT1
INSYN2B	HIGD1B
GABRP	C1QL1
AC011407.1	EME1
DUSP1	TBX4
HK3	LINC02875
AC139491.7	BRIP1
CDHR2	KCNH6
AC106795.2	TMEM104
AC122713.2	JPT1
SCGB3A1	AC022211.2
IRF4	SPHK1
PXDC1	RHBDF2
ERVFRD-1	BIRC5
AL008729.2	TK1
ID4	AC116025.2
LNC-LBCS	CBX8
LST1	CBX2
NCR3	CBX4
MPIG6B	TEX19
SFTA2	AP005230.1
TNXB	NDC80
TSBP1-AS1	NPC1
COL11A2	LINC-ROR
PI16	AC103808.3
FGD2	CHAF1A
PTCRA	UHRF1
BMP5	SPC24
HMGCLL1	RDH8
AL583856.2	BRME1
FYN	ASF1B
TUBE1	PLVAP
Z99289.1	KCNN1
SAMD3	ANKRD27
SAMD5	FAAP24
IPCEF1	CEBPA-DT
AL035530.2	DMKN
C6orf99	WDR62
SLC22A1	AC020907.1
PLG	AC006486.2
LPA	TMEM145
LPAL2	PAFAH1B3
AL109933.4	BCAM
MPC1	POLR1G
PRR18	AC011481.3
AC091729.2	SAE1
MAD1L1	MAMSTR
NXPH1	FUT2
AC004160.2	POLD1
AC004160.1	DKKL1
ASS1P11	C19orf48
HOTAIRM1	UBE2S
BMPER	PEG3
AC008080.1	RRM2
TRGC2	TP53I3
TRGV8	AGBL5
TRGC1	CENPA
AMPH	TRIM54
TRGV4	DHX57
TRGV10	LINC02613
TRGV9	LINC01833
CAMK2B	SIX2
CALN1	MSH2
AC004921.1	OTX1
MAGI2-AS3	SEMA4F
HGF	LYG2
COL26A1	CREG2
AC006329.1	AC092667.1
AZGP1P2	LINC01885
PRKAR2B	AC064869.1
FOXP2	SPC25
CFTR	AC007405.3
AUXG01000058.1	AC007405.1
FAM180A	SP5
AKR1D1	RAPGEF4-AS1
GIMAP8	DLX2
WDR86	HAGLR
WDR86-AS1	HOXD-AS2
PTPRN2-AS1	HOXD8
MYOM2	HAGLROS
AC245123.1	HOXD3
AC129915.3	HOXD4
KBTBD11	HOXD9
AC019257.1	HOXD1
KBTBD11-OT1	HOXD10
AC100810.1	SGO2
AC246817.2	TMEM237
CLN8	SNHG31
AC011008.2	BARD1
BLK	PTPRN
EGR3	SPATA3-AS1
PDLIM2	LINC00471
COX6B1P4	AC017104.4
SCARA5	HJURP
TCIM	UGT1A6
SFRP1	HES6
BHLHE22	ERFE
AC090136.3	DTYMK
ESRP1	TRMT6
GDF6	CST1
RIDA	TPX2
GRHL2	PIGU
COLEC10	XPOTP1
AC023590.1	FO393400.1
FAM83A-AS1	MYBL2
TRIB1	PIGT
TMEM71	UBE2C
LY6E	CTSA
LYPD2	CABLES2
LY6E-DT	AL121832.3
GPT	MIS18A
TTC39B	CHAF1B
LRRC19	DSCR8
TEK	LINC00114
GRHPR	HSF2BP
PGM5	CDC45
AL449403.2	AC000068.1
LINC01505	AC000067.1
TLR4	MYO18B
BRINP1	MCM5
SLC25A25	KDELR3
TTC16	TMEM184B
ENG	DMC1
PHYHD1	KCTD17
ADAMTS13	BAIAP2L2
FAM163B	AL021707.2
DBH	CENPM
ADAMTSL2	LINC00634
SARDH	TTLL1
FCN2	UPK3A
OLFM1	SMC1B
AL390778.2	FP325330.3
AL590226.1	AL117329.1
NPDC1	MAPK8IP2
C9orf139	FANCD2
AGPAT2	SGO1
PNPLA7	LINC02585
SAT1	CELSR3
KLHL15	PRKAR2A-AS1
GLOD5	SLC26A6
AC231533.2	TRAIP
XAGE3	POC1A
IL13RA2	NT5DC2
BGN	AC006252.1
PDZD4	ERC2
DLC1	CADPS
CYP1A1	POLQ
AL354872.1	TOPBP1
CTH	HLTF
PRPF38AP1	TRIM59
ASS1P14	SMC4
SYT10	ECT2
AC020978.4	MSX1
ESRP2	STK32B
GFOD2	AFAP1-AS1
TANGO6	HSP90AB2P
C16orf86	NKX3-2
RANBP10	AC024230.1
MT1F	LINC02438
MT1G	NAA11
MT2A	SLC7A11
MT1M	NEIL3
MT1L	CENPU
MT1X	TERT
MT1E	LINC02241
MT1CP	C5orf34
MT1DP	ESM1
MT1H	DEPDC1B
MT1JP	CCNB1
MT1A	CENPH
PTH1R	SLCO6A1
AC092661.1	LMNB1
NRK	KIF3A
LINC02624	PITX1
CPB2	KIF20A
CPB2-AS1	AC112178.1
ADRA1A	AC109439.1
EPHX2	PCDHGA1
ADH1B	SPINK5
ADH1C	PTTG1
ADH4	SPDL1
ADH6	STC2
ADH1A	SH3PXD2B
HTR2A	AC008674.1
AC112206.2	GPRIN1
PCK1	SQSTM1
AC009963.2	AC034213.1
MFSD2A	AL031123.2
AL663070.1	AL139095.5
AC010872.2	AL136162.1
BX842568.3	GMNN
CYP2A7	H2BC6
CYP2A6	U91328.1
CYP2B7P	H2BC7
AC092071.1	TCF19
AL596442.2	EHMT2
CYP2G1P	ZBTB12
ALB	NEU1
AFM	AGPAT1
COX18	FANCE
ASS1	TSPO2
AL359915.1	TREM2
STEAP3	TINAG
STEAP3-AS1	PRIM2
ALDOB	COL9A1
ADGRG7	RFPL4B
LINC02499	AL360169.3
UGT2B7	NUDT1
SULT1E1	HOXA10
TSNAXIP1	HOTTIP
HP	HOXA6
DHODH	HOXA13
HPR	AC004080.2
PIK3R1	EVX1
AC010336.2	NCAPD2P1
CBS	FIGNL1
MEP1B	ZNF107
AP002026.1	GTF2IRD1
MSRA	CASTOR2
AC068533.2	DLX6
ASL	DLX6-AS1
DPPA4	DLX5
C3orf85	TAF6
CYP2A7P1	CLDN15
AC099508.2	DGAT2L7P
ZFP1	CASTOR3
AC009163.7	PLOD3
PROC	STRIP2
MAT1A	TMEM209
TAT	MKLN1-AS
CCDC25	NUP205
LRRC37A7P	DGKI
TUSC1	GHET1
AL157373.2	XRCC2
AQP7P2	NCAPG2
GXYLT1P6	LPL
LINC01595	PEBP4
SULT2A1	EBF2
APOA5	CDCA2
APOC3	ESCO2
TTC19	PBK
MTTP	AC090809.1
SLC10A1	CPA6
UROC1	GDAP1
BMS1P10	MIR2052HG
AQP7P4	STAU2-AS1
AQP7P1	AC011632.1
EVA1A	VIRMA
AC009166.3	RAD54B
LINC02268	CCNE2
MTND4P20	INTS8
CYP2C19	AC016877.3
TDRD15	OSR2
AC018742.1	FBXO43
AC011752.1	ATP6V1C1
MOGAT1	TMEM74
AP006216.2	NUDCD1
CCDC42	DSCC1
PDE2A	NTAQ1
APOC1	TBC1D31
AC006213.1	ATAD2
GNRH2	FER1L6
ATOH8	NSMCE2
AC068875.1	AC090192.2
AL035661.1	SQLE
AL109933.5	WASHC5
ABCA8	TMEM65
ABHD15	ZNF572
PIPOX	AC016074.2
LINC00399	RHPN1-AS1
ACADL	LNCOC1
C3P1	FAM83H
SHFL	MAFA
LINC02580	GPAA1
LINC02708	CDKN2A
LINC01146	CDKN2B-AS1
AL160408.6	CDKN2A-DT
AMD1P4	CDKN2B
FGG	MELK
FGB	CENPP
FGA	PTPDC1
HSBP1P2	TAL2
MTCYBP21	PHF19
MTND5P1	CFAP157
MTND6P21	BX649601.1
AP000253.1	CCDC187
C7	SCML2
AL078590.2	POLA1
GPT2	XAGE1B
LINC02565	XAGE1A
AC007663.1	SSX8P
AC006369.1	GABRQ
AC118754.1	MAGEA12
AP000845.1	IRAK1
LINC00402	AC244102.3
AL353660.1	PNCK
RHOB	MAGEA1
AKR7L	ATP6AP1
GJC3	AC245140.3
FBP1
TTPA
SELENOP
SMUG1P1
AC025062.3
AZGP1P1
LYRM1
ACSM3
FABP1
AC007221.1
AC137056.1
AC137056.2
AL138749.1
AC008780.1
AC106822.1
NPBWR1
APOH
CYP2C18
AGMAT
MGC27382
LINC01725
AL035706.1
AC092802.3
S1PR1
AL109741.1
KCNA3
LINC01780
NBPF13P
APCS
OR10J6P
FCGR3A
FCER1G
FCGR2B
SRP14P4
CFHR3
AKR1C4
ECHDC3
PHYH
AL133551.1
LINC02640
SAA4
GLYAT
GLYATL1
AP000445.1
AP000851.2
PLCZ1
SLC38A2
AC068305.2
DCN
DAO
CCDC198
IGHV4-28
SORD
SORD2P
AC066615.1
AC087468.1
SLC28A1
ACSM2B
ACSM2A
AC009159.3
ABCA6
GCGR
AC090912.1
DSEL
CYP4F3
GDF7
APOB
IGKV2-28
IGKV2D-28
IGKV1-16
ANKRD36BP2
IGKV1-6
IGKV1-17
IGKV2-30
IGKJ5
IGKV1-27
IGKV1-33
IGKJ4
IGKV1D-27
IGKV1D-33
IGKV1D-16
IGKV1D-17
IGKV6-21
IGKV2-24
AC006037.2
SPP2
SNED1
RPL39P40
AF124730.1
FBXW11P1
IGLV4-69
IGLV1-40
IGLV5-45
IGLV1-36
IGLV4-60
AC006254.1
FAM3D-AS1
AC119424.1
OR7E29P
UGT2B27P
UGT2B10
AC021146.9
SULT1B1
CXCL2
ABCG2
PPM1K
AC110079.1
AC084740.1
ADRA1B
GSTA1
GSTA2
AL121949.3
AL359715.1
TRG-AS1
IGFBP1
AC005077.4
GTF2IP7
AC005077.2
AC004012.1
PDK4
FAM85B
AC022784.1
SLC7A2
AC027250.2
MPDZ
TMEM252
LINC01474
LINC01507
FYTTD1P1
ORM1
AMBP
ORM2
GK

## Sheet: Table S3.3
Table S3.3 Summarized information about AE-DEGs validated by TADs in HiC profiled HepG2 and normal liver.
Chr	Enh_str	Enh_end	GeneName	TSS	TAD_str	TAD_end	EnhID	TADID	Enh_Type	TAD_Type
chr1	1065416	1066620	LINC02593	921016	880000	1640000	chr1_1065416_1066620	chr1_880000_1066620	DgEnh	HepG2_TAD
chr1	1065416	1066620	SAMD11	923923	880000	1640000	chr1_1065416_1066620	chr1_880000_1066620	DgEnh	HepG2_TAD
chr1	1065416	1066620	TNFRSF4	1214153	880000	1640000	chr1_1065416_1066620	chr1_880000_1066620	DgEnh	HepG2_TAD
chr1	1332039	1333728	LINC02593	921016	880000	1640000	chr1_1332039_1333728	chr1_880000_1333728	DgEnh	HepG2_TAD
chr1	1332039	1333728	SAMD11	923923	880000	1640000	chr1_1332039_1333728	chr1_880000_1333728	DgEnh	HepG2_TAD
chr1	1332039	1333728	TMEM88B	1426128	880000	1640000	chr1_1332039_1333728	chr1_880000_1333728	DgEnh	HepG2_TAD
chr1	1332039	1333728	SAMD11	923923	880000	1640000	chr1_1332039_1333728	chr1_880000_1333728	DgEnh	HepG2_TAD
chr1	1332039	1333728	LINC02593	921016	880000	1640000	chr1_1332039_1333728	chr1_880000_1333728	DgEnh	HepG2_TAD
chr1	1440020	1442380	LINC02593	921016	880000	1640000	chr1_1440020_1442380	chr1_880000_1442380	DgEnh	HepG2_TAD
chr1	1440020	1442380	SAMD11	923923	880000	1640000	chr1_1440020_1442380	chr1_880000_1442380	DgEnh	HepG2_TAD
chr1	1487072	1487994	TNFRSF4	1214153	880000	1640000	chr1_1487072_1487994	chr1_880000_1487994	DgEnh	HepG2_TAD
chr1	1487072	1487994	ATAD3C	1449689	880000	1640000	chr1_1487072_1487994	chr1_880000_1487994	DgEnh	HepG2_TAD
chr1	3104955	3106380	TP73	3652516	2760000	3800000	chr1_3104955_3106380	chr1_2760000_3106380	DgEnh	HepG2_TAD
chr1	3169836	3173636	TP73	3652516	2760000	3800000	chr1_3169836_3173636	chr1_2760000_3173636	DgEnh	HepG2_TAD
chr1	3173836	3175476	TP73	3652516	2760000	3800000	chr1_3173836_3175476	chr1_2760000_3175476	DgEnh	HepG2_TAD
chr1	3182634	3184129	TP73	3652516	2760000	3800000	chr1_3182634_3184129	chr1_2760000_3184129	DgEnh	HepG2_TAD
chr1	3197019	3199521	TP73	3652516	2760000	3800000	chr1_3197019_3199521	chr1_2760000_3199521	DgEnh	HepG2_TAD
chr1	3220672	3222071	TP73	3652516	2760000	3800000	chr1_3220672_3222071	chr1_2760000_3222071	DgEnh	HepG2_TAD
chr1	3225790	3227962	TP73	3652516	2760000	3800000	chr1_3225790_3227962	chr1_2760000_3227962	DgEnh	HepG2_TAD
chr1	3284949	3285750	TP73	3652516	2760000	3800000	chr1_3284949_3285750	chr1_2760000_3285750	DgEnh	HepG2_TAD
chr1	3334048	3334841	TP73	3652516	2760000	3800000	chr1_3334048_3334841	chr1_2760000_3334841	DgEnh	HepG2_TAD
chr1	3358943	3359439	TP73	3652516	2760000	3800000	chr1_3358943_3359439	chr1_2760000_3359439	DgEnh	HepG2_TAD
chr1	3358943	3359439	PRDM16	3069168	2760000	3800000	chr1_3358943_3359439	chr1_2760000_3359439	DgEnh	HepG2_TAD
chr1	3391416	3394134	TP73	3652516	2760000	3800000	chr1_3391416_3394134	chr1_2760000_3394134	DgEnh	HepG2_TAD
chr1	3542163	3542849	TP73	3652516	2760000	3800000	chr1_3542163_3542849	chr1_2760000_3542849	DgEnh	HepG2_TAD
chr1	6534190	6534940	HES2	6424670	6040000	6680000	chr1_6534190_6534940	chr1_6040000_6534940	DgEnh	HepG2_TAD
chr1	9540156	9541121	TMEM201	9588911	8880000	9600000	chr1_9540156_9541121	chr1_8880000_9541121	DgEnh	HepG2_TAD
chr1	9689918	9692342	RN7SKP269	9947318	9600000	10440000	chr1_9689918_9692342	chr1_9600000_9692342	DgEnh	HepG2_TAD
chr1	11838686	11839831	ANGPTL7	11189355	11000000	12040000	chr1_11838686_11839831	chr1_11000000_11839831	DgEnh	HepG2_TAD
chr1	13921577	13922904	KAZN	13892792	13360000	15520000	chr1_13921577_13922904	chr1_13360000_13922904	DgEnh	HepG2_TAD
chr1	14534824	14535701	KAZN	13892792	13360000	15520000	chr1_14534824_14535701	chr1_13360000_14535701	DgEnh	HepG2_TAD
chr1	14936333	14939104	FHAD1	15247272	13360000	15520000	chr1_14936333_14939104	chr1_13360000_14939104	DgEnh	HepG2_TAD
chr1	14967904	14972623	FHAD1	15247272	13360000	15520000	chr1_14967904_14972623	chr1_13360000_14972623	DgEnh	HepG2_TAD
chr1	15024904	15027104	FHAD1	15247272	13360000	15520000	chr1_15024904_15027104	chr1_13360000_15027104	DgEnh	HepG2_TAD
chr1	17218730	17219474	PADI4	17308195	16880000	18880000	chr1_17218730_17219474	chr1_16880000_17219474	DgEnh	HepG2_TAD
chr1	19337730	19338906	AKR7A3	19288770	19280000	19680000	chr1_19337730_19338906	chr1_19280000_19338906	DgEnh	HepG2_TAD
chr1	19557400	19559306	AKR7A3	19288770	19280000	19680000	chr1_19557400_19559306	chr1_19280000_19559306	DgEnh	HepG2_TAD
chr1	26320509	26322109	CRYBG2	26360080	26240000	26480000	chr1_26320509_26322109	chr1_26240000_26322109	DgEnh	HepG2_TAD
chr1	27549342	27550304	FCN3	27374824	27000000	27680000	chr1_27549342_27550304	chr1_27000000_27550304	DgEnh	HepG2_TAD
chr1	32473999	32475999	FAM167B	32247222	32160000	32840000	chr1_32473999_32475999	chr1_32160000_32475999	DgEnh	HepG2_TAD
chr1	32473999	32475999	CCDC28B	32200595	32160000	32840000	chr1_32473999_32475999	chr1_32160000_32475999	DgEnh	HepG2_TAD
chr1	32473999	32475999	KIAA1522	32741830	32160000	32840000	chr1_32473999_32475999	chr1_32160000_32475999	DgEnh	HepG2_TAD
chr1	37690845	37691916	CDCA8	37692481	37440000	38840000	chr1_37690845_37691916	chr1_37440000_37691916	DgEnh	HepG2_TAD
chr1	38114528	38115928	CDCA8	37692481	37440000	38840000	chr1_38114528_38115928	chr1_37440000_38115928	DgEnh	HepG2_TAD
chr1	45302842	45303248	KIF2C	44739818	44720000	45600000	chr1_45302842_45303248	chr1_44720000_45303248	DgEnh	HepG2_TAD
chr1	45302842	45303248	BTBD19	44808482	44720000	45600000	chr1_45302842_45303248	chr1_44720000_45303248	DgEnh	HepG2_TAD
chr1	45302842	45303248	CCDC163	45500079	44720000	45600000	chr1_45302842_45303248	chr1_44720000_45303248	DgEnh	HepG2_TAD
chr1	45302842	45303248	ZSWIM5	45306209	44720000	45600000	chr1_45302842_45303248	chr1_44720000_45303248	DgEnh	HepG2_TAD
chr1	45302842	45303248	PTCH2	44843253	44720000	45600000	chr1_45302842_45303248	chr1_44720000_45303248	DgEnh	HepG2_TAD
chr1	45520142	45520589	PTCH2	44843253	44720000	45600000	chr1_45520142_45520589	chr1_44720000_45520589	DgEnh	HepG2_TAD
chr1	45520142	45520589	BTBD19	44808482	44720000	45600000	chr1_45520142_45520589	chr1_44720000_45520589	DgEnh	HepG2_TAD
chr1	45520142	45520589	ZSWIM5	45306209	44720000	45600000	chr1_45520142_45520589	chr1_44720000_45520589	DgEnh	HepG2_TAD
chr1	45520142	45520589	CCDC163	45500079	44720000	45600000	chr1_45520142_45520589	chr1_44720000_45520589	DgEnh	HepG2_TAD
chr1	45520142	45520589	KIF2C	44739818	44720000	45600000	chr1_45520142_45520589	chr1_44720000_45520589	DgEnh	HepG2_TAD
chr1	45520142	45520589	PLK3	44800377	44720000	45600000	chr1_45520142_45520589	chr1_44720000_45520589	DgEnh	HepG2_TAD
chr1	45793728	45794938	AL358075.2	46134531	45600000	46240000	chr1_45793728_45794938	chr1_45600000_45794938	DgEnh	HepG2_TAD
chr1	76154086	76155280	ST6GALNAC3	76074746	75840000	77520000	chr1_76154086_76155280	chr1_75840000_76155280	DgEnh	HepG2_TAD
chr1	76155315	76156115	ST6GALNAC3	76074746	75840000	77520000	chr1_76155315_76156115	chr1_75840000_76156115	DgEnh	HepG2_TAD
chr1	110625978	110627778	AL365361.1	110657040	110520000	111440000	chr1_110625978_110627778	chr1_110520000_110627778	DgEnh	HepG2_TAD
chr1	110629178	110630178	AL365361.1	110657040	110520000	111440000	chr1_110629178_110630178	chr1_110520000_110630178	DgEnh	HepG2_TAD
chr1	112488905	112490178	LINC02884	112360625	112360000	113080000	chr1_112488905_112490178	chr1_112360000_112490178	DgEnh	HepG2_TAD
chr1	114133978	114135578	OLFML3	113979391	113960000	114320000	chr1_114133978_114135578	chr1_113960000_114135578	DgEnh	HepG2_TAD
chr1	115062052	115064379	AMPD1	114695618	114320000	115080000	chr1_115062052_115064379	chr1_114320000_115064379	DgEnh	HepG2_TAD
chr1	115710262	115712671	NGF	115338770	115120000	116040000	chr1_115710262_115712671	chr1_115120000_115712671	DgEnh	HepG2_TAD
chr1	118979034	118980075	HAO2	119368779	117960000	120000000	chr1_118979034_118980075	chr1_117960000_118980075	DgEnh	HepG2_TAD
chr1	118979034	118980075	HAO2-IT1	119368946	117960000	120000000	chr1_118979034_118980075	chr1_117960000_118980075	DgEnh	HepG2_TAD
chr1	118979034	118980075	HMGCS2	119768905	117960000	120000000	chr1_118979034_118980075	chr1_117960000_118980075	DgEnh	HepG2_TAD
chr1	118979034	118980075	WARS2-IT1	119047405	117960000	120000000	chr1_118979034_118980075	chr1_117960000_118980075	DgEnh	HepG2_TAD
chr1	118979034	118980075	PHGDH	119648411	117960000	120000000	chr1_118979034_118980075	chr1_117960000_118980075	DgEnh	HepG2_TAD
chr1	118984057	118985929	HAO2	119368779	117960000	120000000	chr1_118984057_118985929	chr1_117960000_118985929	DgEnh	HepG2_TAD
chr1	118984057	118985929	HAO2-IT1	119368946	117960000	120000000	chr1_118984057_118985929	chr1_117960000_118985929	DgEnh	HepG2_TAD
chr1	118984057	118985929	WARS2-IT1	119047405	117960000	120000000	chr1_118984057_118985929	chr1_117960000_118985929	DgEnh	HepG2_TAD
chr1	118984057	118985929	RNU1-75P	119331525	117960000	120000000	chr1_118984057_118985929	chr1_117960000_118985929	DgEnh	HepG2_TAD
chr1	118984057	118985929	HMGCS2	119768905	117960000	120000000	chr1_118984057_118985929	chr1_117960000_118985929	DgEnh	HepG2_TAD
chr1	119000097	119001060	HAO2-IT1	119368946	117960000	120000000	chr1_119000097_119001060	chr1_117960000_119001060	DgEnh	HepG2_TAD
chr1	119000097	119001060	HAO2	119368779	117960000	120000000	chr1_119000097_119001060	chr1_117960000_119001060	DgEnh	HepG2_TAD
chr1	119000097	119001060	GAPDHP74	119435080	117960000	120000000	chr1_119000097_119001060	chr1_117960000_119001060	DgEnh	HepG2_TAD
chr1	119000097	119001060	PHGDH	119648411	117960000	120000000	chr1_119000097_119001060	chr1_117960000_119001060	DgEnh	HepG2_TAD
chr1	145843867	145845267	NUDT17	145845630	145680000	146040000	chr1_145843867_145845267	chr1_145680000_145845267	DgEnh	HepG2_TAD
chr1	145843867	145845267	PIAS3	145859836	145680000	146040000	chr1_145843867_145845267	chr1_145680000_145845267	DgEnh	HepG2_TAD
chr1	145919618	145920488	CD160	145719471	145680000	146040000	chr1_145919618_145920488	chr1_145680000_145920488	DgEnh	HepG2_TAD
chr1	145919618	145920488	NUDT17	145845630	145680000	146040000	chr1_145919618_145920488	chr1_145680000_145920488	DgEnh	HepG2_TAD
chr1	145919618	145920488	PIAS3	145859836	145680000	146040000	chr1_145919618_145920488	chr1_145680000_145920488	DgEnh	HepG2_TAD
chr1	151763911	151765349	TDRKH	151791416	151440000	151880000	chr1_151763911_151765349	chr1_151440000_151765349	DgEnh	HepG2_TAD
chr1	151763911	151765349	TUFT1	151540305	151440000	151880000	chr1_151763911_151765349	chr1_151440000_151765349	DgEnh	HepG2_TAD
chr1	152514815	152515435	TCHH	152115454	152040000	153480000	chr1_152514815_152515435	chr1_152040000_152515435	DgEnh	HepG2_TAD
chr1	154271124	154272297	EFNA4	155063737	154000000	155200000	chr1_154271124_154272297	chr1_154000000_154272297	DgEnh	HepG2_TAD
chr1	154271124	154272297	SLC50A1	155135344	154000000	155200000	chr1_154271124_154272297	chr1_154000000_154272297	DgEnh	HepG2_TAD
chr1	154271124	154272297	PYGO2	154963853	154000000	155200000	chr1_154271124_154272297	chr1_154000000_154272297	DgEnh	HepG2_TAD
chr1	154271124	154272297	UBAP2L	154220179	154000000	155200000	chr1_154271124_154272297	chr1_154000000_154272297	DgEnh	HepG2_TAD
chr1	154271124	154272297	EFNA3	155078837	154000000	155200000	chr1_154271124_154272297	chr1_154000000_154272297	DgEnh	HepG2_TAD
chr1	154271124	154272297	DCST1-AS1	155046118	154000000	155200000	chr1_154271124_154272297	chr1_154000000_154272297	DgEnh	HepG2_TAD
chr1	154746324	154748128	EFNA4	155063737	154000000	155200000	chr1_154746324_154748128	chr1_154000000_154748128	DgEnh	HepG2_TAD
chr1	154746324	154748128	SLC50A1	155135344	154000000	155200000	chr1_154746324_154748128	chr1_154000000_154748128	DgEnh	HepG2_TAD
chr1	154746324	154748128	UBAP2L	154220179	154000000	155200000	chr1_154746324_154748128	chr1_154000000_154748128	DgEnh	HepG2_TAD
chr1	155857703	155858985	SCAMP3	155262430	155200000	156080000	chr1_155857703_155858985	chr1_155200000_155858985	DgEnh	HepG2_TAD
chr1	155857703	155858985	FAM189B	155255483	155200000	156080000	chr1_155857703_155858985	chr1_155200000_155858985	DgEnh	HepG2_TAD
chr1	155857703	155858985	GBA	155244699	155200000	156080000	chr1_155857703_155858985	chr1_155200000_155858985	DgEnh	HepG2_TAD
chr1	155857703	155858985	MTX1P1	155230975	155200000	156080000	chr1_155857703_155858985	chr1_155200000_155858985	DgEnh	HepG2_TAD
chr1	155857703	155858985	MSTO1	155610205	155200000	156080000	chr1_155857703_155858985	chr1_155200000_155858985	DgEnh	HepG2_TAD
chr1	155857703	155858985	FDPS	155308748	155200000	156080000	chr1_155857703_155858985	chr1_155200000_155858985	DgEnh	HepG2_TAD
chr1	155857703	155858985	RAB25	156061160	155200000	156080000	chr1_155857703_155858985	chr1_155200000_155858985	DgEnh	HepG2_TAD
chr1	155857703	155858985	RUSC1	155320894	155200000	156080000	chr1_155857703_155858985	chr1_155200000_155858985	DgEnh	HepG2_TAD
chr1	155857703	155858985	SSR2	156020951	155200000	156080000	chr1_155857703_155858985	chr1_155200000_155858985	DgEnh	HepG2_TAD
chr1	155857703	155858985	HCN3	155277463	155200000	156080000	chr1_155857703_155858985	chr1_155200000_155858985	DgEnh	HepG2_TAD
chr1	155857703	155858985	AL353807.5	155637604	155200000	156080000	chr1_155857703_155858985	chr1_155200000_155858985	DgEnh	HepG2_TAD
chr1	155883712	155885211	GBA	155244699	155200000	156080000	chr1_155883712_155885211	chr1_155200000_155885211	DgEnh	HepG2_TAD
chr1	155883712	155885211	MSTO1	155610205	155200000	156080000	chr1_155883712_155885211	chr1_155200000_155885211	DgEnh	HepG2_TAD
chr1	155883712	155885211	SCAMP3	155262430	155200000	156080000	chr1_155883712_155885211	chr1_155200000_155885211	DgEnh	HepG2_TAD
chr1	158644810	158647010	CD1C	158289923	158160000	159760000	chr1_158644810_158647010	chr1_158160000_158647010	DgEnh	HepG2_TAD
chr1	164621163	164623644	AL391001.1	164680085	163360000	165080000	chr1_164621163_164623644	chr1_163360000_164623644	DgEnh	HepG2_TAD
chr1	164776763	164778363	AL391001.1	164680085	163360000	165080000	chr1_164776763_164778363	chr1_163360000_164778363	DgEnh	HepG2_TAD
chr1	172321060	172322460	DNM3OS	172144840	171480000	172440000	chr1_172321060_172322460	chr1_171480000_172322460	DgEnh	HepG2_TAD
chr1	172449060	172450286	SUCO	172532349	172440000	172720000	chr1_172449060_172450286	chr1_172440000_172450286	DgEnh	HepG2_TAD
chr1	172449060	172450286	FASLG	172659103	172440000	172720000	chr1_172449060_172450286	chr1_172440000_172450286	DgEnh	HepG2_TAD
chr1	172449060	172450286	PIGC	172444086	172440000	172720000	chr1_172449060_172450286	chr1_172440000_172450286	DgEnh	HepG2_TAD
chr1	172450305	172450740	FASLG	172659103	172440000	172720000	chr1_172450305_172450740	chr1_172440000_172450740	DgEnh	HepG2_TAD
chr1	172450305	172450740	PIGC	172444086	172440000	172720000	chr1_172450305_172450740	chr1_172440000_172450740	DgEnh	HepG2_TAD
chr1	172450305	172450740	SUCO	172532349	172440000	172720000	chr1_172450305_172450740	chr1_172440000_172450740	DgEnh	HepG2_TAD
chr1	177745865	177747065	LINC01645	177351562	176880000	177960000	chr1_177745865_177747065	chr1_176880000_177747065	DgEnh	HepG2_TAD
chr1	177745865	177747065	BRINP2	177170958	176880000	177960000	chr1_177745865_177747065	chr1_176880000_177747065	DgEnh	HepG2_TAD
chr1	177755065	177757465	LINC01645	177351562	176880000	177960000	chr1_177755065_177757465	chr1_176880000_177757465	DgEnh	HepG2_TAD
chr1	177755065	177757465	BRINP2	177170958	176880000	177960000	chr1_177755065_177757465	chr1_176880000_177757465	DgEnh	HepG2_TAD
chr1	183416984	183417924	LAMC1	183023420	182840000	183640000	chr1_183416984_183417924	chr1_182840000_183417924	DgEnh	HepG2_TAD
chr1	187269668	187271068	AL136372.2	188013642	187000000	188760000	chr1_187269668_187271068	chr1_187000000_187271068	DgEnh	HepG2_TAD
chr1	190096270	190098972	BRINP3	190478404	189320000	190480000	chr1_190096270_190098972	chr1_189320000_190098972	DgEnh	HepG2_TAD
chr1	202189410	202189703	TUBA5P	202861620	202160000	203000000	chr1_202189410_202189703	chr1_202160000_202189703	DgEnh	HepG2_TAD
chr1	202189410	202189703	ACTG1P25	202861754	202160000	203000000	chr1_202189410_202189703	chr1_202160000_202189703	DgEnh	HepG2_TAD
chr1	202189410	202189703	UBE2T	202341980	202160000	203000000	chr1_202189410_202189703	chr1_202160000_202189703	DgEnh	HepG2_TAD
chr1	204139672	204140395	LINC00628	204369719	203840000	204520000	chr1_204139672_204140395	chr1_203840000_204140395	DgEnh	HepG2_TAD
chr1	204250307	204251894	LINC00628	204369719	203840000	204520000	chr1_204250307_204251894	chr1_203840000_204251894	DgEnh	HepG2_TAD
chr1	204250307	204251894	AL606489.1	204377850	203840000	204520000	chr1_204250307_204251894	chr1_203840000_204251894	DgEnh	HepG2_TAD
chr1	204250307	204251894	PIK3C2B	204494724	203840000	204520000	chr1_204250307_204251894	chr1_203840000_204251894	DgEnh	HepG2_TAD
chr1	207051455	207052455	PFKFB2	207034366	206400000	207720000	chr1_207051455_207052455	chr1_206400000_207052455	DgEnh	HepG2_TAD
chr1	212513834	212514754	FLVCR1	212858275	212480000	213040000	chr1_212513834_212514754	chr1_212480000_212514754	DgEnh	HepG2_TAD
chr1	221710713	221711475	AL360013.3	221549362	220800000	222480000	chr1_221710713_221711475	chr1_220800000_221711475	DgEnh	HepG2_TAD
chr1	222256658	222257858	AL360013.3	221549362	220800000	222480000	chr1_222256658_222257858	chr1_220800000_222257858	DgEnh	HepG2_TAD
chr1	224180993	224182946	NVL	224330189	224040000	224480000	chr1_224180993_224182946	chr1_224040000_224182946	DgEnh	HepG2_TAD
chr1	226669499	226672099	PARP1	226408154	226400000	227480000	chr1_226669499_226672099	chr1_226400000_226672099	DgEnh	HepG2_TAD
chr1	228059128	228059523	TRIM11	228406835	227480000	228520000	chr1_228059128_228059523	chr1_227480000_228059523	DgEnh	HepG2_TAD
chr1	228059128	228059523	RNF187	228487382	227480000	228520000	chr1_228059128_228059523	chr1_227480000_228059523	DgEnh	HepG2_TAD
chr1	228059128	228059523	C1orf35	228105411	227480000	228520000	chr1_228059128_228059523	chr1_227480000_228059523	DgEnh	HepG2_TAD
chr1	228059128	228059523	WNT3A	228006998	227480000	228520000	chr1_228059128_228059523	chr1_227480000_228059523	DgEnh	HepG2_TAD
chr1	228484299	228486299	AL136379.1	228121312	227480000	228520000	chr1_228484299_228486299	chr1_227480000_228486299	DgEnh	HepG2_TAD
chr1	228484299	228486299	RNF187	228487382	227480000	228520000	chr1_228484299_228486299	chr1_227480000_228486299	DgEnh	HepG2_TAD
chr1	228484299	228486299	C1orf35	228105411	227480000	228520000	chr1_228484299_228486299	chr1_227480000_228486299	DgEnh	HepG2_TAD
chr1	229430812	229431887	CCSAP	229343294	228640000	229560000	chr1_229430812_229431887	chr1_228640000_229431887	DgEnh	HepG2_TAD
chr1	229431968	229432464	CCSAP	229343294	228640000	229560000	chr1_229431968_229432464	chr1_228640000_229432464	DgEnh	HepG2_TAD
chr1	230317933	230318397	URB2	229626247	229560000	230360000	chr1_230317933_230318397	chr1_229560000_230318397	DgEnh	HepG2_TAD
chr1	230697854	230700054	AL118511.2	230824707	230600000	231240000	chr1_230697854_230700054	chr1_230600000_230700054	DgEnh	HepG2_TAD
chr1	230697854	230700054	TTC13	230978875	230600000	231240000	chr1_230697854_230700054	chr1_230600000_230700054	DgEnh	HepG2_TAD
chr1	230697854	230700054	COG2	230642481	230600000	231240000	chr1_230697854_230700054	chr1_230600000_230700054	DgEnh	HepG2_TAD
chr1	231610654	231611654	AL445524.1	231528618	231320000	231720000	chr1_231610654_231611654	chr1_231320000_231611654	DgEnh	HepG2_TAD
chr1	234716334	234716637	TARBP1	234479179	234320000	235120000	chr1_234716334_234716637	chr1_234320000_234716637	DgEnh	HepG2_TAD
chr1	235068304	235068645	LINC01348	235074220	234320000	235120000	chr1_235068304_235068645	chr1_234320000_235068645	DgEnh	HepG2_TAD
chr1	235068304	235068645	TARBP1	234479179	234320000	235120000	chr1_235068304_235068645	chr1_234320000_235068645	DgEnh	HepG2_TAD
chr1	235073196	235073869	AL160408.3	234696153	234320000	235120000	chr1_235073196_235073869	chr1_234320000_235073869	DgEnh	HepG2_TAD
chr1	235073196	235073869	LINC01348	235074220	234320000	235120000	chr1_235073196_235073869	chr1_234320000_235073869	DgEnh	HepG2_TAD
chr1	246947098	246948098	SMYD3	246507312	245080000	247360000	chr1_246947098_246948098	chr1_245080000_246948098	DgEnh	HepG2_TAD
chr10	4057408	4059408	MANCR	4678185	3160000	4800000	chr10_4057408_4059408	chr10_3160000_4059408	DgEnh	HepG2_TAD
chr10	6482238	6484438	LINP1	6709530	6440000	7440000	chr10_6482238_6484438	chr10_6440000_6484438	DgEnh	HepG2_TAD
chr10	6482238	6484438	LINC00707	6779549	6440000	7440000	chr10_6482238_6484438	chr10_6440000_6484438	DgEnh	HepG2_TAD
chr10	6493238	6495238	LINP1	6709530	6440000	7440000	chr10_6493238_6495238	chr10_6440000_6495238	DgEnh	HepG2_TAD
chr10	6493238	6495238	LINC00707	6779549	6440000	7440000	chr10_6493238_6495238	chr10_6440000_6495238	DgEnh	HepG2_TAD
chr10	6528038	6530038	LINC00707	6779549	6440000	7440000	chr10_6528038_6530038	chr10_6440000_6530038	DgEnh	HepG2_TAD
chr10	6528038	6530038	LINP1	6709530	6440000	7440000	chr10_6528038_6530038	chr10_6440000_6530038	DgEnh	HepG2_TAD
chr10	6528038	6530038	AL392086.3	7118469	6440000	7440000	chr10_6528038_6530038	chr10_6440000_6530038	DgEnh	HepG2_TAD
chr10	6539438	6545838	LINP1	6709530	6440000	7440000	chr10_6539438_6545838	chr10_6440000_6545838	DgEnh	HepG2_TAD
chr10	6539438	6545838	LINC00707	6779549	6440000	7440000	chr10_6539438_6545838	chr10_6440000_6545838	DgEnh	HepG2_TAD
chr10	6973038	6974438	LINP1	6709530	6440000	7440000	chr10_6973038_6974438	chr10_6440000_6974438	DgEnh	HepG2_TAD
chr10	6973038	6974438	LINC00707	6779549	6440000	7440000	chr10_6973038_6974438	chr10_6440000_6974438	DgEnh	HepG2_TAD
chr10	7085254	7086838	LINC00707	6779549	6440000	7440000	chr10_7085254_7086838	chr10_6440000_7086838	DgEnh	HepG2_TAD
chr10	7085254	7086838	LINP1	6709530	6440000	7440000	chr10_7085254_7086838	chr10_6440000_7086838	DgEnh	HepG2_TAD
chr10	7089838	7091438	LINP1	6709530	6440000	7440000	chr10_7089838_7091438	chr10_6440000_7091438	DgEnh	HepG2_TAD
chr10	7089838	7091438	LINC00707	6779549	6440000	7440000	chr10_7089838_7091438	chr10_6440000_7091438	DgEnh	HepG2_TAD
chr10	7158238	7160438	LINP1	6709530	6440000	7440000	chr10_7158238_7160438	chr10_6440000_7160438	DgEnh	HepG2_TAD
chr10	7158238	7160438	LINC00707	6779549	6440000	7440000	chr10_7158238_7160438	chr10_6440000_7160438	DgEnh	HepG2_TAD
chr10	7164838	7169038	LINC00707	6779549	6440000	7440000	chr10_7164838_7169038	chr10_6440000_7169038	DgEnh	HepG2_TAD
chr10	7164838	7169038	LINP1	6709530	6440000	7440000	chr10_7164838_7169038	chr10_6440000_7169038	DgEnh	HepG2_TAD
chr10	7243638	7245238	LINP1	6709530	6440000	7440000	chr10_7243638_7245238	chr10_6440000_7245238	DgEnh	HepG2_TAD
chr10	7243638	7245238	LINC00707	6779549	6440000	7440000	chr10_7243638_7245238	chr10_6440000_7245238	DgEnh	HepG2_TAD
chr10	7254638	7257838	LINP1	6709530	6440000	7440000	chr10_7254638_7257838	chr10_6440000_7257838	DgEnh	HepG2_TAD
chr10	7254638	7257838	LINC00707	6779549	6440000	7440000	chr10_7254638_7257838	chr10_6440000_7257838	DgEnh	HepG2_TAD
chr10	7254638	7257838	LINP1	6709530	6440000	7440000	chr10_7254638_7257838	chr10_6440000_7257838	DgEnh	HepG2_TAD
chr10	7254638	7257838	LINC00707	6779549	6440000	7440000	chr10_7254638_7257838	chr10_6440000_7257838	DgEnh	HepG2_TAD
chr10	7258438	7262238	LINP1	6709530	6440000	7440000	chr10_7258438_7262238	chr10_6440000_7262238	DgEnh	HepG2_TAD
chr10	7258438	7262238	LINC00707	6779549	6440000	7440000	chr10_7258438_7262238	chr10_6440000_7262238	DgEnh	HepG2_TAD
chr10	7269638	7271038	LINP1	6709530	6440000	7440000	chr10_7269638_7271038	chr10_6440000_7271038	DgEnh	HepG2_TAD
chr10	7269638	7271038	LINC00707	6779549	6440000	7440000	chr10_7269638_7271038	chr10_6440000_7271038	DgEnh	HepG2_TAD
chr10	7334438	7338638	LINP1	6709530	6440000	7440000	chr10_7334438_7338638	chr10_6440000_7338638	DgEnh	HepG2_TAD
chr10	7334438	7338638	LINC00707	6779549	6440000	7440000	chr10_7334438_7338638	chr10_6440000_7338638	DgEnh	HepG2_TAD
chr10	7344838	7347038	LINP1	6709530	6440000	7440000	chr10_7344838_7347038	chr10_6440000_7347038	DgEnh	HepG2_TAD
chr10	7344838	7347038	LINC00707	6779549	6440000	7440000	chr10_7344838_7347038	chr10_6440000_7347038	DgEnh	HepG2_TAD
chr10	7381638	7383838	LINP1	6709530	6440000	7440000	chr10_7381638_7383838	chr10_6440000_7383838	DgEnh	HepG2_TAD
chr10	7381638	7383838	LINC00707	6779549	6440000	7440000	chr10_7381638_7383838	chr10_6440000_7383838	DgEnh	HepG2_TAD
chr10	11140837	11142637	SFTA1P	10795047	9320000	11400000	chr10_11140837_11142637	chr10_9320000_11142637	DgEnh	HepG2_TAD
chr10	11173437	11174637	SFTA1P	10795047	9320000	11400000	chr10_11173437_11174637	chr10_9320000_11174637	DgEnh	HepG2_TAD
chr10	11175837	11178837	SFTA1P	10795047	9320000	11400000	chr10_11175837_11178837	chr10_9320000_11178837	DgEnh	HepG2_TAD
chr10	11175837	11178837	SFTA1P	10795047	9320000	11400000	chr10_11175837_11178837	chr10_9320000_11178837	DgEnh	HepG2_TAD
chr10	11235437	11246637	SFTA1P	10795047	9320000	11400000	chr10_11235437_11246637	chr10_9320000_11246637	DgEnh	HepG2_TAD
chr10	11294237	11296037	SFTA1P	10795047	9320000	11400000	chr10_11294237_11296037	chr10_9320000_11296037	DgEnh	HepG2_TAD
chr10	13300800	13302137	MCM10	13161558	13120000	13360000	chr10_13300800_13302137	chr10_13120000_13302137	DgEnh	HepG2_TAD
chr10	15084801	15086064	ACBD7	15088776	14480000	15160000	chr10_15084801_15086064	chr10_14480000_15086064	DgEnh	HepG2_TAD
chr10	16831801	16833601	ST8SIA6-AS1	17386919	16800000	17440000	chr10_16831801_16833601	chr10_16800000_16833601	DgEnh	HepG2_TAD
chr10	16951601	16953601	ST8SIA6-AS1	17386919	16800000	17440000	chr10_16951601_16953601	chr10_16800000_16953601	DgEnh	HepG2_TAD
chr10	16951601	16953601	ST8SIA6-AS1	17386919	16800000	17440000	chr10_16951601_16953601	chr10_16800000_16953601	DgEnh	HepG2_TAD
chr10	16965801	16968401	ST8SIA6-AS1	17386919	16800000	17440000	chr10_16965801_16968401	chr10_16800000_16968401	DgEnh	HepG2_TAD
chr10	16986368	16988436	ST8SIA6-AS1	17386919	16800000	17440000	chr10_16986368_16988436	chr10_16800000_16988436	DgEnh	HepG2_TAD
chr10	17001401	17004401	ST8SIA6-AS1	17386919	16800000	17440000	chr10_17001401_17004401	chr10_16800000_17004401	DgEnh	HepG2_TAD
chr10	17006201	17010401	ST8SIA6-AS1	17386919	16800000	17440000	chr10_17006201_17010401	chr10_16800000_17010401	DgEnh	HepG2_TAD
chr10	17216721	17217057	ST8SIA6-AS1	17386919	16800000	17440000	chr10_17216721_17217057	chr10_16800000_17217057	DgEnh	HepG2_TAD
chr10	17235401	17237401	ST8SIA6-AS1	17386919	16800000	17440000	chr10_17235401_17237401	chr10_16800000_17237401	DgEnh	HepG2_TAD
chr10	18178471	18180071	MRC1	17809348	17560000	18280000	chr10_18178471_18180071	chr10_17560000_18180071	DgEnh	HepG2_TAD
chr10	26715071	26716271	LRRC37A6P	27259455	26680000	27360000	chr10_26715071_26716271	chr10_26680000_26716271	DgEnh	HepG2_TAD
chr10	43819552	43821152	LINC02881	44292569	43480000	45680000	chr10_43819552_43821152	chr10_43480000_43821152	DgEnh	HepG2_TAD
chr10	43819552	43821152	CXCL12	44386493	43480000	45680000	chr10_43819552_43821152	chr10_43480000_43821152	DgEnh	HepG2_TAD
chr10	43819552	43821152	AL137026.3	44310237	43480000	45680000	chr10_43819552_43821152	chr10_43480000_43821152	DgEnh	HepG2_TAD
chr10	49610588	49611629	OGDHL	49762379	49560000	49840000	chr10_49610588_49611629	chr10_49560000_49611629	DgEnh	HepG2_TAD
chr10	62717953	62719863	EGR2	62919900	62480000	63160000	chr10_62717953_62719863	chr10_62480000_62719863	DgEnh	HepG2_TAD
chr10	70551809	70552757	PRF1	70602759	70440000	70880000	chr10_70551809_70552757	chr10_70440000_70552757	DgEnh	HepG2_TAD
chr10	88880880	88881843	STAMBPL1	88879734	88800000	89760000	chr10_88880880_88881843	chr10_88800000_88881843	DgEnh	HepG2_TAD
chr10	88880880	88881843	PANK1	89645572	88800000	89760000	chr10_88880880_88881843	chr10_88800000_88881843	DgEnh	HepG2_TAD
chr10	88880880	88881843	KIF20B	89701590	88800000	89760000	chr10_88880880_88881843	chr10_88800000_88881843	DgEnh	HepG2_TAD
chr10	93351843	93353243	CYP26A1	93073475	92600000	93520000	chr10_93351843_93353243	chr10_92600000_93353243	DgEnh	HepG2_TAD
chr10	94543886	94544787	HELLS	94501434	93840000	94560000	chr10_94543886_94544787	chr10_93840000_94544787	DgEnh	HepG2_TAD
chr10	120517888	120519288	PLPP4	120457227	119960000	120760000	chr10_120517888_120519288	chr10_119960000_120519288	DgEnh	HepG2_TAD
chr10	120517888	120519288	LINC01561	120597949	119960000	120760000	chr10_120517888_120519288	chr10_119960000_120519288	DgEnh	HepG2_TAD
chr10	122017685	122018685	AC063960.1	122019160	121920000	122440000	chr10_122017685_122018685	chr10_121920000_122018685	DgEnh	HepG2_TAD
chr10	127918736	127922936	CLRN3	127892941	126880000	128080000	chr10_127918736_127922936	chr10_126880000_127922936	DgEnh	HepG2_TAD
chr10	127972136	127979936	CLRN3	127892941	126880000	128080000	chr10_127972136_127979936	chr10_126880000_127979936	DgEnh	HepG2_TAD
chr10	127988336	127992136	CLRN3	127892941	126880000	128080000	chr10_127988336_127992136	chr10_126880000_127992136	DgEnh	HepG2_TAD
chr10	128063136	128067536	CLRN3	127892941	126880000	128080000	chr10_128063136_128067536	chr10_126880000_128067536	DgEnh	HepG2_TAD
chr10	132182096	132183696	ADGRA1	133070929	131880000	133797422	chr10_132182096_132183696	chr10_131880000_132183696	DgEnh	HepG2_TAD
chr10	133318491	133319845	ADGRA1	133070929	131880000	133797422	chr10_133318491_133319845	chr10_131880000_133319845	DgEnh	HepG2_TAD
chr10	133318491	133319845	AL161645.2	133541809	131880000	133797422	chr10_133318491_133319845	chr10_131880000_133319845	DgEnh	HepG2_TAD
chr10	133318491	133319845	ECHS1	133373354	131880000	133797422	chr10_133318491_133319845	chr10_131880000_133319845	DgEnh	HepG2_TAD
chr10	133318491	133319845	CYP2E1	133520406	131880000	133797422	chr10_133318491_133319845	chr10_131880000_133319845	DgEnh	HepG2_TAD
chr10	133318491	133319845	AL161645.1	133527513	131880000	133797422	chr10_133318491_133319845	chr10_131880000_133319845	DgEnh	HepG2_TAD
chr10	133342687	133344696	ADGRA1	133070929	131880000	133797422	chr10_133342687_133344696	chr10_131880000_133344696	DgEnh	HepG2_TAD
chr10	133342687	133344696	AL161645.2	133541809	131880000	133797422	chr10_133342687_133344696	chr10_131880000_133344696	DgEnh	HepG2_TAD
chr10	133342687	133344696	CYP2E1	133520406	131880000	133797422	chr10_133342687_133344696	chr10_131880000_133344696	DgEnh	HepG2_TAD
chr11	679600	680800	SIGIRR	417455	200000	840000	chr11_679600_680800	chr11_200000_680800	DgEnh	HepG2_TAD
chr11	1310191	1311096	MUC6	1036718	840000	1600000	chr11_1310191_1311096	chr11_840000_1311096	DgEnh	HepG2_TAD
chr11	1587970	1590283	MUC6	1036718	840000	1600000	chr11_1587970_1590283	chr11_840000_1590283	DgEnh	HepG2_TAD
chr11	2131770	2133686	AC132217.2	2158391	1600000	2160000	chr11_2131770_2133686	chr11_1600000_2133686	DgEnh	HepG2_TAD
chr11	2131770	2133686	AC132217.2	2158391	1600000	2160000	chr11_2131770_2133686	chr11_1600000_2133686	DgEnh	HepG2_TAD
chr11	2380370	2381770	TH	2171815	2160000	3400000	chr11_2380370_2381770	chr11_2160000_2381770	DgEnh	HepG2_TAD
chr11	2407504	2413341	TH	2171815	2160000	3400000	chr11_2407504_2413341	chr11_2160000_2413341	DgEnh	HepG2_TAD
chr11	2563003	2564037	TH	2171815	2160000	3400000	chr11_2563003_2564037	chr11_2160000_2564037	DgEnh	HepG2_TAD
chr11	2736895	2738880	TH	2171815	2160000	3400000	chr11_2736895_2738880	chr11_2160000_2738880	DgEnh	HepG2_TAD
chr11	2747517	2748721	TH	2171815	2160000	3400000	chr11_2747517_2748721	chr11_2160000_2748721	DgEnh	HepG2_TAD
chr11	2804698	2805895	TH	2171815	2160000	3400000	chr11_2804698_2805895	chr11_2160000_2805895	DgEnh	HepG2_TAD
chr11	2860570	2861170	TH	2171815	2160000	3400000	chr11_2860570_2861170	chr11_2160000_2861170	DgEnh	HepG2_TAD
chr11	44272650	44274250	C11orf96	43925342	43320000	44920000	chr11_44272650_44274250	chr11_43320000_44274250	DgEnh	HepG2_TAD
chr11	44272650	44274250	AC087521.1	43947206	43320000	44920000	chr11_44272650_44274250	chr11_43320000_44274250	DgEnh	HepG2_TAD
chr11	44731735	44732850	C11orf96	43925342	43320000	44920000	chr11_44731735_44732850	chr11_43320000_44732850	DgEnh	HepG2_TAD
chr11	60250727	60254127	MS4A6A	60184666	59800000	60760000	chr11_60250727_60254127	chr11_59800000_60254127	DgEnh	HepG2_TAD
chr11	60250727	60254127	MS4A7	60378485	59800000	60760000	chr11_60250727_60254127	chr11_59800000_60254127	DgEnh	HepG2_TAD
chr11	60250727	60254127	MS4A4E	60243137	59800000	60760000	chr11_60250727_60254127	chr11_59800000_60254127	DgEnh	HepG2_TAD
chr11	60250727	60254127	LINC02705	60160822	59800000	60760000	chr11_60250727_60254127	chr11_59800000_60254127	DgEnh	HepG2_TAD
chr11	60250727	60254127	MS4A6E	60334831	59800000	60760000	chr11_60250727_60254127	chr11_59800000_60254127	DgEnh	HepG2_TAD
chr11	64501328	64502462	LINC02723	64395831	64360000	64760000	chr11_64501328_64502462	chr11_64360000_64502462	DgEnh	HepG2_TAD
chr11	64501328	64502462	RASGRP2	64745456	64360000	64760000	chr11_64501328_64502462	chr11_64360000_64502462	DgEnh	HepG2_TAD
chr11	65122879	65123513	SAC3D1	65040901	64760000	65560000	chr11_65122879_65123513	chr11_64760000_65123513	DgEnh	HepG2_TAD
chr11	65122879	65123513	CDCA5	65084164	64760000	65560000	chr11_65122879_65123513	chr11_64760000_65123513	DgEnh	HepG2_TAD
chr11	65355473	65356169	SAC3D1	65040901	64760000	65560000	chr11_65355473_65356169	chr11_64760000_65356169	DgEnh	HepG2_TAD
chr11	65355473	65356169	CDCA5	65084164	64760000	65560000	chr11_65355473_65356169	chr11_64760000_65356169	DgEnh	HepG2_TAD
chr11	65355473	65356169	TIGD3	65354751	64760000	65560000	chr11_65355473_65356169	chr11_64760000_65356169	DgEnh	HepG2_TAD
chr11	65370334	65373197	SAC3D1	65040901	64760000	65560000	chr11_65370334_65373197	chr11_64760000_65373197	DgEnh	HepG2_TAD
chr11	65370334	65373197	CDCA5	65084164	64760000	65560000	chr11_65370334_65373197	chr11_64760000_65373197	DgEnh	HepG2_TAD
chr11	65370334	65373197	TIGD3	65354751	64760000	65560000	chr11_65370334_65373197	chr11_64760000_65373197	DgEnh	HepG2_TAD
chr11	75719925	75721316	MOGAT2	75717838	75280000	76720000	chr11_75719925_75721316	chr11_75280000_75721316	DgEnh	HepG2_TAD
chr11	105015673	105016673	CARD18	105531697	103120000	105960000	chr11_105015673_105016673	chr11_103120000_105016673	DgEnh	HepG2_TAD
chr11	117702285	117704129	FXYD6	117877486	117400000	118080000	chr11_117702285_117704129	chr11_117400000_117704129	DgEnh	HepG2_TAD
chr11	117702285	117704129	TMPRSS13	117929459	117400000	118080000	chr11_117702285_117704129	chr11_117400000_117704129	DgEnh	HepG2_TAD
chr11	117786317	117787469	FXYD6	117877486	117400000	118080000	chr11_117786317_117787469	chr11_117400000_117787469	DgEnh	HepG2_TAD
chr11	117786317	117787469	TMPRSS13	117929459	117400000	118080000	chr11_117786317_117787469	chr11_117400000_117787469	DgEnh	HepG2_TAD
chr11	117872885	117874173	TMPRSS13	117929459	117400000	118080000	chr11_117872885_117874173	chr11_117400000_117874173	DgEnh	HepG2_TAD
chr11	117872885	117874173	FXYD6	117877486	117400000	118080000	chr11_117872885_117874173	chr11_117400000_117874173	DgEnh	HepG2_TAD
chr11	117907597	117908930	FXYD6	117877486	117400000	118080000	chr11_117907597_117908930	chr11_117400000_117908930	DgEnh	HepG2_TAD
chr11	117907597	117908930	TMPRSS13	117929459	117400000	118080000	chr11_117907597_117908930	chr11_117400000_117908930	DgEnh	HepG2_TAD
chr11	118894891	118897291	MCAM	119321521	118600000	119360000	chr11_118894891_118897291	chr11_118600000_118897291	DgEnh	HepG2_TAD
chr11	118894891	118897291	H2AX	119095467	118600000	119360000	chr11_118894891_118897291	chr11_118600000_118897291	DgEnh	HepG2_TAD
chr11	118894891	118897291	TREH	118679690	118600000	119360000	chr11_118894891_118897291	chr11_118600000_118897291	DgEnh	HepG2_TAD
chr11	119068062	119068960	AP002954.1	118700427	118600000	119360000	chr11_119068062_119068960	chr11_118600000_119068960	DgEnh	HepG2_TAD
chr11	119068062	119068960	H2AX	119095467	118600000	119360000	chr11_119068062_119068960	chr11_118600000_119068960	DgEnh	HepG2_TAD
chr11	121586747	121588255	SORL1	121452314	121240000	121640000	chr11_121586747_121588255	chr11_121240000_121588255	DgEnh	HepG2_TAD
chr11	134438194	134439041	B3GAT1	134412242	134320000	135086622	chr11_134438194_134439041	chr11_134320000_134439041	DgEnh	HepG2_TAD
chr12	503065	504165	AC026369.3	111850	40000	1600000	chr12_503065_504165	chr12_40000_504165	DgEnh	HepG2_TAD
chr12	503065	504165	IQSEC3	66767	40000	1600000	chr12_503065_504165	chr12_40000_504165	DgEnh	HepG2_TAD
chr12	503065	504165	LINC00942	1500525	40000	1600000	chr12_503065_504165	chr12_40000_504165	DgEnh	HepG2_TAD
chr12	546750	547382	AC026369.3	111850	40000	1600000	chr12_546750_547382	chr12_40000_547382	DgEnh	HepG2_TAD
chr12	546750	547382	LINC00942	1500525	40000	1600000	chr12_546750_547382	chr12_40000_547382	DgEnh	HepG2_TAD
chr12	546750	547382	SLC6A13	262873	40000	1600000	chr12_546750_547382	chr12_40000_547382	DgEnh	HepG2_TAD
chr12	755625	756230	AC026369.3	111850	40000	1600000	chr12_755625_756230	chr12_40000_756230	DgEnh	HepG2_TAD
chr12	755625	756230	SLC6A13	262873	40000	1600000	chr12_755625_756230	chr12_40000_756230	DgEnh	HepG2_TAD
chr12	755625	756230	IQSEC3	66767	40000	1600000	chr12_755625_756230	chr12_40000_756230	DgEnh	HepG2_TAD
chr12	755625	756230	CCDC77	389273	40000	1600000	chr12_755625_756230	chr12_40000_756230	DgEnh	HepG2_TAD
chr12	755625	756230	LINC00942	1500525	40000	1600000	chr12_755625_756230	chr12_40000_756230	DgEnh	HepG2_TAD
chr12	5456722	5458834	NTF3	5432108	4840000	5960000	chr12_5456722_5458834	chr12_4840000_5458834	DgEnh	HepG2_TAD
chr12	5456722	5458834	LINC02443	5244199	4840000	5960000	chr12_5456722_5458834	chr12_4840000_5458834	DgEnh	HepG2_TAD
chr12	5456722	5458834	AC006206.2	5290480	4840000	5960000	chr12_5456722_5458834	chr12_4840000_5458834	DgEnh	HepG2_TAD
chr12	5717138	5717819	NTF3	5432108	4840000	5960000	chr12_5717138_5717819	chr12_4840000_5717819	DgEnh	HepG2_TAD
chr12	5717138	5717819	AC006206.2	5290480	4840000	5960000	chr12_5717138_5717819	chr12_4840000_5717819	DgEnh	HepG2_TAD
chr12	5717138	5717819	LINC02443	5244199	4840000	5960000	chr12_5717138_5717819	chr12_4840000_5717819	DgEnh	HepG2_TAD
chr12	6620267	6620927	NCAPD2	6493356	6320000	7160000	chr12_6620267_6620927	chr12_6320000_6620927	DgEnh	HepG2_TAD
chr12	6620267	6620927	CDCA3	6851292	6320000	7160000	chr12_6620267_6620927	chr12_6320000_6620927	DgEnh	HepG2_TAD
chr12	6620267	6620927	PTMS	6765516	6320000	7160000	chr12_6620267_6620927	chr12_6320000_6620927	DgEnh	HepG2_TAD
chr12	6620267	6620927	CD4	6786858	6320000	7160000	chr12_6620267_6620927	chr12_6320000_6620927	DgEnh	HepG2_TAD
chr12	6620267	6620927	C1R	7092540	6320000	7160000	chr12_6620267_6620927	chr12_6320000_6620927	DgEnh	HepG2_TAD
chr12	6773444	6774233	CD4	6786858	6320000	7160000	chr12_6773444_6774233	chr12_6320000_6774233	DgEnh	HepG2_TAD
chr12	6773444	6774233	LAG3	6772512	6320000	7160000	chr12_6773444_6774233	chr12_6320000_6774233	DgEnh	HepG2_TAD
chr12	6773444	6774233	CDCA3	6851292	6320000	7160000	chr12_6773444_6774233	chr12_6320000_6774233	DgEnh	HepG2_TAD
chr12	6923037	6924237	LAG3	6772512	6320000	7160000	chr12_6923037_6924237	chr12_6320000_6924237	DgEnh	HepG2_TAD
chr12	6923037	6924237	CD4	6786858	6320000	7160000	chr12_6923037_6924237	chr12_6320000_6924237	DgEnh	HepG2_TAD
chr12	7932404	7933404	CLEC4C	7751605	7160000	8160000	chr12_7932404_7933404	chr12_7160000_7933404	DgEnh	HepG2_TAD
chr12	7932404	7933404	NANOGP1	7890801	7160000	8160000	chr12_7932404_7933404	chr12_7160000_7933404	DgEnh	HepG2_TAD
chr12	7932404	7933404	CD163	7503893	7160000	8160000	chr12_7932404_7933404	chr12_7160000_7933404	DgEnh	HepG2_TAD
chr12	8647804	8649204	KLRG1	8950044	8440000	9040000	chr12_8647804_8649204	chr12_8440000_8649204	DgEnh	HepG2_TAD
chr12	10243001	10245001	KLRF1	9827481	9600000	10720000	chr12_10243001_10245001	chr12_9600000_10245001	DgEnh	HepG2_TAD
chr12	10243001	10245001	CLEC1B	10013424	9600000	10720000	chr12_10243001_10245001	chr12_9600000_10245001	DgEnh	HepG2_TAD
chr12	10243001	10245001	KLRD1	10226058	9600000	10720000	chr12_10243001_10245001	chr12_9600000_10245001	DgEnh	HepG2_TAD
chr12	10243001	10245001	CLEC12A	9951316	9600000	10720000	chr12_10243001_10245001	chr12_9600000_10245001	DgEnh	HepG2_TAD
chr12	10243001	10245001	GABARAPL1	10212458	9600000	10720000	chr12_10243001_10245001	chr12_9600000_10245001	DgEnh	HepG2_TAD
chr12	10243001	10245001	CLEC9A	10030678	9600000	10720000	chr12_10243001_10245001	chr12_9600000_10245001	DgEnh	HepG2_TAD
chr12	10243001	10245001	KLRB1	9607916	9600000	10720000	chr12_10243001_10245001	chr12_9600000_10245001	DgEnh	HepG2_TAD
chr12	10243001	10245001	KLRK1	10391874	9600000	10720000	chr12_10243001_10245001	chr12_9600000_10245001	DgEnh	HepG2_TAD
chr12	10243001	10245001	KLRC1	10454685	9600000	10720000	chr12_10243001_10245001	chr12_9600000_10245001	DgEnh	HepG2_TAD
chr12	10243001	10245001	GOT2P3	9641723	9600000	10720000	chr12_10243001_10245001	chr12_9600000_10245001	DgEnh	HepG2_TAD
chr12	10243001	10245001	CD69	9760901	9600000	10720000	chr12_10243001_10245001	chr12_9600000_10245001	DgEnh	HepG2_TAD
chr12	10247201	10248401	KLRF1	9827481	9600000	10720000	chr12_10247201_10248401	chr12_9600000_10248401	DgEnh	HepG2_TAD
chr12	10247201	10248401	CLEC1B	10013424	9600000	10720000	chr12_10247201_10248401	chr12_9600000_10248401	DgEnh	HepG2_TAD
chr12	10247201	10248401	KLRD1	10226058	9600000	10720000	chr12_10247201_10248401	chr12_9600000_10248401	DgEnh	HepG2_TAD
chr12	10247201	10248401	GABARAPL1	10212458	9600000	10720000	chr12_10247201_10248401	chr12_9600000_10248401	DgEnh	HepG2_TAD
chr12	10247201	10248401	CLEC12A	9951316	9600000	10720000	chr12_10247201_10248401	chr12_9600000_10248401	DgEnh	HepG2_TAD
chr12	10247201	10248401	KLRC1	10454685	9600000	10720000	chr12_10247201_10248401	chr12_9600000_10248401	DgEnh	HepG2_TAD
chr12	10247201	10248401	KLRB1	9607916	9600000	10720000	chr12_10247201_10248401	chr12_9600000_10248401	DgEnh	HepG2_TAD
chr12	10247201	10248401	CLEC9A	10030678	9600000	10720000	chr12_10247201_10248401	chr12_9600000_10248401	DgEnh	HepG2_TAD
chr12	10247201	10248401	KLRK1	10391874	9600000	10720000	chr12_10247201_10248401	chr12_9600000_10248401	DgEnh	HepG2_TAD
chr12	10667401	10668801	CLEC1B	10013424	9600000	10720000	chr12_10667401_10668801	chr12_9600000_10668801	DgEnh	HepG2_TAD
chr12	10667401	10668801	KLRD1	10226058	9600000	10720000	chr12_10667401_10668801	chr12_9600000_10668801	DgEnh	HepG2_TAD
chr12	10667401	10668801	KLRF1	9827481	9600000	10720000	chr12_10667401_10668801	chr12_9600000_10668801	DgEnh	HepG2_TAD
chr12	10667401	10668801	CLEC12A	9951316	9600000	10720000	chr12_10667401_10668801	chr12_9600000_10668801	DgEnh	HepG2_TAD
chr12	10667401	10668801	KLRK1	10391874	9600000	10720000	chr12_10667401_10668801	chr12_9600000_10668801	DgEnh	HepG2_TAD
chr12	10667401	10668801	KLRK1-AS1	10363638	9600000	10720000	chr12_10667401_10668801	chr12_9600000_10668801	DgEnh	HepG2_TAD
chr12	10667401	10668801	GABARAPL1	10212458	9600000	10720000	chr12_10667401_10668801	chr12_9600000_10668801	DgEnh	HepG2_TAD
chr12	10667401	10668801	CLEC9A	10030678	9600000	10720000	chr12_10667401_10668801	chr12_9600000_10668801	DgEnh	HepG2_TAD
chr12	10667401	10668801	CD69	9760901	9600000	10720000	chr12_10667401_10668801	chr12_9600000_10668801	DgEnh	HepG2_TAD
chr12	10667401	10668801	KLRC4-KLRK1	10410146	9600000	10720000	chr12_10667401_10668801	chr12_9600000_10668801	DgEnh	HepG2_TAD
chr12	10667401	10668801	KLRC3	10420595	9600000	10720000	chr12_10667401_10668801	chr12_9600000_10668801	DgEnh	HepG2_TAD
chr12	48006811	48008017	TMEM106C	47963569	47680000	48680000	chr12_48006811_48008017	chr12_47680000_48008017	DgEnh	HepG2_TAD
chr12	48413817	48415417	TMEM106C	47963569	47680000	48680000	chr12_48413817_48415417	chr12_47680000_48415417	DgEnh	HepG2_TAD
chr12	49189817	49191217	SPATS2	49366584	48720000	49600000	chr12_49189817_49191217	chr12_48720000_49191217	DgEnh	HepG2_TAD
chr12	49189817	49191217	TROAP	49323236	48720000	49600000	chr12_49189817_49191217	chr12_48720000_49191217	DgEnh	HepG2_TAD
chr12	49189817	49191217	TUBA1B	49131397	48720000	49600000	chr12_49189817_49191217	chr12_48720000_49191217	DgEnh	HepG2_TAD
chr12	49189817	49191217	TUBA1C	49188736	48720000	49600000	chr12_49189817_49191217	chr12_48720000_49191217	DgEnh	HepG2_TAD
chr12	49189817	49191217	C1QL4	49337188	48720000	49600000	chr12_49189817_49191217	chr12_48720000_49191217	DgEnh	HepG2_TAD
chr12	49333086	49333492	TROAP	49323236	48720000	49600000	chr12_49333086_49333492	chr12_48720000_49333492	DgEnh	HepG2_TAD
chr12	49333086	49333492	TUBA1B	49131397	48720000	49600000	chr12_49333086_49333492	chr12_48720000_49333492	DgEnh	HepG2_TAD
chr12	49548618	49549476	SPATS2	49366584	48720000	49600000	chr12_49548618_49549476	chr12_48720000_49549476	DgEnh	HepG2_TAD
chr12	49548618	49549476	TROAP	49323236	48720000	49600000	chr12_49548618_49549476	chr12_48720000_49549476	DgEnh	HepG2_TAD
chr12	49548618	49549476	TUBA1B	49131397	48720000	49600000	chr12_49548618_49549476	chr12_48720000_49549476	DgEnh	HepG2_TAD
chr12	50112829	50113425	RACGAP1	50033136	49600000	50760000	chr12_50112829_50113425	chr12_49600000_50113425	DgEnh	HepG2_TAD
chr12	50112829	50113425	GPD1	50103982	49600000	50760000	chr12_50112829_50113425	chr12_49600000_50113425	DgEnh	HepG2_TAD
chr12	50112829	50113425	ASIC1	50057548	49600000	50760000	chr12_50112829_50113425	chr12_49600000_50113425	DgEnh	HepG2_TAD
chr12	50399727	50400463	RACGAP1	50033136	49600000	50760000	chr12_50399727_50400463	chr12_49600000_50400463	DgEnh	HepG2_TAD
chr12	50399727	50400463	GPD1	50103982	49600000	50760000	chr12_50399727_50400463	chr12_49600000_50400463	DgEnh	HepG2_TAD
chr12	57627498	57628292	NDUFA4L2	57240715	56680000	57920000	chr12_57627498_57628292	chr12_56680000_57628292	DgEnh	HepG2_TAD
chr12	57627498	57628292	GPR182	56994492	56680000	57920000	chr12_57627498_57628292	chr12_56680000_57628292	DgEnh	HepG2_TAD
chr12	57627498	57628292	B4GALNT1	57633239	56680000	57920000	chr12_57627498_57628292	chr12_56680000_57628292	DgEnh	HepG2_TAD
chr12	70623620	70625020	PTPRB	70637440	69720000	70720000	chr12_70623620_70625020	chr12_69720000_70625020	DgEnh	HepG2_TAD
chr12	71685414	71685707	AC078860.2	71594404	71040000	71960000	chr12_71685414_71685707	chr12_71040000_71685707	DgEnh	HepG2_TAD
chr12	74391016	74393020	LINC02882	74402600	71960000	74600000	chr12_74391016_74393020	chr12_71960000_74393020	DgEnh	HepG2_TAD
chr12	74391016	74393020	AC090502.3	74170445	71960000	74600000	chr12_74391016_74393020	chr12_71960000_74393020	DgEnh	HepG2_TAD
chr12	94151071	94151535	PLXNC1	94148577	94120000	94560000	chr12_94151071_94151535	chr12_94120000_94151535	DgEnh	HepG2_TAD
chr12	102053622	102055422	PARPBP	102120183	101920000	102800000	chr12_102053622_102055422	chr12_101920000_102055422	DgEnh	HepG2_TAD
chr12	102053622	102055422	NUP37	102120120	101920000	102800000	chr12_102053622_102055422	chr12_101920000_102055422	DgEnh	HepG2_TAD
chr12	103575222	103576222	STAB2	103587273	102840000	103680000	chr12_103575222_103576222	chr12_102840000_103576222	DgEnh	HepG2_TAD
chr12	103575222	103576222	PAH	102958410	102840000	103680000	chr12_103575222_103576222	chr12_102840000_103576222	DgEnh	HepG2_TAD
chr12	109567210	109567772	FAM222A	109713825	109440000	109840000	chr12_109567210_109567772	chr12_109440000_109567772	DgEnh	HepG2_TAD
chr12	112931595	112933595	DTX1	113056709	112480000	113160000	chr12_112931595_112933595	chr12_112480000_112933595	DgEnh	HepG2_TAD
chr12	117209195	117212395	NOS1	117452170	117200000	117840000	chr12_117209195_117212395	chr12_117200000_117212395	DgEnh	HepG2_TAD
chr12	120144777	120145933	BICDL1	119989869	119640000	120160000	chr12_120144777_120145933	chr12_119640000_120145933	DgEnh	HepG2_TAD
chr12	120956078	120957840	ACADS	120725774	120160000	121240000	chr12_120956078_120957840	chr12_120160000_120957840	DgEnh	HepG2_TAD
chr12	121010161	121011397	ACADS	120725774	120160000	121240000	chr12_121010161_121011397	chr12_120160000_121011397	DgEnh	HepG2_TAD
chr12	121662110	121665094	CFAP251	121918592	121480000	122240000	chr12_121662110_121665094	chr12_121480000_121665094	DgEnh	HepG2_TAD
chr12	121662110	121665094	HPD	121863596	121480000	122240000	chr12_121662110_121665094	chr12_121480000_121665094	DgEnh	HepG2_TAD
chr12	121839694	121840894	CFAP251	121918592	121480000	122240000	chr12_121839694_121840894	chr12_121480000_121840894	DgEnh	HepG2_TAD
chr12	121839694	121840894	HPD	121863596	121480000	122240000	chr12_121839694_121840894	chr12_121480000_121840894	DgEnh	HepG2_TAD
chr12	121953402	121954465	CFAP251	121918592	121480000	122240000	chr12_121953402_121954465	chr12_121480000_121954465	DgEnh	HepG2_TAD
chr12	127624655	127626855	AC079949.1	127146532	125160000	128120000	chr12_127624655_127626855	chr12_125160000_127626855	DgEnh	HepG2_TAD
chr12	129096455	129099455	TMEM132C	128267403	128240000	130040000	chr12_129096455_129099455	chr12_128240000_129099455	DgEnh	HepG2_TAD
chr12	130342855	130344089	RIMBP2	130716281	130040000	130760000	chr12_130342855_130344089	chr12_130040000_130344089	DgEnh	HepG2_TAD
chr12	130559214	130560729	RIMBP2	130716281	130040000	130760000	chr12_130559214_130560729	chr12_130040000_130560729	DgEnh	HepG2_TAD
chr12	132715742	132716119	PXMP2	132687587	132120000	132880000	chr12_132715742_132716119	chr12_132120000_132716119	DgEnh	HepG2_TAD
chr12	132715742	132716119	LRCOL1	132610582	132120000	132880000	chr12_132715742_132716119	chr12_132120000_132716119	DgEnh	HepG2_TAD
chr13	24931807	24932122	CENPJ	24922889	23920000	24960000	chr13_24931807_24932122	chr13_23920000_24932122	DgEnh	HepG2_TAD
chr13	28058663	28059863	FLT3	28100592	28040000	28800000	chr13_28058663_28059863	chr13_28040000_28059863	DgEnh	HepG2_TAD
chr13	28846663	28847863	MTUS2	28820339	28800000	29400000	chr13_28846663_28847863	chr13_28800000_28847863	DgEnh	HepG2_TAD
chr13	50131945	50133649	DLEU7	50843939	49880000	51120000	chr13_50131945_50133649	chr13_49880000_50133649	DgEnh	HepG2_TAD
chr13	71610068	71612268	DACH1	71867204	71280000	72720000	chr13_71610068_71612268	chr13_71280000_71612268	DgEnh	HepG2_TAD
chr13	77728065	77729665	EDNRB	77975529	77000000	79560000	chr13_77728065_77729665	chr13_77000000_77729665	DgEnh	HepG2_TAD
chr13	78601293	78602116	EDNRB	77975529	77000000	79560000	chr13_78601293_78602116	chr13_77000000_78602116	DgEnh	HepG2_TAD
chr13	80716465	80717465	SPRY2	80341126	79560000	80960000	chr13_80716465_80717465	chr13_79560000_80717465	DgEnh	HepG2_TAD
chr13	99968204	99969616	AL355338.1	99980034	99560000	100600000	chr13_99968204_99969616	chr13_99560000_99969616	DgEnh	HepG2_TAD
chr13	99968204	99969616	ZIC2	99981784	99560000	100600000	chr13_99968204_99969616	chr13_99560000_99969616	DgEnh	HepG2_TAD
chr13	99977073	99978212	ZIC2	99981784	99560000	100600000	chr13_99977073_99978212	chr13_99560000_99978212	DgEnh	HepG2_TAD
chr13	99977073	99978212	ZIC5	99971909	99560000	100600000	chr13_99977073_99978212	chr13_99560000_99978212	DgEnh	HepG2_TAD
chr13	99977073	99978212	AL355338.1	99980034	99560000	100600000	chr13_99977073_99978212	chr13_99560000_99978212	DgEnh	HepG2_TAD
chr13	110446855	110448880	AL139385.1	110616353	110440000	110920000	chr13_110446855_110448880	chr13_110440000_110448880	DgEnh	HepG2_TAD
chr13	113410375	113412175	TMCO3	113491021	112920000	113600000	chr13_113410375_113412175	chr13_112920000_113412175	DgEnh	HepG2_TAD
chr13	113735736	113737537	TMEM255B	113759226	113600000	114364328	chr13_113735736_113737537	chr13_113600000_113737537	DgEnh	HepG2_TAD
chr14	24338394	24339714	CMTM5	23376773	23240000	24440000	chr14_24338394_24339714	chr14_23240000_24339714	DgEnh	HepG2_TAD
chr14	24338394	24339714	AL136419.3	24007185	23240000	24440000	chr14_24338394_24339714	chr14_23240000_24339714	DgEnh	HepG2_TAD
chr14	24338394	24339714	FITM1	24130659	23240000	24440000	chr14_24338394_24339714	chr14_23240000_24339714	DgEnh	HepG2_TAD
chr14	24338394	24339714	CARMIL3	24052009	23240000	24440000	chr14_24338394_24339714	chr14_23240000_24339714	DgEnh	HepG2_TAD
chr14	24607773	24609194	CTSG	24576250	24480000	25160000	chr14_24607773_24609194	chr14_24480000_24609194	DgEnh	HepG2_TAD
chr14	47022728	47023797	LINC00648	47795302	45320000	49560000	chr14_47022728_47023797	chr14_45320000_47023797	DgEnh	HepG2_TAD
chr14	56170682	56171282	PELI2	56117814	55680000	56480000	chr14_56170682_56171282	chr14_55680000_56171282	DgEnh	HepG2_TAD
chr14	56180682	56183082	PELI2	56117814	55680000	56480000	chr14_56180682_56183082	chr14_55680000_56183082	DgEnh	HepG2_TAD
chr14	60642081	60643378	SIX1	60658259	60600000	61280000	chr14_60642081_60643378	chr14_60600000_60643378	DgEnh	HepG2_TAD
chr14	60642081	60643378	SIX4	60724351	60600000	61280000	chr14_60642081_60643378	chr14_60600000_60643378	DgEnh	HepG2_TAD
chr14	60642081	60643378	SLC38A6	60981114	60600000	61280000	chr14_60642081_60643378	chr14_60600000_60643378	DgEnh	HepG2_TAD
chr14	60656317	60657415	SIX1	60658259	60600000	61280000	chr14_60656317_60657415	chr14_60600000_60657415	DgEnh	HepG2_TAD
chr14	77323403	77324128	GSTZ1	77320996	76840000	77840000	chr14_77323403_77324128	chr14_76840000_77324128	DgEnh	HepG2_TAD
chr14	88246990	88247606	GPR65	88005135	87920000	88440000	chr14_88246990_88247606	chr14_87920000_88247606	DgEnh	HepG2_TAD
chr14	92365991	92367212	SLC24A4	92322581	92120000	92680000	chr14_92365991_92367212	chr14_92120000_92367212	DgEnh	HepG2_TAD
chr14	93752061	93753009	PRIMA1	93788485	93640000	93920000	chr14_93752061_93753009	chr14_93640000_93753009	DgEnh	HepG2_TAD
chr14	95674331	95675357	TCL1A	95714196	95560000	96040000	chr14_95674331_95675357	chr14_95560000_95675357	DgEnh	HepG2_TAD
chr14	95852263	95855863	TCL1A	95714196	95560000	96040000	chr14_95852263_95855863	chr14_95560000_95855863	DgEnh	HepG2_TAD
chr14	97458063	97458486	LINC01550	97978124	96560000	99320000	chr14_97458063_97458486	chr14_96560000_97458486	DgEnh	HepG2_TAD
chr14	97973263	97976663	LINC01550	97978124	96560000	99320000	chr14_97973263_97976663	chr14_96560000_97976663	DgEnh	HepG2_TAD
chr14	97973263	97976663	LINC01550	97978124	96560000	99320000	chr14_97973263_97976663	chr14_96560000_97976663	DgEnh	HepG2_TAD
chr14	98139063	98142663	LINC01550	97978124	96560000	99320000	chr14_98139063_98142663	chr14_96560000_98142663	DgEnh	HepG2_TAD
chr14	104573593	104576020	ASPG	104085686	104040000	104640000	chr14_104573593_104576020	chr14_104040000_104576020	DgEnh	HepG2_TAD
chr14	104573593	104576020	C14orf180	104579764	104040000	104640000	chr14_104573593_104576020	chr14_104040000_104576020	DgEnh	HepG2_TAD
chr14	105170263	105172463	TMEM121	105526583	104680000	105560000	chr14_105170263_105172463	chr14_104680000_105172463	DgEnh	HepG2_TAD
chr14	105170263	105172463	CDCA4	105021083	104680000	105560000	chr14_105170263_105172463	chr14_104680000_105172463	DgEnh	HepG2_TAD
chr14	105170263	105172463	TEDC1	105489855	104680000	105560000	chr14_105170263_105172463	chr14_104680000_105172463	DgEnh	HepG2_TAD
chr14	105170263	105172463	AL928654.1	105419739	104680000	105560000	chr14_105170263_105172463	chr14_104680000_105172463	DgEnh	HepG2_TAD
chr14	105411578	105412213	AL928654.1	105419739	104680000	105560000	chr14_105411578_105412213	chr14_104680000_105412213	DgEnh	HepG2_TAD
chr14	105411578	105412213	TMEM121	105526583	104680000	105560000	chr14_105411578_105412213	chr14_104680000_105412213	DgEnh	HepG2_TAD
chr14	105411578	105412213	CDCA4	105021083	104680000	105560000	chr14_105411578_105412213	chr14_104680000_105412213	DgEnh	HepG2_TAD
chr14	105495099	105496067	CDCA4	105021083	104680000	105560000	chr14_105495099_105496067	chr14_104680000_105496067	DgEnh	HepG2_TAD
chr14	105765369	105766315	IGHV3-13	106130072	105760000	106880000	chr14_105765369_105766315	chr14_105760000_105766315	DgEnh	HepG2_TAD
chr14	105765369	105766315	IGHV1-24	106277043	105760000	106880000	chr14_105765369_105766315	chr14_105760000_105766315	DgEnh	HepG2_TAD
chr14	105765369	105766315	IGHD	105845678	105760000	106880000	chr14_105765369_105766315	chr14_105760000_105766315	DgEnh	HepG2_TAD
chr14	105765369	105766315	IGHM	105856218	105760000	106880000	chr14_105765369_105766315	chr14_105760000_105766315	DgEnh	HepG2_TAD
chr14	105765369	105766315	AC244452.3	106481706	105760000	106880000	chr14_105765369_105766315	chr14_105760000_105766315	DgEnh	HepG2_TAD
chr14	105765369	105766315	IGHV3-7	106062683	105760000	106880000	chr14_105765369_105766315	chr14_105760000_105766315	DgEnh	HepG2_TAD
chr15	24147453	24149653	AC126407.1	23569657	22760000	25480000	chr15_24147453_24149653	chr15_22760000_24149653	DgEnh	HepG2_TAD
chr15	24147453	24149653	MKRN3	23565674	22760000	25480000	chr15_24147453_24149653	chr15_22760000_24149653	DgEnh	HepG2_TAD
chr15	24147453	24149653	PWRN1	24101827	22760000	25480000	chr15_24147453_24149653	chr15_22760000_24149653	DgEnh	HepG2_TAD
chr15	40595202	40597558	OIP5	41332591	40560000	41400000	chr15_40595202_40597558	chr15_40560000_40597558	DgEnh	HepG2_TAD
chr15	40595202	40597558	RAD51	40694774	40560000	41400000	chr15_40595202_40597558	chr15_40560000_40597558	DgEnh	HepG2_TAD
chr15	40595202	40597558	CHP1	41230839	40560000	41400000	chr15_40595202_40597558	chr15_40560000_40597558	DgEnh	HepG2_TAD
chr15	40595202	40597558	NUSAP1	41320794	40560000	41400000	chr15_40595202_40597558	chr15_40560000_40597558	DgEnh	HepG2_TAD
chr15	40595202	40597558	KNL1	40594020	40560000	41400000	chr15_40595202_40597558	chr15_40560000_40597558	DgEnh	HepG2_TAD
chr15	41334078	41335402	RAD51	40694774	40560000	41400000	chr15_41334078_41335402	chr15_40560000_41335402	DgEnh	HepG2_TAD
chr15	41334078	41335402	CHP1	41230839	40560000	41400000	chr15_41334078_41335402	chr15_40560000_41335402	DgEnh	HepG2_TAD
chr15	41334078	41335402	OIP5	41332591	40560000	41400000	chr15_41334078_41335402	chr15_40560000_41335402	DgEnh	HepG2_TAD
chr15	41334078	41335402	NUSAP1	41320794	40560000	41400000	chr15_41334078_41335402	chr15_40560000_41335402	DgEnh	HepG2_TAD
chr15	41334078	41335402	KNL1	40594020	40560000	41400000	chr15_41334078_41335402	chr15_40560000_41335402	DgEnh	HepG2_TAD
chr15	41400802	41401810	ITPKA	41493393	41400000	42480000	chr15_41400802_41401810	chr15_41400000_41401810	DgEnh	HepG2_TAD
chr15	41400802	41401810	LTK	41513887	41400000	42480000	chr15_41400802_41401810	chr15_41400000_41401810	DgEnh	HepG2_TAD
chr15	41976802	41978202	LTK	41513887	41400000	42480000	chr15_41976802_41978202	chr15_41400000_41978202	DgEnh	HepG2_TAD
chr15	41976802	41978202	ITPKA	41493393	41400000	42480000	chr15_41976802_41978202	chr15_41400000_41978202	DgEnh	HepG2_TAD
chr15	57306802	57308587	MNS1	56465137	56440000	57320000	chr15_57306802_57308587	chr15_56440000_57308587	DgEnh	HepG2_TAD
chr15	64822801	64824833	PCLAF	64387687	64160000	65000000	chr15_64822801_64824833	chr15_64160000_64824833	DgEnh	HepG2_TAD
chr15	66356984	66357671	ZWILCH	66504959	65880000	66520000	chr15_66356984_66357671	chr15_65880000_66357671	DgEnh	HepG2_TAD
chr15	66356984	66357671	TIPIN	66386746	65880000	66520000	chr15_66356984_66357671	chr15_65880000_66357671	DgEnh	HepG2_TAD
chr15	88246719	88248195	NTRK3	88256768	85840000	88880000	chr15_88246719_88248195	chr15_85840000_88248195	DgEnh	HepG2_TAD
chr15	89688842	89690190	MESP1	89751310	89320000	90280000	chr15_89688842_89690190	chr15_89320000_89690190	DgEnh	HepG2_TAD
chr15	89688842	89690190	MESP2	89760591	89320000	90280000	chr15_89688842_89690190	chr15_89320000_89690190	DgEnh	HepG2_TAD
chr15	89688842	89690190	TICRR	89575469	89320000	90280000	chr15_89688842_89690190	chr15_89320000_89690190	DgEnh	HepG2_TAD
chr15	94299171	94300971	AC104260.2	95284249	94160000	97840000	chr15_94299171_94300971	chr15_94160000_94300971	DgEnh	HepG2_TAD
chr15	94581771	94586171	LINC01197	95327129	94160000	97840000	chr15_94581771_94586171	chr15_94160000_94586171	DgEnh	HepG2_TAD
chr15	94581771	94586171	AC104260.2	95284249	94160000	97840000	chr15_94581771_94586171	chr15_94160000_94586171	DgEnh	HepG2_TAD
chr15	94845371	94849371	LINC01197	95327129	94160000	97840000	chr15_94845371_94849371	chr15_94160000_94849371	DgEnh	HepG2_TAD
chr15	94845371	94849371	AC104260.2	95284249	94160000	97840000	chr15_94845371_94849371	chr15_94160000_94849371	DgEnh	HepG2_TAD
chr15	95126971	95131971	LINC01197	95327129	94160000	97840000	chr15_95126971_95131971	chr15_94160000_95131971	DgEnh	HepG2_TAD
chr15	95126971	95131971	AC104260.2	95284249	94160000	97840000	chr15_95126971_95131971	chr15_94160000_95131971	DgEnh	HepG2_TAD
chr15	95126971	95131971	AC024337.2	96084584	94160000	97840000	chr15_95126971_95131971	chr15_94160000_95131971	DgEnh	HepG2_TAD
chr15	95322571	95325971	AC024337.2	96084584	94160000	97840000	chr15_95322571_95325971	chr15_94160000_95325971	DgEnh	HepG2_TAD
chr15	95322571	95325971	LINC01197	95327129	94160000	97840000	chr15_95322571_95325971	chr15_94160000_95325971	DgEnh	HepG2_TAD
chr15	95322571	95325971	AC104260.2	95284249	94160000	97840000	chr15_95322571_95325971	chr15_94160000_95325971	DgEnh	HepG2_TAD
chr15	96170847	96171293	AC024337.2	96084584	94160000	97840000	chr15_96170847_96171293	chr15_94160000_96171293	DgEnh	HepG2_TAD
chr15	96170847	96171293	LINC01197	95327129	94160000	97840000	chr15_96170847_96171293	chr15_94160000_96171293	DgEnh	HepG2_TAD
chr15	96170847	96171293	AC104260.2	95284249	94160000	97840000	chr15_96170847_96171293	chr15_94160000_96171293	DgEnh	HepG2_TAD
chr15	96170847	96171293	AC087477.2	96354237	94160000	97840000	chr15_96170847_96171293	chr15_94160000_96171293	DgEnh	HepG2_TAD
chr15	96170847	96171293	AC087477.4	96448842	94160000	97840000	chr15_96170847_96171293	chr15_94160000_96171293	DgEnh	HepG2_TAD
chr15	96323163	96325726	AC087477.4	96448842	94160000	97840000	chr15_96323163_96325726	chr15_94160000_96325726	DgEnh	HepG2_TAD
chr15	96323163	96325726	AC087477.1	96448154	94160000	97840000	chr15_96323163_96325726	chr15_94160000_96325726	DgEnh	HepG2_TAD
chr15	96486838	96489170	AC087477.2	96354237	94160000	97840000	chr15_96486838_96489170	chr15_94160000_96489170	DgEnh	HepG2_TAD
chr15	96486838	96489170	AC024337.2	96084584	94160000	97840000	chr15_96486838_96489170	chr15_94160000_96489170	DgEnh	HepG2_TAD
chr15	96486838	96489170	AC087477.1	96448154	94160000	97840000	chr15_96486838_96489170	chr15_94160000_96489170	DgEnh	HepG2_TAD
chr15	96486838	96489170	AC087477.4	96448842	94160000	97840000	chr15_96486838_96489170	chr15_94160000_96489170	DgEnh	HepG2_TAD
chr15	96486838	96489170	AC012409.1	96171575	94160000	97840000	chr15_96486838_96489170	chr15_94160000_96489170	DgEnh	HepG2_TAD
chr15	96486838	96489170	AC012409.3	96140452	94160000	97840000	chr15_96486838_96489170	chr15_94160000_96489170	DgEnh	HepG2_TAD
chr15	100947395	100950995	AC015712.2	100919391	100600000	101000000	chr15_100947395_100950995	chr15_100600000_100950995	DgEnh	HepG2_TAD
chr16	1158191	1158728	CACNA1H	1153106	40000	1320000	chr16_1158191_1158728	chr16_40000_1158728	DgEnh	HepG2_TAD
chr16	1158191	1158728	HBA2	172876	40000	1320000	chr16_1158191_1158728	chr16_40000_1158728	DgEnh	HepG2_TAD
chr16	1158191	1158728	HBA1	176680	40000	1320000	chr16_1158191_1158728	chr16_40000_1158728	DgEnh	HepG2_TAD
chr16	1173567	1174854	CACNA1H	1153106	40000	1320000	chr16_1173567_1174854	chr16_40000_1174854	DgEnh	HepG2_TAD
chr16	1173567	1174854	RGS11	275980	40000	1320000	chr16_1173567_1174854	chr16_40000_1174854	DgEnh	HepG2_TAD
chr16	1173567	1174854	HBA1	176680	40000	1320000	chr16_1173567_1174854	chr16_40000_1174854	DgEnh	HepG2_TAD
chr16	1175559	1176368	CACNA1H	1153106	40000	1320000	chr16_1175559_1176368	chr16_40000_1176368	DgEnh	HepG2_TAD
chr16	1175559	1176368	HBA1	176680	40000	1320000	chr16_1175559_1176368	chr16_40000_1176368	DgEnh	HepG2_TAD
chr16	1175559	1176368	RHBDL1	675671	40000	1320000	chr16_1175559_1176368	chr16_40000_1176368	DgEnh	HepG2_TAD
chr16	1175559	1176368	RGS11	275980	40000	1320000	chr16_1175559_1176368	chr16_40000_1176368	DgEnh	HepG2_TAD
chr16	1179887	1180605	CACNA1H	1153106	40000	1320000	chr16_1179887_1180605	chr16_40000_1180605	DgEnh	HepG2_TAD
chr16	1179887	1180605	RGS11	275980	40000	1320000	chr16_1179887_1180605	chr16_40000_1180605	DgEnh	HepG2_TAD
chr16	1179887	1180605	Z97634.1	382097	40000	1320000	chr16_1179887_1180605	chr16_40000_1180605	DgEnh	HepG2_TAD
chr16	1196541	1198379	CACNA1H	1153106	40000	1320000	chr16_1196541_1198379	chr16_40000_1198379	DgEnh	HepG2_TAD
chr16	1943500	1944799	IGFALS	1794971	1320000	1960000	chr16_1943500_1944799	chr16_1320000_1944799	DgEnh	HepG2_TAD
chr16	1943500	1944799	AL031722.1	1843547	1320000	1960000	chr16_1943500_1944799	chr16_1320000_1944799	DgEnh	HepG2_TAD
chr16	1987799	1988399	TEDC2	2460086	1960000	2560000	chr16_1987799_1988399	chr16_1960000_1988399	DgEnh	HepG2_TAD
chr16	1987799	1988399	AC106820.5	2459979	1960000	2560000	chr16_1987799_1988399	chr16_1960000_1988399	DgEnh	HepG2_TAD
chr16	1991385	1992202	TEDC2	2460086	1960000	2560000	chr16_1991385_1992202	chr16_1960000_1992202	DgEnh	HepG2_TAD
chr16	2036268	2038562	SLC9A3R2	2025356	1960000	2560000	chr16_2036268_2038562	chr16_1960000_2038562	DgEnh	HepG2_TAD
chr16	2036268	2038562	CCNF	2429394	1960000	2560000	chr16_2036268_2038562	chr16_1960000_2038562	DgEnh	HepG2_TAD
chr16	2036268	2038562	RAB26	2140803	1960000	2560000	chr16_2036268_2038562	chr16_1960000_2038562	DgEnh	HepG2_TAD
chr16	2036268	2038562	TEDC2	2460086	1960000	2560000	chr16_2036268_2038562	chr16_1960000_2038562	DgEnh	HepG2_TAD
chr16	2212599	2213600	TEDC2	2460086	1960000	2560000	chr16_2212599_2213600	chr16_1960000_2213600	DgEnh	HepG2_TAD
chr16	2212599	2213600	CCNF	2429394	1960000	2560000	chr16_2212599_2213600	chr16_1960000_2213600	DgEnh	HepG2_TAD
chr16	2212599	2213600	SLC9A3R2	2025356	1960000	2560000	chr16_2212599_2213600	chr16_1960000_2213600	DgEnh	HepG2_TAD
chr16	2212599	2213600	AC106820.5	2459979	1960000	2560000	chr16_2212599_2213600	chr16_1960000_2213600	DgEnh	HepG2_TAD
chr16	2212599	2213600	CASKIN1	2196605	1960000	2560000	chr16_2212599_2213600	chr16_1960000_2213600	DgEnh	HepG2_TAD
chr16	23958679	23961479	PRKCB	23835983	23720000	24520000	chr16_23958679_23961479	chr16_23720000_23961479	DgEnh	HepG2_TAD
chr16	24008079	24011079	PRKCB	23835983	23720000	24520000	chr16_24008079_24011079	chr16_23720000_24011079	DgEnh	HepG2_TAD
chr16	24116570	24117479	PRKCB	23835983	23720000	24520000	chr16_24116570_24117479	chr16_23720000_24117479	DgEnh	HepG2_TAD
chr16	27272879	27274879	KDM8	27203508	27160000	27480000	chr16_27272879_27274879	chr16_27160000_27274879	DgEnh	HepG2_TAD
chr16	27446479	27448079	KDM8	27203508	27160000	27480000	chr16_27446479_27448079	chr16_27160000_27448079	DgEnh	HepG2_TAD
chr16	30052079	30052637	ZG16	29778256	29640000	30200000	chr16_30052079_30052637	chr16_29640000_30052637	DgEnh	HepG2_TAD
chr16	30052079	30052637	CDIPTOSP	29863593	29640000	30200000	chr16_30052079_30052637	chr16_29640000_30052637	DgEnh	HepG2_TAD
chr16	30052079	30052637	AC009133.3	29745247	29640000	30200000	chr16_30052079_30052637	chr16_29640000_30052637	DgEnh	HepG2_TAD
chr16	30052079	30052637	TLCD3B	30052978	29640000	30200000	chr16_30052079_30052637	chr16_29640000_30052637	DgEnh	HepG2_TAD
chr16	66373497	66375497	CMTM2	66579448	66360000	67200000	chr16_66373497_66375497	chr16_66360000_66375497	DgEnh	HepG2_TAD
chr16	69310505	69311027	SMPD3	68448508	68360000	69320000	chr16_69310505_69311027	chr16_68360000_69311027	DgEnh	HepG2_TAD
chr16	69310505	69311027	AC099521.2	68370262	68360000	69320000	chr16_69310505_69311027	chr16_68360000_69311027	DgEnh	HepG2_TAD
chr16	82734595	82736453	AC009063.3	83707811	82240000	83800000	chr16_82734595_82736453	chr16_82240000_82736453	DgEnh	HepG2_TAD
chr16	82734595	82736453	CDH13	82626965	82240000	83800000	chr16_82734595_82736453	chr16_82240000_82736453	DgEnh	HepG2_TAD
chr16	83136452	83138909	AC009063.3	83707811	82240000	83800000	chr16_83136452_83138909	chr16_82240000_83138909	DgEnh	HepG2_TAD
chr16	83136452	83138909	CDH13	82626965	82240000	83800000	chr16_83136452_83138909	chr16_82240000_83138909	DgEnh	HepG2_TAD
chr16	83750795	83751995	AC009063.3	83707811	82240000	83800000	chr16_83750795_83751995	chr16_82240000_83751995	DgEnh	HepG2_TAD
chr16	85101994	85105194	AC026469.1	85146001	85080000	85800000	chr16_85101994_85105194	chr16_85080000_85105194	DgEnh	HepG2_TAD
chr16	85101994	85105194	LINC02139	85137150	85080000	85800000	chr16_85101994_85105194	chr16_85080000_85105194	DgEnh	HepG2_TAD
chr16	85101994	85105194	GINS2	85690073	85080000	85800000	chr16_85101994_85105194	chr16_85080000_85105194	DgEnh	HepG2_TAD
chr16	85398790	85400792	AC026469.1	85146001	85080000	85800000	chr16_85398790_85400792	chr16_85080000_85400792	DgEnh	HepG2_TAD
chr16	85398790	85400792	GINS2	85690073	85080000	85800000	chr16_85398790_85400792	chr16_85080000_85400792	DgEnh	HepG2_TAD
chr16	85398790	85400792	LINC02139	85137150	85080000	85800000	chr16_85398790_85400792	chr16_85080000_85400792	DgEnh	HepG2_TAD
chr16	85967794	85970748	IRF8	85899162	85800000	86520000	chr16_85967794_85970748	chr16_85800000_85970748	DgEnh	HepG2_TAD
chr16	85967794	85970748	FENDRR	86509099	85800000	86520000	chr16_85967794_85970748	chr16_85800000_85970748	DgEnh	HepG2_TAD
chr16	85967794	85970748	FOXF1	86510527	85800000	86520000	chr16_85967794_85970748	chr16_85800000_85970748	DgEnh	HepG2_TAD
chr16	88938392	88938992	CBFA2T3	88977207	88640000	89240000	chr16_88938392_88938992	chr16_88640000_88938992	DgEnh	HepG2_TAD
chr16	88938392	88938992	AC092384.2	88881038	88640000	89240000	chr16_88938392_88938992	chr16_88640000_88938992	DgEnh	HepG2_TAD
chr16	88938392	88938992	CDT1	88803789	88640000	89240000	chr16_88938392_88938992	chr16_88640000_88938992	DgEnh	HepG2_TAD
chr16	89154493	89156696	CBFA2T3	88977207	88640000	89240000	chr16_89154493_89156696	chr16_88640000_89156696	DgEnh	HepG2_TAD
chr16	89154493	89156696	AC092384.2	88881038	88640000	89240000	chr16_89154493_89156696	chr16_88640000_89156696	DgEnh	HepG2_TAD
chr16	89154493	89156696	CDT1	88803789	88640000	89240000	chr16_89154493_89156696	chr16_88640000_89156696	DgEnh	HepG2_TAD
chr16	89658314	89660577	FANCA	89816657	89240000	90080000	chr16_89658314_89660577	chr16_89240000_89660577	DgEnh	HepG2_TAD
chr16	89828952	89830992	FANCA	89816657	89240000	90080000	chr16_89828952_89830992	chr16_89240000_89830992	DgEnh	HepG2_TAD
chr17	143402	143982	AC129507.1	331205	120000	720000	chr17_143402_143982	chr17_120000_143982	DgEnh	HepG2_TAD
chr17	4209105	4210705	CYB5D2	4143168	4120000	4680000	chr17_4209105_4210705	chr17_4120000_4210705	DgEnh	HepG2_TAD
chr17	5877839	5878844	PITPNM3	6556555	5480000	6640000	chr17_5877839_5878844	chr17_5480000_5878844	DgEnh	HepG2_TAD
chr17	6427080	6428080	PITPNM3	6556555	5480000	6640000	chr17_6427080_6428080	chr17_5480000_6428080	DgEnh	HepG2_TAD
chr17	6456224	6458749	PITPNM3	6556555	5480000	6640000	chr17_6456224_6458749	chr17_5480000_6458749	DgEnh	HepG2_TAD
chr17	6456224	6458749	PITPNM3	6556555	5480000	6640000	chr17_6456224_6458749	chr17_5480000_6458749	DgEnh	HepG2_TAD
chr17	6495380	6497158	PITPNM3	6556555	5480000	6640000	chr17_6495380_6497158	chr17_5480000_6497158	DgEnh	HepG2_TAD
chr17	6522849	6524009	PITPNM3	6556555	5480000	6640000	chr17_6522849_6524009	chr17_5480000_6524009	DgEnh	HepG2_TAD
chr17	6548182	6550297	PITPNM3	6556555	5480000	6640000	chr17_6548182_6550297	chr17_5480000_6550297	DgEnh	HepG2_TAD
chr17	9849283	9850791	GLP2R	9822206	9800000	10640000	chr17_9849283_9850791	chr17_9800000_9850791	DgEnh	HepG2_TAD
chr17	10061669	10063073	GLP2R	9822206	9800000	10640000	chr17_10061669_10063073	chr17_9800000_10063073	DgEnh	HepG2_TAD
chr17	10064168	10064687	GLP2R	9822206	9800000	10640000	chr17_10064168_10064687	chr17_9800000_10064687	DgEnh	HepG2_TAD
chr17	10087083	10088483	GLP2R	9822206	9800000	10640000	chr17_10087083_10088483	chr17_9800000_10088483	DgEnh	HepG2_TAD
chr17	10112883	10114088	GLP2R	9822206	9800000	10640000	chr17_10112883_10114088	chr17_9800000_10114088	DgEnh	HepG2_TAD
chr17	10112883	10114088	GLP2R	9822206	9800000	10640000	chr17_10112883_10114088	chr17_9800000_10114088	DgEnh	HepG2_TAD
chr17	10155483	10157374	GLP2R	9822206	9800000	10640000	chr17_10155483_10157374	chr17_9800000_10157374	DgEnh	HepG2_TAD
chr17	10170483	10172466	GLP2R	9822206	9800000	10640000	chr17_10170483_10172466	chr17_9800000_10172466	DgEnh	HepG2_TAD
chr17	11444883	11447883	TMEM220	10730023	10640000	12160000	chr17_11444883_11447883	chr17_10640000_11447883	DgEnh	HepG2_TAD
chr17	11444883	11447883	TMEM220-AS1	10729777	10640000	12160000	chr17_11444883_11447883	chr17_10640000_11447883	DgEnh	HepG2_TAD
chr17	16989286	16990486	PEMT	17591708	16880000	18400000	chr17_16989286_16990486	chr17_16880000_16990486	DgEnh	HepG2_TAD
chr17	17723287	17725054	PEMT	17591708	16880000	18400000	chr17_17723287_17725054	chr17_16880000_17725054	DgEnh	HepG2_TAD
chr17	17723287	17725054	RASD1	17496395	16880000	18400000	chr17_17723287_17725054	chr17_16880000_17725054	DgEnh	HepG2_TAD
chr17	17723287	17725054	NT5M	17303335	16880000	18400000	chr17_17723287_17725054	chr17_16880000_17725054	DgEnh	HepG2_TAD
chr17	19781176	19782028	RNF112	19411125	19240000	19800000	chr17_19781176_19782028	chr17_19240000_19782028	DgEnh	HepG2_TAD
chr17	19781176	19782028	MFAP4	19387190	19240000	19800000	chr17_19781176_19782028	chr17_19240000_19782028	DgEnh	HepG2_TAD
chr17	20915887	20916887	MAP2K3	21284672	20760000	22560000	chr17_20915887_20916887	chr17_20760000_20916887	DgEnh	HepG2_TAD
chr17	34849643	34850849	TMEM132E	34579487	34400000	34960000	chr17_34849643_34850849	chr17_34400000_34850849	DgEnh	HepG2_TAD
chr17	35062883	35063349	TAF5LP1	35498218	34960000	35560000	chr17_35062883_35063349	chr17_34960000_35063349	DgEnh	HepG2_TAD
chr17	35062883	35063349	AC015911.3	35510270	34960000	35560000	chr17_35062883_35063349	chr17_34960000_35063349	DgEnh	HepG2_TAD
chr17	35062883	35063349	SLFN12L	35487857	34960000	35560000	chr17_35062883_35063349	chr17_34960000_35063349	DgEnh	HepG2_TAD
chr17	35523581	35525381	TAF5LP1	35498218	34960000	35560000	chr17_35523581_35525381	chr17_34960000_35525381	DgEnh	HepG2_TAD
chr17	35523581	35525381	SLFN12L	35487857	34960000	35560000	chr17_35523581_35525381	chr17_34960000_35525381	DgEnh	HepG2_TAD
chr17	35523581	35525381	AC015911.3	35510270	34960000	35560000	chr17_35523581_35525381	chr17_34960000_35525381	DgEnh	HepG2_TAD
chr17	35547781	35549981	TAF5LP1	35498218	34960000	35560000	chr17_35547781_35549981	chr17_34960000_35549981	DgEnh	HepG2_TAD
chr17	35547781	35549981	SLFN12L	35487857	34960000	35560000	chr17_35547781_35549981	chr17_34960000_35549981	DgEnh	HepG2_TAD
chr17	35547781	35549981	AC015911.3	35510270	34960000	35560000	chr17_35547781_35549981	chr17_34960000_35549981	DgEnh	HepG2_TAD
chr17	40113608	40114520	CDC6	40287879	40000000	40560000	chr17_40113608_40114520	chr17_40000000_40114520	DgEnh	HepG2_TAD
chr17	41402885	41405149	KRT27	40782550	40600000	41680000	chr17_41402885_41405149	chr17_40600000_41405149	DgEnh	HepG2_TAD
chr17	41402885	41405149	KRT36	41492546	40600000	41680000	chr17_41402885_41405149	chr17_40600000_41405149	DgEnh	HepG2_TAD
chr17	41836608	41836853	ACLY	41930542	41680000	42560000	chr17_41836608_41836853	chr17_41680000_41836853	DgEnh	HepG2_TAD
chr17	41836608	41836853	P3H4	41812604	41680000	42560000	chr17_41836608_41836853	chr17_41680000_41836853	DgEnh	HepG2_TAD
chr17	44959892	44960441	C1QL1	44968303	44880000	45040000	chr17_44959892_44960441	chr17_44880000_44960441	DgEnh	HepG2_TAD
chr17	47737634	47740834	SKAP1	48430275	47640000	48840000	chr17_47737634_47740834	chr17_47640000_47740834	DgEnh	HepG2_TAD
chr17	61400678	61402321	TBX4	61452404	61400000	61600000	chr17_61400678_61402321	chr17_61400000_61402321	DgEnh	HepG2_TAD
chr17	61400678	61402321	LINC02875	61411751	61400000	61600000	chr17_61400678_61402321	chr17_61400000_61402321	DgEnh	HepG2_TAD
chr17	61402948	61406007	LINC02875	61411751	61400000	61600000	chr17_61402948_61406007	chr17_61400000_61406007	DgEnh	HepG2_TAD
chr17	61402948	61406007	TBX4	61452404	61400000	61600000	chr17_61402948_61406007	chr17_61400000_61406007	DgEnh	HepG2_TAD
chr17	61454186	61455411	LINC02875	61411751	61400000	61600000	chr17_61454186_61455411	chr17_61400000_61455411	DgEnh	HepG2_TAD
chr17	61454186	61455411	TBX4	61452404	61400000	61600000	chr17_61454186_61455411	chr17_61400000_61455411	DgEnh	HepG2_TAD
chr17	63432439	63434439	KCNH6	63523334	63400000	63720000	chr17_63432439_63434439	chr17_63400000_63434439	DgEnh	HepG2_TAD
chr17	70085059	70088059	KCNJ16	70053429	69520000	70600000	chr17_70085059_70088059	chr17_69520000_70088059	DgEnh	HepG2_TAD
chr17	70120259	70122059	KCNJ16	70053429	69520000	70600000	chr17_70120259_70122059	chr17_69520000_70122059	DgEnh	HepG2_TAD
chr17	74468061	74471661	TMEM104	74776499	74360000	74880000	chr17_74468061_74471661	chr17_74360000_74471661	DgEnh	HepG2_TAD
chr17	74476661	74480061	CD300A	74466399	74360000	74880000	chr17_74476661_74480061	chr17_74360000_74480061	DgEnh	HepG2_TAD
chr17	74476661	74480061	TMEM104	74776499	74360000	74880000	chr17_74476661_74480061	chr17_74360000_74480061	DgEnh	HepG2_TAD
chr17	74476661	74480061	CD300E	74623738	74360000	74880000	chr17_74476661_74480061	chr17_74360000_74480061	DgEnh	HepG2_TAD
chr17	74476661	74480061	CD300H	74567343	74360000	74880000	chr17_74476661_74480061	chr17_74360000_74480061	DgEnh	HepG2_TAD
chr17	75588576	75589158	SLC16A5	75087727	75040000	75760000	chr17_75588576_75589158	chr17_75040000_75589158	DgEnh	HepG2_TAD
chr17	75614223	75614830	JPT1	75168281	75040000	75760000	chr17_75614223_75614830	chr17_75040000_75614830	DgEnh	HepG2_TAD
chr17	75921919	75923119	ACOX1	75979177	75880000	76720000	chr17_75921919_75923119	chr17_75880000_75923119	DgEnh	HepG2_TAD
chr17	75921919	75923119	RHBDF2	76501790	75880000	76720000	chr17_75921919_75923119	chr17_75880000_75923119	DgEnh	HepG2_TAD
chr17	75921919	75923119	RNF157	76240493	75880000	76720000	chr17_75921919_75923119	chr17_75880000_75923119	DgEnh	HepG2_TAD
chr17	79711555	79718257	C1QTNF1	79022814	79000000	79720000	chr17_79711555_79718257	chr17_79000000_79718257	DgEnh	HepG2_TAD
chr17	79731390	79732038	CBX8	79801683	79720000	80000000	chr17_79731390_79732038	chr17_79720000_79732038	DgEnh	HepG2_TAD
chr17	79731390	79732038	AC116025.2	79992841	79720000	80000000	chr17_79731390_79732038	chr17_79720000_79732038	DgEnh	HepG2_TAD
chr17	79731390	79732038	CBX4	79839440	79720000	80000000	chr17_79731390_79732038	chr17_79720000_79732038	DgEnh	HepG2_TAD
chr17	79731390	79732038	CBX2	79778148	79720000	80000000	chr17_79731390_79732038	chr17_79720000_79732038	DgEnh	HepG2_TAD
chr17	80968526	80969663	CEP131	81222999	80400000	81240000	chr17_80968526_80969663	chr17_80400000_80969663	DgEnh	HepG2_TAD
chr17	81083984	81084800	CEP131	81222999	80400000	81240000	chr17_81083984_81084800	chr17_80400000_81084800	DgEnh	HepG2_TAD
chr17	82204932	82207324	NARF	82458180	81680000	82640000	chr17_82204932_82207324	chr17_81680000_82207324	DgEnh	HepG2_TAD
chr17	82204932	82207324	HGS	81683326	81680000	82640000	chr17_82204932_82207324	chr17_81680000_82207324	DgEnh	HepG2_TAD
chr17	82204932	82207324	MAFG-DT	81927829	81680000	82640000	chr17_82204932_82207324	chr17_81680000_82207324	DgEnh	HepG2_TAD
chr17	82380585	82381927	TEX19	82359247	81680000	82640000	chr17_82380585_82381927	chr17_81680000_82381927	DgEnh	HepG2_TAD
chr17	82380585	82381927	HGS	81683326	81680000	82640000	chr17_82380585_82381927	chr17_81680000_82381927	DgEnh	HepG2_TAD
chr17	82380585	82381927	NARF	82458180	81680000	82640000	chr17_82380585_82381927	chr17_81680000_82381927	DgEnh	HepG2_TAD
chr17	82380585	82381927	DCXR	82037709	81680000	82640000	chr17_82380585_82381927	chr17_81680000_82381927	DgEnh	HepG2_TAD
chr17	82380585	82381927	MAFG-DT	81927829	81680000	82640000	chr17_82380585_82381927	chr17_81680000_82381927	DgEnh	HepG2_TAD
chr17	82380585	82381927	AC137723.1	82035800	81680000	82640000	chr17_82380585_82381927	chr17_81680000_82381927	DgEnh	HepG2_TAD
chr18	2485543	2487001	AP005230.1	2489426	840000	2560000	chr18_2485543_2487001	chr18_840000_2487001	DgEnh	HepG2_TAD
chr18	31041477	31041903	RNF125	32018825	30960000	32080000	chr18_31041477_31041903	chr18_30960000_31041903	DgEnh	HepG2_TAD
chr18	31041477	31041903	TTR	31557009	30960000	32080000	chr18_31041477_31041903	chr18_30960000_31041903	DgEnh	HepG2_TAD
chr18	39406436	39407836	AC011139.1	39314240	37600000	40160000	chr18_39406436_39407836	chr18_37600000_39407836	DgEnh	HepG2_TAD
chr18	59452768	59454568	CCBE1	59697662	59440000	61560000	chr18_59452768_59454568	chr18_59440000_59454568	DgEnh	HepG2_TAD
chr18	59622168	59625168	CCBE1	59697662	59440000	61560000	chr18_59622168_59625168	chr18_59440000_59625168	DgEnh	HepG2_TAD
chr18	59689968	59691085	CCBE1	59697662	59440000	61560000	chr18_59689968_59691085	chr18_59440000_59691085	DgEnh	HepG2_TAD
chr18	59822768	59823768	CCBE1	59697662	59440000	61560000	chr18_59822768_59823768	chr18_59440000_59823768	DgEnh	HepG2_TAD
chr18	69756585	69758049	CD226	69961803	68800000	70160000	chr18_69756585_69758049	chr18_68800000_69758049	DgEnh	HepG2_TAD
chr18	74082637	74083869	CNDP1	74534500	74040000	74600000	chr18_74082637_74083869	chr18_74040000_74083869	DgEnh	HepG2_TAD
chr18	74082637	74083869	FBXO15	74147843	74040000	74600000	chr18_74082637_74083869	chr18_74040000_74083869	DgEnh	HepG2_TAD
chr18	76992627	76995011	AC027575.2	76805736	76800000	77680000	chr18_76992627_76995011	chr18_76800000_76995011	DgEnh	HepG2_TAD
chr18	77181644	77183044	AC018529.1	77093086	76800000	77680000	chr18_77181644_77183044	chr18_76800000_77183044	DgEnh	HepG2_TAD
chr18	79587707	79591163	AC018445.5	79465843	79360000	80373285	chr18_79587707_79591163	chr18_79360000_79591163	DgEnh	HepG2_TAD
chr19	574093	574348	GZMM	544034	240000	1240000	chr19_574093_574348	chr19_240000_574348	DgEnh	HepG2_TAD
chr19	574093	574348	CFD	859664	240000	1240000	chr19_574093_574348	chr19_240000_574348	DgEnh	HepG2_TAD
chr19	616242	616633	CFD	859664	240000	1240000	chr19_616242_616633	chr19_240000_616633	DgEnh	HepG2_TAD
chr19	616242	616633	GZMM	544034	240000	1240000	chr19_616242_616633	chr19_240000_616633	DgEnh	HepG2_TAD
chr19	3299802	3301907	TBXA2R	3606875	3280000	4400000	chr19_3299802_3301907	chr19_3280000_3301907	DgEnh	HepG2_TAD
chr19	3299802	3301907	SMIM24	3480525	3280000	4400000	chr19_3299802_3301907	chr19_3280000_3301907	DgEnh	HepG2_TAD
chr19	3299802	3301907	MRPL54	3762682	3280000	4400000	chr19_3299802_3301907	chr19_3280000_3301907	DgEnh	HepG2_TAD
chr19	3370066	3370602	ANKRD24	4183354	3280000	4400000	chr19_3370066_3370602	chr19_3280000_3370602	DgEnh	HepG2_TAD
chr19	3370066	3370602	TBXA2R	3606875	3280000	4400000	chr19_3370066_3370602	chr19_3280000_3370602	DgEnh	HepG2_TAD
chr19	3809002	3811002	TBXA2R	3606875	3280000	4400000	chr19_3809002_3811002	chr19_3280000_3811002	DgEnh	HepG2_TAD
chr19	3809002	3811002	TMIGD2	4302431	3280000	4400000	chr19_3809002_3811002	chr19_3280000_3811002	DgEnh	HepG2_TAD
chr19	3809002	3811002	FSD1	4304598	3280000	4400000	chr19_3809002_3811002	chr19_3280000_3811002	DgEnh	HepG2_TAD
chr19	4122473	4123520	TBXA2R	3606875	3280000	4400000	chr19_4122473_4123520	chr19_3280000_4123520	DgEnh	HepG2_TAD
chr19	4122473	4123520	TMIGD2	4302431	3280000	4400000	chr19_4122473_4123520	chr19_3280000_4123520	DgEnh	HepG2_TAD
chr19	4122473	4123520	MRPL54	3762682	3280000	4400000	chr19_4122473_4123520	chr19_3280000_4123520	DgEnh	HepG2_TAD
chr19	4122473	4123520	SMIM24	3480525	3280000	4400000	chr19_4122473_4123520	chr19_3280000_4123520	DgEnh	HepG2_TAD
chr19	4122473	4123520	FSD1	4304598	3280000	4400000	chr19_4122473_4123520	chr19_3280000_4123520	DgEnh	HepG2_TAD
chr19	5689189	5689989	UHRF1	4903080	4760000	5720000	chr19_5689189_5689989	chr19_4760000_5689989	DgEnh	HepG2_TAD
chr19	6795989	6799589	ADGRE1	6887566	6480000	7040000	chr19_6795989_6799589	chr19_6480000_6799589	DgEnh	HepG2_TAD
chr19	7551348	7551983	CLEC4M	7763210	7040000	7920000	chr19_7551348_7551983	chr19_7040000_7551983	DgEnh	HepG2_TAD
chr19	7915164	7916715	AC008763.4	7745662	7040000	7920000	chr19_7915164_7916715	chr19_7040000_7916715	DgEnh	HepG2_TAD
chr19	7915164	7916715	CLEC4M	7763210	7040000	7920000	chr19_7915164_7916715	chr19_7040000_7916715	DgEnh	HepG2_TAD
chr19	7915164	7916715	PEX11G	7497449	7040000	7920000	chr19_7915164_7916715	chr19_7040000_7916715	DgEnh	HepG2_TAD
chr19	7915164	7916715	MCEMP1	7676628	7040000	7920000	chr19_7915164_7916715	chr19_7040000_7916715	DgEnh	HepG2_TAD
chr19	7915164	7916715	CLEC4GP1	7787549	7040000	7920000	chr19_7915164_7916715	chr19_7040000_7916715	DgEnh	HepG2_TAD
chr19	8335878	8342708	PRAM1	8502640	8280000	8520000	chr19_8335878_8342708	chr19_8280000_8342708	DgEnh	HepG2_TAD
chr19	8335878	8342708	RAB11B-AS1	8390685	8280000	8520000	chr19_8335878_8342708	chr19_8280000_8342708	DgEnh	HepG2_TAD
chr19	12827700	12829174	JUNB	12791486	12160000	12960000	chr19_12827700_12829174	chr19_12160000_12829174	DgEnh	HepG2_TAD
chr19	12867359	12868058	JUNB	12791486	12160000	12960000	chr19_12867359_12868058	chr19_12160000_12868058	DgEnh	HepG2_TAD
chr19	14671388	14672905	CLEC17A	14583084	14560000	15600000	chr19_14671388_14672905	chr19_14560000_14672905	DgEnh	HepG2_TAD
chr19	14671388	14672905	ADGRE3	14690027	14560000	15600000	chr19_14671388_14672905	chr19_14560000_14672905	DgEnh	HepG2_TAD
chr19	14683588	14685188	CLEC17A	14583084	14560000	15600000	chr19_14683588_14685188	chr19_14560000_14685188	DgEnh	HepG2_TAD
chr19	14683588	14685188	PGLYRP2	15498956	14560000	15600000	chr19_14683588_14685188	chr19_14560000_14685188	DgEnh	HepG2_TAD
chr19	14683588	14685188	ADGRE3	14690027	14560000	15600000	chr19_14683588_14685188	chr19_14560000_14685188	DgEnh	HepG2_TAD
chr19	17335391	17335791	PLVAP	17377342	16680000	17400000	chr19_17335391_17335791	chr19_16680000_17335791	DgEnh	HepG2_TAD
chr19	17357197	17358700	PLVAP	17377342	16680000	17400000	chr19_17357197_17358700	chr19_16680000_17358700	DgEnh	HepG2_TAD
chr19	17357197	17358700	CPAMD8	17026815	16680000	17400000	chr19_17357197_17358700	chr19_16680000_17358700	DgEnh	HepG2_TAD
chr19	17369791	17371991	PLVAP	17377342	16680000	17400000	chr19_17369791_17371991	chr19_16680000_17371991	DgEnh	HepG2_TAD
chr19	17369791	17371991	CPAMD8	17026815	16680000	17400000	chr19_17369791_17371991	chr19_16680000_17371991	DgEnh	HepG2_TAD
chr19	33132894	33134694	AC008556.1	33906352	32600000	34160000	chr19_33132894_33134694	chr19_32600000_33134694	DgEnh	HepG2_TAD
chr19	33150587	33151542	ANKRD27	32676597	32600000	34160000	chr19_33150587_33151542	chr19_32600000_33151542	DgEnh	HepG2_TAD
chr19	33150587	33151542	AC008556.1	33906352	32600000	34160000	chr19_33150587_33151542	chr19_32600000_33151542	DgEnh	HepG2_TAD
chr19	33668494	33670494	AC008556.1	33906352	32600000	34160000	chr19_33668494_33670494	chr19_32600000_33670494	DgEnh	HepG2_TAD
chr19	33668494	33670494	ANKRD27	32676597	32600000	34160000	chr19_33668494_33670494	chr19_32600000_33670494	DgEnh	HepG2_TAD
chr19	33668494	33670494	FAAP24	32972209	32600000	34160000	chr19_33668494_33670494	chr19_32600000_33670494	DgEnh	HepG2_TAD
chr19	33668494	33670494	CEBPA-DT	33302857	32600000	34160000	chr19_33668494_33670494	chr19_32600000_33670494	DgEnh	HepG2_TAD
chr19	35432898	35433698	HAMP	35280716	35240000	36040000	chr19_35432898_35433698	chr19_35240000_35433698	DgEnh	HepG2_TAD
chr19	35432898	35433698	DMKN	35513658	35240000	36040000	chr19_35432898_35433698	chr19_35240000_35433698	DgEnh	HepG2_TAD
chr19	35670724	35672753	HAMP	35280716	35240000	36040000	chr19_35670724_35672753	chr19_35240000_35672753	DgEnh	HepG2_TAD
chr19	35670724	35672753	FFAR2	35443907	35240000	36040000	chr19_35670724_35672753	chr19_35240000_35672753	DgEnh	HepG2_TAD
chr19	35953298	35954898	HAMP	35280716	35240000	36040000	chr19_35953298_35954898	chr19_35240000_35954898	DgEnh	HepG2_TAD
chr19	35953298	35954898	FFAR2	35443907	35240000	36040000	chr19_35953298_35954898	chr19_35240000_35954898	DgEnh	HepG2_TAD
chr19	38508348	38509236	KCNK6	38319845	38200000	38960000	chr19_38508348_38509236	chr19_38200000_38509236	DgEnh	HepG2_TAD
chr19	38543397	38545295	KCNK6	38319845	38200000	38960000	chr19_38543397_38545295	chr19_38200000_38545295	DgEnh	HepG2_TAD
chr19	42048648	42050048	AC006486.2	42242775	41840000	42720000	chr19_42048648_42050048	chr19_41840000_42050048	DgEnh	HepG2_TAD
chr19	42048648	42050048	TMEM145	42313309	41840000	42720000	chr19_42048648_42050048	chr19_41840000_42050048	DgEnh	HepG2_TAD
chr19	42048648	42050048	PAFAH1B3	42303546	41840000	42720000	chr19_42048648_42050048	chr19_41840000_42050048	DgEnh	HepG2_TAD
chr19	42378513	42381111	PAFAH1B3	42303546	41840000	42720000	chr19_42378513_42381111	chr19_41840000_42381111	DgEnh	HepG2_TAD
chr19	42378513	42381111	AC006486.2	42242775	41840000	42720000	chr19_42378513_42381111	chr19_41840000_42381111	DgEnh	HepG2_TAD
chr19	42378513	42381111	TMEM145	42313309	41840000	42720000	chr19_42378513_42381111	chr19_41840000_42381111	DgEnh	HepG2_TAD
chr19	42378513	42381111	AC010247.1	42132555	41840000	42720000	chr19_42378513_42381111	chr19_41840000_42381111	DgEnh	HepG2_TAD
chr19	44888143	44890328	APOC1P1	44926804	44880000	45400000	chr19_44888143_44890328	chr19_44880000_44890328	DgEnh	HepG2_TAD
chr19	46000220	46000903	AC011484.1	46494508	45800000	46600000	chr19_46000220_46000903	chr19_45800000_46000903	DgEnh	HepG2_TAD
chr19	47036542	47037142	SAE1	47113274	46760000	47280000	chr19_47036542_47037142	chr19_46760000_47037142	DgEnh	HepG2_TAD
chr19	48562802	48563721	FAM83E	48615076	47960000	48640000	chr19_48562802_48563721	chr19_47960000_48563721	DgEnh	HepG2_TAD
chr19	48714707	48715824	MAMSTR	48719725	48640000	49000000	chr19_48714707_48715824	chr19_48640000_48715824	DgEnh	HepG2_TAD
chr19	48937290	48938090	MAMSTR	48719725	48640000	49000000	chr19_48937290_48938090	chr19_48640000_48938090	DgEnh	HepG2_TAD
chr19	49133514	49134009	SLC6A16	49325215	49000000	49480000	chr19_49133514_49134009	chr19_49000000_49134009	DgEnh	HepG2_TAD
chr19	49146343	49147743	SLC6A16	49325215	49000000	49480000	chr19_49146343_49147743	chr19_49000000_49147743	DgEnh	HepG2_TAD
chr19	49663131	49663632	FCGRT	49506816	49480000	50080000	chr19_49663131_49663632	chr19_49480000_49663632	DgEnh	HepG2_TAD
chr19	49663131	49663632	SIGLEC11	49961172	49480000	50080000	chr19_49663131_49663632	chr19_49480000_49663632	DgEnh	HepG2_TAD
chr19	49663131	49663632	SIGLEC16	49969600	49480000	50080000	chr19_49663131_49663632	chr19_49480000_49663632	DgEnh	HepG2_TAD
chr19	49849576	49850495	FCGRT	49506816	49480000	50080000	chr19_49849576_49850495	chr19_49480000_49850495	DgEnh	HepG2_TAD
chr19	49889783	49890699	SIGLEC11	49961172	49480000	50080000	chr19_49889783_49890699	chr19_49480000_49890699	DgEnh	HepG2_TAD
chr19	49889783	49890699	FCGRT	49506816	49480000	50080000	chr19_49889783_49890699	chr19_49480000_49890699	DgEnh	HepG2_TAD
chr19	49889783	49890699	SIGLEC16	49969600	49480000	50080000	chr19_49889783_49890699	chr19_49480000_49890699	DgEnh	HepG2_TAD
chr19	49940867	49942967	SIGLEC11	49961172	49480000	50080000	chr19_49940867_49942967	chr19_49480000_49942967	DgEnh	HepG2_TAD
chr19	49940867	49942967	SIGLEC16	49969600	49480000	50080000	chr19_49940867_49942967	chr19_49480000_49942967	DgEnh	HepG2_TAD
chr19	49940867	49942967	FCGRT	49506816	49480000	50080000	chr19_49940867_49942967	chr19_49480000_49942967	DgEnh	HepG2_TAD
chr19	49940867	49942967	ATF5	49928702	49480000	50080000	chr19_49940867_49942967	chr19_49480000_49942967	DgEnh	HepG2_TAD
chr19	50725254	50726458	NAPSB	50344767	50120000	51120000	chr19_50725254_50726458	chr19_50120000_50726458	DgEnh	HepG2_TAD
chr19	50725254	50726458	KLK11	51028039	50120000	51120000	chr19_50725254_50726458	chr19_50120000_50726458	DgEnh	HepG2_TAD
chr19	50725254	50726458	KLK10	51020175	50120000	51120000	chr19_50725254_50726458	chr19_50120000_50726458	DgEnh	HepG2_TAD
chr19	54469554	54470379	LILRA2	54572920	54120000	55040000	chr19_54469554_54470379	chr19_54120000_54470379	DgEnh	HepG2_TAD
chr19	54469554	54470379	LILRA5	54313166	54120000	55040000	chr19_54469554_54470379	chr19_54120000_54470379	DgEnh	HepG2_TAD
chr19	54469554	54470379	LILRA1	54593582	54120000	55040000	chr19_54469554_54470379	chr19_54120000_54470379	DgEnh	HepG2_TAD
chr19	54469554	54470379	NCR1	54906148	54120000	55040000	chr19_54469554_54470379	chr19_54120000_54470379	DgEnh	HepG2_TAD
chr19	54469554	54470379	LILRB5	54257301	54120000	55040000	chr19_54469554_54470379	chr19_54120000_54470379	DgEnh	HepG2_TAD
chr19	54469554	54470379	LILRB1	54617158	54120000	55040000	chr19_54469554_54470379	chr19_54120000_54470379	DgEnh	HepG2_TAD
chr19	54469554	54470379	GP6	55038264	54120000	55040000	chr19_54469554_54470379	chr19_54120000_54470379	DgEnh	HepG2_TAD
chr19	54469554	54470379	KIR2DS4	54832676	54120000	55040000	chr19_54469554_54470379	chr19_54120000_54470379	DgEnh	HepG2_TAD
chr19	54622345	54624145	LILRA5	54313166	54120000	55040000	chr19_54622345_54624145	chr19_54120000_54624145	DgEnh	HepG2_TAD
chr19	54622345	54624145	LILRA2	54572920	54120000	55040000	chr19_54622345_54624145	chr19_54120000_54624145	DgEnh	HepG2_TAD
chr19	54622345	54624145	LILRA1	54593582	54120000	55040000	chr19_54622345_54624145	chr19_54120000_54624145	DgEnh	HepG2_TAD
chr19	54622345	54624145	LILRB5	54257301	54120000	55040000	chr19_54622345_54624145	chr19_54120000_54624145	DgEnh	HepG2_TAD
chr19	54622345	54624145	KIR2DS4	54832676	54120000	55040000	chr19_54622345_54624145	chr19_54120000_54624145	DgEnh	HepG2_TAD
chr19	54622345	54624145	NCR1	54906148	54120000	55040000	chr19_54622345_54624145	chr19_54120000_54624145	DgEnh	HepG2_TAD
chr19	54622345	54624145	LILRB1	54617158	54120000	55040000	chr19_54622345_54624145	chr19_54120000_54624145	DgEnh	HepG2_TAD
chr19	54622345	54624145	GP6	55038264	54120000	55040000	chr19_54622345_54624145	chr19_54120000_54624145	DgEnh	HepG2_TAD
chr19	54622345	54624145	KIR2DL3	54738513	54120000	55040000	chr19_54622345_54624145	chr19_54120000_54624145	DgEnh	HepG2_TAD
chr19	55118229	55119098	UBE2S	55407788	55040000	55720000	chr19_55118229_55119098	chr19_55040000_55119098	DgEnh	HepG2_TAD
chr2	3043732	3046097	ALLC	3658200	1840000	3680000	chr2_3043732_3046097	chr2_1840000_3046097	DgEnh	HepG2_TAD
chr2	3043732	3046097	COLEC11	3594832	1840000	3680000	chr2_3043732_3046097	chr2_1840000_3046097	DgEnh	HepG2_TAD
chr2	3602464	3603419	ALLC	3658200	1840000	3680000	chr2_3602464_3603419	chr2_1840000_3603419	DgEnh	HepG2_TAD
chr2	3602464	3603419	COLEC11	3594832	1840000	3680000	chr2_3602464_3603419	chr2_1840000_3603419	DgEnh	HepG2_TAD
chr2	6750781	6751469	LINC00487	6770311	3840000	6840000	chr2_6750781_6751469	chr2_3840000_6751469	DgEnh	HepG2_TAD
chr2	6756469	6758069	LINC00487	6770311	3840000	6840000	chr2_6756469_6758069	chr2_3840000_6758069	DgEnh	HepG2_TAD
chr2	10123873	10126073	RRM2	10120698	9440000	10680000	chr2_10123873_10126073	chr2_9440000_10126073	DgEnh	HepG2_TAD
chr2	24077183	24078530	TP53I3	24085861	23800000	24960000	chr2_24077183_24078530	chr2_23800000_24078530	DgEnh	HepG2_TAD
chr2	26947076	26948332	AGBL5	27042364	26800000	27680000	chr2_26947076_26948332	chr2_26800000_26948332	DgEnh	HepG2_TAD
chr2	26947076	26948332	TRIM54	27282429	26800000	27680000	chr2_26947076_26948332	chr2_26800000_26948332	DgEnh	HepG2_TAD
chr2	26947076	26948332	FNDC4	27495200	26800000	27680000	chr2_26947076_26948332	chr2_26800000_26948332	DgEnh	HepG2_TAD
chr2	31059734	31060734	EHD3	31234152	30720000	31560000	chr2_31059734_31060734	chr2_30720000_31060734	DgEnh	HepG2_TAD
chr2	31059734	31060734	GALNT14	31155202	30720000	31560000	chr2_31059734_31060734	chr2_30720000_31060734	DgEnh	HepG2_TAD
chr2	32231562	32233276	NLRC4	32265732	31840000	32640000	chr2_32231562_32233276	chr2_31840000_32233276	DgEnh	HepG2_TAD
chr2	38405972	38408131	LINC02613	38515934	38280000	38520000	chr2_38405972_38408131	chr2_38280000_38408131	DgEnh	HepG2_TAD
chr2	44929521	44929985	LINC01833	44939199	44400000	45600000	chr2_44929521_44929985	chr2_44400000_44929985	DgEnh	HepG2_TAD
chr2	44942135	44943509	LINC01833	44939199	44400000	45600000	chr2_44942135_44943509	chr2_44400000_44943509	DgEnh	HepG2_TAD
chr2	44942135	44943509	SIX2	45009452	44400000	45600000	chr2_44942135_44943509	chr2_44400000_44943509	DgEnh	HepG2_TAD
chr2	44943842	44945359	LINC01833	44939199	44400000	45600000	chr2_44943842_44945359	chr2_44400000_44945359	DgEnh	HepG2_TAD
chr2	44943842	44945359	SIX2	45009452	44400000	45600000	chr2_44943842_44945359	chr2_44400000_44945359	DgEnh	HepG2_TAD
chr2	45003958	45005915	LINC01833	44939199	44400000	45600000	chr2_45003958_45005915	chr2_44400000_45005915	DgEnh	HepG2_TAD
chr2	45005918	45006817	LINC01833	44939199	44400000	45600000	chr2_45005918_45006817	chr2_44400000_45006817	DgEnh	HepG2_TAD
chr2	45005918	45006817	SIX2	45009452	44400000	45600000	chr2_45005918_45006817	chr2_44400000_45006817	DgEnh	HepG2_TAD
chr2	45008395	45009071	SIX2	45009452	44400000	45600000	chr2_45008395_45009071	chr2_44400000_45009071	DgEnh	HepG2_TAD
chr2	45008395	45009071	LINC01833	44939199	44400000	45600000	chr2_45008395_45009071	chr2_44400000_45009071	DgEnh	HepG2_TAD
chr2	63053653	63055227	OTX1	63050057	63000000	63560000	chr2_63053653_63055227	chr2_63000000_63055227	DgEnh	HepG2_TAD
chr2	63055484	63056465	OTX1	63050057	63000000	63560000	chr2_63055484_63056465	chr2_63000000_63056465	DgEnh	HepG2_TAD
chr2	68732468	68734268	BMP10	68871397	68440000	68920000	chr2_68732468_68734268	chr2_68440000_68734268	DgEnh	HepG2_TAD
chr2	70519668	70521668	CD207	70835816	70280000	71000000	chr2_70519668_70521668	chr2_70280000_70521668	DgEnh	HepG2_TAD
chr2	70519668	70521668	CLEC4F	70820599	70280000	71000000	chr2_70519668_70521668	chr2_70280000_70521668	DgEnh	HepG2_TAD
chr2	74292222	74294204	ALMS1P1	73641083	73600000	74640000	chr2_74292222_74294204	chr2_73600000_74294204	DgEnh	HepG2_TAD
chr2	102442340	102443540	IL18R1	102311529	102000000	102480000	chr2_102442340_102443540	chr2_102000000_102443540	DgEnh	HepG2_TAD
chr2	102442340	102443540	IL18RAP	102418689	102000000	102480000	chr2_102442340_102443540	chr2_102000000_102443540	DgEnh	HepG2_TAD
chr2	104479142	104482260	LINC01831	104414195	102840000	105040000	chr2_104479142_104482260	chr2_102840000_104482260	DgEnh	HepG2_TAD
chr2	105385255	105385908	ECRG4	106063246	105080000	106600000	chr2_105385255_105385908	chr2_105080000_105385908	DgEnh	HepG2_TAD
chr2	105385255	105385908	PLGLA	106382171	105080000	106600000	chr2_105385255_105385908	chr2_105080000_105385908	DgEnh	HepG2_TAD
chr2	107875944	107877944	LINC01885	107748270	106600000	108200000	chr2_107875944_107877944	chr2_106600000_107877944	DgEnh	HepG2_TAD
chr2	107875944	107877944	ST6GAL2	106887108	106600000	108200000	chr2_107875944_107877944	chr2_106600000_107877944	DgEnh	HepG2_TAD
chr2	107875944	107877944	AC064869.1	107746941	106600000	108200000	chr2_107875944_107877944	chr2_106600000_107877944	DgEnh	HepG2_TAD
chr2	118942795	118944034	MARCO	118942194	117800000	119320000	chr2_118942795_118944034	chr2_117800000_118944034	DgEnh	HepG2_TAD
chr2	145107233	145110033	AC009951.6	144524651	143120000	146680000	chr2_145107233_145110033	chr2_143120000_145110033	DgEnh	HepG2_TAD
chr2	145107233	145110033	LINC01412	144523912	143120000	146680000	chr2_145107233_145110033	chr2_143120000_145110033	DgEnh	HepG2_TAD
chr2	167195890	167198290	SCN7A	166611482	166520000	168120000	chr2_167195890_167198290	chr2_166520000_167198290	DgEnh	HepG2_TAD
chr2	170716796	170717620	AC007405.3	170766878	170320000	170920000	chr2_170716796_170717620	chr2_170320000_170717620	DgEnh	HepG2_TAD
chr2	170716796	170717620	AC007405.1	170813670	170320000	170920000	chr2_170716796_170717620	chr2_170320000_170717620	DgEnh	HepG2_TAD
chr2	170716796	170717620	SP5	170715337	170320000	170920000	chr2_170716796_170717620	chr2_170320000_170717620	DgEnh	HepG2_TAD
chr2	172107791	172109173	DLX2	172102900	171560000	172120000	chr2_172107791_172109173	chr2_171560000_172109173	DgEnh	HepG2_TAD
chr2	176080455	176081216	HOXD10	176108790	174720000	176120000	chr2_176080455_176081216	chr2_174720000_176081216	DgEnh	HepG2_TAD
chr2	202034128	202035712	TMEM237	201643570	201240000	202200000	chr2_202034128_202035712	chr2_201240000_202035712	DgEnh	HepG2_TAD
chr2	215235942	215237477	SNHG31	214810181	212640000	215280000	chr2_215235942_215237477	chr2_212640000_215237477	DgEnh	HepG2_TAD
chr2	215235942	215237477	BARD1	214809683	212640000	215280000	chr2_215235942_215237477	chr2_212640000_215237477	DgEnh	HepG2_TAD
chr2	217365877	217368041	AC007749.2	217064818	216200000	217760000	chr2_217365877_217368041	chr2_216200000_217368041	DgEnh	HepG2_TAD
chr2	219008061	219008961	SPEG	219434843	218960000	219680000	chr2_219008061_219008961	chr2_218960000_219008961	DgEnh	HepG2_TAD
chr2	219008061	219008961	DES	219418377	218960000	219680000	chr2_219008061_219008961	chr2_218960000_219008961	DgEnh	HepG2_TAD
chr2	219037255	219038640	DES	219418377	218960000	219680000	chr2_219037255_219038640	chr2_218960000_219038640	DgEnh	HepG2_TAD
chr2	219037255	219038640	SPEG	219434843	218960000	219680000	chr2_219037255_219038640	chr2_218960000_219038640	DgEnh	HepG2_TAD
chr2	219037255	219038640	PTPRN	219309648	218960000	219680000	chr2_219037255_219038640	chr2_218960000_219038640	DgEnh	HepG2_TAD
chr2	219536424	219539184	PTPRN	219309648	218960000	219680000	chr2_219536424_219539184	chr2_218960000_219539184	DgEnh	HepG2_TAD
chr2	219536424	219539184	DES	219418377	218960000	219680000	chr2_219536424_219539184	chr2_218960000_219539184	DgEnh	HepG2_TAD
chr2	219536424	219539184	SPEG	219434843	218960000	219680000	chr2_219536424_219539184	chr2_218960000_219539184	DgEnh	HepG2_TAD
chr2	231304992	231306287	SPATA3-AS1	230996032	230840000	231480000	chr2_231304992_231306287	chr2_230840000_231306287	DgEnh	HepG2_TAD
chr2	231337681	231338649	SPATA3-AS1	230996032	230840000	231480000	chr2_231337681_231338649	chr2_230840000_231338649	DgEnh	HepG2_TAD
chr2	233759631	233760064	UGT1A6	233691607	233560000	233880000	chr2_233759631_233760064	chr2_233560000_233760064	DgEnh	HepG2_TAD
chr2	241350464	241352711	RTP5	241869600	240840000	242193529	chr2_241350464_241352711	chr2_240840000_241352711	DgEnh	HepG2_TAD
chr2	241350464	241352711	DTYMK	241686944	240840000	242193529	chr2_241350464_241352711	chr2_240840000_241352711	DgEnh	HepG2_TAD
chr2	241787385	241789109	UICLM	240967451	240840000	242193529	chr2_241787385_241789109	chr2_240840000_241789109	DgEnh	HepG2_TAD
chr2	241787385	241789109	DTYMK	241686944	240840000	242193529	chr2_241787385_241789109	chr2_240840000_241789109	DgEnh	HepG2_TAD
chr2	241787385	241789109	RTP5	241869600	240840000	242193529	chr2_241787385_241789109	chr2_240840000_241789109	DgEnh	HepG2_TAD
chr20	21395731	21396788	LINC01727	21569976	20640000	21640000	chr20_21395731_21396788	chr20_20640000_21396788	DgEnh	HepG2_TAD
chr20	32019369	32020131	TPX2	31739271	31240000	32680000	chr20_32019369_32020131	chr20_31240000_32020131	DgEnh	HepG2_TAD
chr20	32019369	32020131	ID1	31605283	31240000	32680000	chr20_32019369_32020131	chr20_31240000_32020131	DgEnh	HepG2_TAD
chr20	33672778	33674085	NECAB3	33674463	33400000	33680000	chr20_33672778_33674085	chr20_33400000_33674085	DgEnh	HepG2_TAD
chr20	33672778	33674085	AL121906.2	33656423	33400000	33680000	chr20_33672778_33674085	chr20_33400000_33674085	DgEnh	HepG2_TAD
chr20	43476360	43478760	MYBL2	43667019	43440000	43720000	chr20_43476360_43478760	chr20_43440000_43478760	DgEnh	HepG2_TAD
chr20	45097712	45098887	PIGT	45416084	44960000	45480000	chr20_45097712_45098887	chr20_44960000_45098887	DgEnh	HepG2_TAD
chr20	50116251	50116672	PELATON	50247643	49960000	50800000	chr20_50116251_50116672	chr20_49960000_50116672	DgEnh	HepG2_TAD
chr20	50116251	50116672	RIPOR3	50691542	49960000	50800000	chr20_50116251_50116672	chr20_49960000_50116672	DgEnh	HepG2_TAD
chr20	57685262	57686315	ZBP1	57620576	57360000	58240000	chr20_57685262_57686315	chr20_57360000_57686315	DgEnh	HepG2_TAD
chr20	59160545	59161545	ZNF831	59123381	58840000	59560000	chr20_59160545_59161545	chr20_58840000_59161545	DgEnh	HepG2_TAD
chr20	59160545	59161545	ZNF831	59123381	58840000	59560000	chr20_59160545_59161545	chr20_58840000_59161545	DgEnh	HepG2_TAD
chr20	59320607	59321433	ZNF831	59123381	58840000	59560000	chr20_59320607_59321433	chr20_58840000_59321433	DgEnh	HepG2_TAD
chr20	60132744	60133944	PHACTR3	59577509	59560000	61920000	chr20_60132744_60133944	chr20_59560000_60133944	DgEnh	HepG2_TAD
chr20	62601393	62602593	CABLES2	62407285	61960000	62800000	chr20_62601393_62602593	chr20_61960000_62602593	DgEnh	HepG2_TAD
chr20	62601393	62602593	CABLES2	62407285	61960000	62800000	chr20_62601393_62602593	chr20_61960000_62602593	DgEnh	HepG2_TAD
chr20	62661917	62663322	CABLES2	62407285	61960000	62800000	chr20_62661917_62663322	chr20_61960000_62663322	DgEnh	HepG2_TAD
chr20	62837648	62838918	HAR1A	63102205	62800000	63520000	chr20_62837648_62838918	chr20_62800000_62838918	DgEnh	HepG2_TAD
chr20	62837648	62838918	COL20A1	63293186	62800000	63520000	chr20_62837648_62838918	chr20_62800000_62838918	DgEnh	HepG2_TAD
chr20	63022175	63022877	HAR1A	63102205	62800000	63520000	chr20_63022175_63022877	chr20_62800000_63022877	DgEnh	HepG2_TAD
chr20	63194248	63195648	HAR1A	63102205	62800000	63520000	chr20_63194248_63195648	chr20_62800000_63195648	DgEnh	HepG2_TAD
chr20	63254899	63256642	HAR1A	63102205	62800000	63520000	chr20_63254899_63256642	chr20_62800000_63256642	DgEnh	HepG2_TAD
chr20	63266218	63266505	HAR1A	63102205	62800000	63520000	chr20_63266218_63266505	chr20_62800000_63266505	DgEnh	HepG2_TAD
chr20	63267209	63269926	HAR1A	63102205	62800000	63520000	chr20_63267209_63269926	chr20_62800000_63269926	DgEnh	HepG2_TAD
chr20	63352885	63353385	HAR1A	63102205	62800000	63520000	chr20_63352885_63353385	chr20_62800000_63353385	DgEnh	HepG2_TAD
chr21	31416487	31417287	TIAM1	31559977	31160000	31640000	chr21_31416487_31417287	chr21_31160000_31417287	DgEnh	HepG2_TAD
chr21	35253902	35255102	CLIC6	34668994	34640000	36120000	chr21_35253902_35255102	chr21_34640000_35255102	DgEnh	HepG2_TAD
chr21	36319343	36319939	CHAF1B	36385392	36120000	36400000	chr21_36319343_36319939	chr21_36120000_36319939	DgEnh	HepG2_TAD
chr21	37726297	37727697	DSCR8	38121451	37640000	38400000	chr21_37726297_37727697	chr21_37640000_37727697	DgEnh	HepG2_TAD
chr21	38475677	38477119	ERG	38661780	38440000	39480000	chr21_38475677_38477119	chr21_38440000_38477119	DgEnh	HepG2_TAD
chr21	38544919	38545751	ERG	38661780	38440000	39480000	chr21_38544919_38545751	chr21_38440000_38545751	DgEnh	HepG2_TAD
chr21	38596109	38597061	ERG	38661780	38440000	39480000	chr21_38596109_38597061	chr21_38440000_38597061	DgEnh	HepG2_TAD
chr21	39342674	39344274	LINC00114	38747460	38440000	39480000	chr21_39342674_39344274	chr21_38440000_39344274	DgEnh	HepG2_TAD
chr21	39631092	39632300	B3GALT5-AS1	39612910	39480000	41160000	chr21_39631092_39632300	chr21_39480000_39632300	DgEnh	HepG2_TAD
chr21	39631092	39632300	B3GALT5	39556442	39480000	41160000	chr21_39631092_39632300	chr21_39480000_39632300	DgEnh	HepG2_TAD
chr21	40482873	40484273	B3GALT5-AS1	39612910	39480000	41160000	chr21_40482873_40484273	chr21_39480000_40484273	DgEnh	HepG2_TAD
chr21	44373717	44375717	LRRC3	44455510	44240000	44800000	chr21_44373717_44375717	chr21_44240000_44375717	DgEnh	HepG2_TAD
chr22	19290519	19291210	CDC45	19479457	18960000	19680000	chr22_19290519_19291210	chr22_18960000_19291210	DgEnh	HepG2_TAD
chr22	23453013	23454013	RGL4	23688136	23320000	23880000	chr22_23453013_23454013	chr22_23320000_23454013	DgEnh	HepG2_TAD
chr22	32583570	32585814	SLC5A1	32043261	31960000	33240000	chr22_32583570_32585814	chr22_31960000_32585814	DgEnh	HepG2_TAD
chr22	37824357	37825780	SOX10	37987422	37560000	38360000	chr22_37824357_37825780	chr22_37560000_37825780	DgEnh	HepG2_TAD
chr22	37844776	37845527	SOX10	37987422	37560000	38360000	chr22_37844776_37845527	chr22_37560000_37845527	DgEnh	HepG2_TAD
chr22	37857406	37858108	SOX10	37987422	37560000	38360000	chr22_37857406_37858108	chr22_37560000_37858108	DgEnh	HepG2_TAD
chr22	37857406	37858108	TMEM184B	38273010	37560000	38360000	chr22_37857406_37858108	chr22_37560000_37858108	DgEnh	HepG2_TAD
chr22	37857406	37858108	BAIAP2L2	38111015	37560000	38360000	chr22_37857406_37858108	chr22_37560000_37858108	DgEnh	HepG2_TAD
chr22	38026775	38028613	SOX10	37987422	37560000	38360000	chr22_38026775_38028613	chr22_37560000_38028613	DgEnh	HepG2_TAD
chr22	39661929	39662731	FAM83F	39994954	39520000	40360000	chr22_39661929_39662731	chr22_39520000_39662731	DgEnh	HepG2_TAD
chr22	42615754	42618394	TTLL1	43089419	42600000	43160000	chr22_42615754_42618394	chr22_42600000_42618394	DgEnh	HepG2_TAD
chr22	43847720	43849520	PRR5	44668547	43200000	45080000	chr22_43847720_43849520	chr22_43200000_43849520	DgEnh	HepG2_TAD
chr22	44737018	44739114	SHISAL1	44312951	43200000	45080000	chr22_44737018_44739114	chr22_43200000_44739114	DgEnh	HepG2_TAD
chr22	44737018	44739114	PRR5	44668547	43200000	45080000	chr22_44737018_44739114	chr22_43200000_44739114	DgEnh	HepG2_TAD
chr22	45336719	45337919	UPK3A	45284949	45080000	45440000	chr22_45336719_45337919	chr22_45080000_45337919	DgEnh	HepG2_TAD
chr22	45816320	45820120	TTC38	46267961	45560000	46320000	chr22_45816320_45820120	chr22_45560000_45820120	DgEnh	HepG2_TAD
chr22	45816320	45820120	GTSE1	46296870	45560000	46320000	chr22_45816320_45820120	chr22_45560000_45820120	DgEnh	HepG2_TAD
chr22	45816320	45820120	WNT7B	45977162	45560000	46320000	chr22_45816320_45820120	chr22_45560000_45820120	DgEnh	HepG2_TAD
chr22	46087588	46090529	TTC38	46267961	45560000	46320000	chr22_46087588_46090529	chr22_45560000_46090529	DgEnh	HepG2_TAD
chr22	46087588	46090529	GTSE1	46296870	45560000	46320000	chr22_46087588_46090529	chr22_45560000_46090529	DgEnh	HepG2_TAD
chr22	48605756	48606560	AC207130.1	49372924	48560000	49760000	chr22_48605756_48606560	chr22_48560000_48606560	DgEnh	HepG2_TAD
chr22	48782765	48785221	AC207130.1	49372924	48560000	49760000	chr22_48782765_48785221	chr22_48560000_48785221	DgEnh	HepG2_TAD
chr22	50240571	50244670	ADM2	50481543	50240000	50818468	chr22_50240571_50244670	chr22_50240000_50244670	DgEnh	HepG2_TAD
chr22	50240571	50244670	MAPK8IP2	50600793	50240000	50818468	chr22_50240571_50244670	chr22_50240000_50244670	DgEnh	HepG2_TAD
chr22	50485158	50486189	ADM2	50481543	50240000	50818468	chr22_50485158_50486189	chr22_50240000_50486189	DgEnh	HepG2_TAD
chr22	50626870	50627804	MAPK8IP2	50600793	50240000	50818468	chr22_50626870_50627804	chr22_50240000_50627804	DgEnh	HepG2_TAD
chr3	8110913	8111513	AC077690.1	7790482	5240000	8280000	chr3_8110913_8111513	chr3_5240000_8111513	DgEnh	HepG2_TAD
chr3	25379144	25381566	RARB	25174332	24720000	25600000	chr3_25379144_25381566	chr3_24720000_25381566	DgEnh	HepG2_TAD
chr3	38039409	38040031	ACAA1	38137242	38000000	38680000	chr3_38039409_38040031	chr3_38000000_38040031	DgEnh	HepG2_TAD
chr3	48656122	48657097	LINC02585	48663776	48200000	48680000	chr3_48656122_48657097	chr3_48200000_48657097	DgEnh	HepG2_TAD
chr3	48656122	48657097	CELSR3	48662886	48200000	48680000	chr3_48656122_48657097	chr3_48200000_48657097	DgEnh	HepG2_TAD
chr3	48661367	48662103	LINC02585	48663776	48200000	48680000	chr3_48661367_48662103	chr3_48200000_48662103	DgEnh	HepG2_TAD
chr3	48661367	48662103	CELSR3	48662886	48200000	48680000	chr3_48661367_48662103	chr3_48200000_48662103	DgEnh	HepG2_TAD
chr3	48661367	48662103	SLC26A6	48635493	48200000	48680000	chr3_48661367_48662103	chr3_48200000_48662103	DgEnh	HepG2_TAD
chr3	50282021	50283969	TRAIP	49856574	48680000	50320000	chr3_50282021_50283969	chr3_48680000_50283969	DgEnh	HepG2_TAD
chr3	55569579	55570972	ERC2	56468467	53920000	56560000	chr3_55569579_55570972	chr3_53920000_55570972	DgEnh	HepG2_TAD
chr3	62732125	62733525	CADPS	62875416	62320000	63320000	chr3_62732125_62733525	chr3_62320000_62733525	DgEnh	HepG2_TAD
chr3	112133753	112135753	GCSAM	112133270	112080000	112560000	chr3_112133753_112135753	chr3_112080000_112135753	DgEnh	HepG2_TAD
chr3	112639553	112639969	CD200R1	112975103	112560000	113000000	chr3_112639553_112639969	chr3_112560000_112639969	DgEnh	HepG2_TAD
chr3	113946153	113947153	GRAMD1C	113828182	113480000	113960000	chr3_113946153_113947153	chr3_113480000_113947153	DgEnh	HepG2_TAD
chr3	151304412	151305697	GPR171	151203216	150920000	151960000	chr3_151304412_151305697	chr3_150920000_151305697	DgEnh	HepG2_TAD
chr3	151304412	151305697	P2RY13	151329549	150920000	151960000	chr3_151304412_151305697	chr3_150920000_151305697	DgEnh	HepG2_TAD
chr3	151304412	151305697	P2RY12	151384753	150920000	151960000	chr3_151304412_151305697	chr3_150920000_151305697	DgEnh	HepG2_TAD
chr3	151304412	151305697	IGSF10	151458709	150920000	151960000	chr3_151304412_151305697	chr3_150920000_151305697	DgEnh	HepG2_TAD
chr3	160401787	160402015	TRIM59	160485773	159280000	160560000	chr3_160401787_160402015	chr3_159280000_160402015	DgEnh	HepG2_TAD
chr3	160401787	160402015	SMC4	160399274	159280000	160560000	chr3_160401787_160402015	chr3_159280000_160402015	DgEnh	HepG2_TAD
chr3	192835568	192837211	ATP13A4	193593111	192480000	193600000	chr3_192835568_192837211	chr3_192480000_192837211	DgEnh	HepG2_TAD
chr3	192849611	192853611	ATP13A4	193593111	192480000	193600000	chr3_192849611_192853611	chr3_192480000_192853611	DgEnh	HepG2_TAD
chr3	193498411	193501211	ATP13A4	193593111	192480000	193600000	chr3_193498411_193501211	chr3_192480000_193501211	DgEnh	HepG2_TAD
chr4	575265	576064	RNF212	1113564	480000	1680000	chr4_575265_576064	chr4_480000_576064	DgEnh	HepG2_TAD
chr4	1002065	1002385	RNF212	1113564	480000	1680000	chr4_1002065_1002385	chr4_480000_1002385	DgEnh	HepG2_TAD
chr4	1151882	1152902	RNF212	1113564	480000	1680000	chr4_1151882_1152902	chr4_480000_1152902	DgEnh	HepG2_TAD
chr4	3426608	3427627	HGFAC	3441968	3080000	3560000	chr4_3426608_3427627	chr4_3080000_3427627	DgEnh	HepG2_TAD
chr4	3493816	3496622	HGFAC	3441968	3080000	3560000	chr4_3493816_3496622	chr4_3080000_3496622	DgEnh	HepG2_TAD
chr4	7435933	7436473	AFAP1-AS1	7754077	7080000	7760000	chr4_7435933_7436473	chr4_7080000_7436473	DgEnh	HepG2_TAD
chr4	7478273	7479273	AFAP1-AS1	7754077	7080000	7760000	chr4_7478273_7479273	chr4_7080000_7479273	DgEnh	HepG2_TAD
chr4	13541667	13542748	HSP90AB2P	13333414	12720000	13640000	chr4_13541667_13542748	chr4_12720000_13542748	DgEnh	HepG2_TAD
chr4	13541667	13542748	NKX3-2	13544508	12720000	13640000	chr4_13541667_13542748	chr4_12720000_13542748	DgEnh	HepG2_TAD
chr4	39459724	39460380	AC021148.1	39480255	39240000	40040000	chr4_39459724_39460380	chr4_39240000_39460380	DgEnh	HepG2_TAD
chr4	39459724	39460380	SMIM14	39638902	39240000	40040000	chr4_39459724_39460380	chr4_39240000_39460380	DgEnh	HepG2_TAD
chr4	41879645	41880179	BEND4	42152878	41240000	42520000	chr4_41879645_41880179	chr4_41240000_41880179	DgEnh	HepG2_TAD
chr4	51908157	51909121	SPATA18	52051304	51800000	53000000	chr4_51908157_51909121	chr4_51800000_51909121	DgEnh	HepG2_TAD
chr4	52090748	52092444	SPATA18	52051304	51800000	53000000	chr4_52090748_52092444	chr4_51800000_52092444	DgEnh	HepG2_TAD
chr4	54109178	54110444	AC105384.1	53899871	53000000	54280000	chr4_54109178_54110444	chr4_53000000_54110444	DgEnh	HepG2_TAD
chr4	57430234	57431731	AC093725.2	57658800	57160000	60360000	chr4_57430234_57431731	chr4_57160000_57431731	DgEnh	HepG2_TAD
chr4	57430234	57431731	AC107396.1	57605872	57160000	60360000	chr4_57430234_57431731	chr4_57160000_57431731	DgEnh	HepG2_TAD
chr4	79209792	79211098	NAA11	79326061	78920000	80240000	chr4_79209792_79211098	chr4_78920000_79211098	DgEnh	HepG2_TAD
chr4	81908647	81909944	RASGEF1B	82044244	81360000	82280000	chr4_81908647_81909944	chr4_81360000_81909944	DgEnh	HepG2_TAD
chr4	86543847	86545647	PTPN13	86594315	86480000	86880000	chr4_86543847_86545647	chr4_86480000_86545647	DgEnh	HepG2_TAD
chr4	95444849	95446049	AC106881.1	95549129	95120000	98080000	chr4_95444849_95446049	chr4_95120000_95446049	DgEnh	HepG2_TAD
chr4	109357844	109360044	COL25A1	109302752	108640000	109400000	chr4_109357844_109360044	chr4_108640000_109360044	DgEnh	HepG2_TAD
chr4	125381645	125384245	FAT4	125314918	125280000	127600000	chr4_125381645_125384245	chr4_125280000_125384245	DgEnh	HepG2_TAD
chr4	137812372	137813068	SLC7A11	138242349	137720000	139000000	chr4_137812372_137813068	chr4_137720000_137813068	DgEnh	HepG2_TAD
chr4	144868448	144869448	HHIP	144646156	144080000	145080000	chr4_144868448_144869448	chr4_144080000_144869448	DgEnh	HepG2_TAD
chr4	144868448	144869448	HHIP-AS1	144661357	144080000	145080000	chr4_144868448_144869448	chr4_144080000_144869448	DgEnh	HepG2_TAD
chr4	176250049	176253849	GPM6A	176002664	174720000	176360000	chr4_176250049_176253849	chr4_174720000_176253849	DgEnh	HepG2_TAD
chr4	176250049	176253849	WDR17	176065841	174720000	176360000	chr4_176250049_176253849	chr4_174720000_176253849	DgEnh	HepG2_TAD
chr4	182770188	182771796	TENM3	182143987	180800000	182840000	chr4_182770188_182771796	chr4_180800000_182771796	DgEnh	HepG2_TAD
chr4	184837246	184839115	CENPU	184734130	184720000	185160000	chr4_184837246_184839115	chr4_184720000_184839115	DgEnh	HepG2_TAD
chr4	184837246	184839115	ACSL1	184826818	184720000	185160000	chr4_184837246_184839115	chr4_184720000_184839115	DgEnh	HepG2_TAD
chr4	184837246	184839115	LINC01093	184899553	184720000	185160000	chr4_184837246_184839115	chr4_184720000_184839115	DgEnh	HepG2_TAD
chr4	186149446	186150446	RPSAP70	186157896	185160000	186160000	chr4_186149446_186150446	chr4_185160000_186150446	DgEnh	HepG2_TAD
chr5	1015799	1016303	TERT	1295068	800000	1680000	chr5_1015799_1016303	chr5_800000_1016303	DgEnh	HepG2_TAD
chr5	1015799	1016303	TRIP13	892884	800000	1680000	chr5_1015799_1016303	chr5_800000_1016303	DgEnh	HepG2_TAD
chr5	1016453	1016973	TERT	1295068	800000	1680000	chr5_1016453_1016973	chr5_800000_1016973	DgEnh	HepG2_TAD
chr5	1088899	1093306	TRIP13	892884	800000	1680000	chr5_1088899_1093306	chr5_800000_1093306	DgEnh	HepG2_TAD
chr5	1088899	1093306	TERT	1295068	800000	1680000	chr5_1088899_1093306	chr5_800000_1093306	DgEnh	HepG2_TAD
chr5	1172754	1175235	TERT	1295068	800000	1680000	chr5_1172754_1175235	chr5_800000_1175235	DgEnh	HepG2_TAD
chr5	1172754	1175235	CTD-3080P12.3	1178605	800000	1680000	chr5_1172754_1175235	chr5_800000_1175235	DgEnh	HepG2_TAD
chr5	1172754	1175235	TRIP13	892884	800000	1680000	chr5_1172754_1175235	chr5_800000_1175235	DgEnh	HepG2_TAD
chr5	10248538	10249242	ROPN1L	10441524	10240000	10640000	chr5_10248538_10249242	chr5_10240000_10249242	DgEnh	HepG2_TAD
chr5	16665091	16667400	MYO10	16936288	16640000	17200000	chr5_16665091_16667400	chr5_16640000_16667400	DgEnh	HepG2_TAD
chr5	16668691	16670291	MYO10	16936288	16640000	17200000	chr5_16668691_16670291	chr5_16640000_16670291	DgEnh	HepG2_TAD
chr5	16668691	16670291	BASP1	17065598	16640000	17200000	chr5_16668691_16670291	chr5_16640000_16670291	DgEnh	HepG2_TAD
chr5	16726691	16729489	MYO10	16936288	16640000	17200000	chr5_16726691_16729489	chr5_16640000_16729489	DgEnh	HepG2_TAD
chr5	16818891	16820129	MYO10	16936288	16640000	17200000	chr5_16818891_16820129	chr5_16640000_16820129	DgEnh	HepG2_TAD
chr5	16818891	16820129	BASP1	17065598	16640000	17200000	chr5_16818891_16820129	chr5_16640000_16820129	DgEnh	HepG2_TAD
chr5	16826091	16827691	MYO10	16936288	16640000	17200000	chr5_16826091_16827691	chr5_16640000_16827691	DgEnh	HepG2_TAD
chr5	16826091	16827691	BASP1	17065598	16640000	17200000	chr5_16826091_16827691	chr5_16640000_16827691	DgEnh	HepG2_TAD
chr5	16835291	16838091	MYO10	16936288	16640000	17200000	chr5_16835291_16838091	chr5_16640000_16838091	DgEnh	HepG2_TAD
chr5	16835291	16838091	BASP1	17065598	16640000	17200000	chr5_16835291_16838091	chr5_16640000_16838091	DgEnh	HepG2_TAD
chr5	16851091	16852695	MYO10	16936288	16640000	17200000	chr5_16851091_16852695	chr5_16640000_16852695	DgEnh	HepG2_TAD
chr5	16851091	16852695	BASP1	17065598	16640000	17200000	chr5_16851091_16852695	chr5_16640000_16852695	DgEnh	HepG2_TAD
chr5	16855091	16856491	MYO10	16936288	16640000	17200000	chr5_16855091_16856491	chr5_16640000_16856491	DgEnh	HepG2_TAD
chr5	16855091	16856491	BASP1	17065598	16640000	17200000	chr5_16855091_16856491	chr5_16640000_16856491	DgEnh	HepG2_TAD
chr5	16903091	16904291	MYO10	16936288	16640000	17200000	chr5_16903091_16904291	chr5_16640000_16904291	DgEnh	HepG2_TAD
chr5	16903091	16904291	BASP1	17065598	16640000	17200000	chr5_16903091_16904291	chr5_16640000_16904291	DgEnh	HepG2_TAD
chr5	16903091	16904291	MYO10	16936288	16640000	17200000	chr5_16903091_16904291	chr5_16640000_16904291	DgEnh	HepG2_TAD
chr5	16903091	16904291	BASP1	17065598	16640000	17200000	chr5_16903091_16904291	chr5_16640000_16904291	DgEnh	HepG2_TAD
chr5	17075091	17078291	MYO10	16936288	16640000	17200000	chr5_17075091_17078291	chr5_16640000_17078291	DgEnh	HepG2_TAD
chr5	17075091	17078291	BASP1	17065598	16640000	17200000	chr5_17075091_17078291	chr5_16640000_17078291	DgEnh	HepG2_TAD
chr5	17222775	17226691	BASP1-AS1	17217047	17200000	17520000	chr5_17222775_17226691	chr5_17200000_17226691	DgEnh	HepG2_TAD
chr5	20023776	20024891	LINC02241	20611806	18360000	20680000	chr5_20023776_20024891	chr5_18360000_20024891	DgEnh	HepG2_TAD
chr5	35923698	35925898	AGXT2	35048135	34960000	36040000	chr5_35923698_35925898	chr5_34960000_35925898	DgEnh	HepG2_TAD
chr5	38433498	38434698	LIFR	38608354	38400000	38960000	chr5_38433498_38434698	chr5_38400000_38434698	DgEnh	HepG2_TAD
chr5	38638728	38640898	LIFR	38608354	38400000	38960000	chr5_38638728_38640898	chr5_38400000_38640898	DgEnh	HepG2_TAD
chr5	38709898	38711298	LIFR	38608354	38400000	38960000	chr5_38709898_38711298	chr5_38400000_38711298	DgEnh	HepG2_TAD
chr5	69190373	69191173	CCNB1	69167135	69040000	69520000	chr5_69190373_69191173	chr5_69040000_69191173	DgEnh	HepG2_TAD
chr5	69190373	69191173	CENPH	69189574	69040000	69520000	chr5_69190373_69191173	chr5_69040000_69191173	DgEnh	HepG2_TAD
chr5	86969783	86972183	AC016550.2	86353803	83640000	87400000	chr5_86969783_86972183	chr5_83640000_86972183	DgEnh	HepG2_TAD
chr5	111070382	111071431	CAMK4	111223653	110720000	112160000	chr5_111070382_111071431	chr5_110720000_111071431	DgEnh	HepG2_TAD
chr5	126775108	126776049	LMNB1	126776623	126600000	127520000	chr5_126775108_126776049	chr5_126600000_126776049	DgEnh	HepG2_TAD
chr5	135038776	135039393	PITX1	135034813	134920000	135360000	chr5_135038776_135039393	chr5_134920000_135039393	DgEnh	HepG2_TAD
chr5	135038776	135039393	MTND4LP30	134928326	134920000	135360000	chr5_135038776_135039393	chr5_134920000_135039393	DgEnh	HepG2_TAD
chr5	137306311	137308111	AC112178.1	136466645	136240000	137880000	chr5_137306311_137308111	chr5_136240000_137308111	DgEnh	HepG2_TAD
chr5	137306311	137308111	AC109439.1	136734830	136240000	137880000	chr5_137306311_137308111	chr5_136240000_137308111	DgEnh	HepG2_TAD
chr5	140665351	140666130	CD14	140633701	139760000	140760000	chr5_140665351_140666130	chr5_139760000_140666130	DgEnh	HepG2_TAD
chr5	141478287	141478866	PCDHGA1	141330571	141080000	141640000	chr5_141478287_141478866	chr5_141080000_141478866	DgEnh	HepG2_TAD
chr5	156413190	156416190	TIMD4	156963226	155040000	157200000	chr5_156413190_156416190	chr5_155040000_156416190	DgEnh	HepG2_TAD
chr5	157090218	157092389	TIMD4	156963226	155040000	157200000	chr5_157090218_157092389	chr5_155040000_157092389	DgEnh	HepG2_TAD
chr5	160439593	160439993	PTTG1	160421855	160400000	161440000	chr5_160439593_160439993	chr5_160400000_160439993	DgEnh	HepG2_TAD
chr5	160463446	160464793	PTTG1	160421855	160400000	161440000	chr5_160463446_160464793	chr5_160400000_160464793	DgEnh	HepG2_TAD
chr5	169175332	169176631	INSYN2B	169980495	168680000	171360000	chr5_169175332_169176631	chr5_168680000_169176631	DgEnh	HepG2_TAD
chr5	169175332	169176631	SPDL1	169583636	168680000	171360000	chr5_169175332_169176631	chr5_168680000_169176631	DgEnh	HepG2_TAD
chr5	169218438	169220127	INSYN2B	169980495	168680000	171360000	chr5_169218438_169220127	chr5_168680000_169220127	DgEnh	HepG2_TAD
chr5	169218438	169220127	SPDL1	169583636	168680000	171360000	chr5_169218438_169220127	chr5_168680000_169220127	DgEnh	HepG2_TAD
chr5	170265196	170265796	GABRP	170763350	168680000	171360000	chr5_170265196_170265796	chr5_168680000_170265796	DgEnh	HepG2_TAD
chr5	170265196	170265796	INSYN2B	169980495	168680000	171360000	chr5_170265196_170265796	chr5_168680000_170265796	DgEnh	HepG2_TAD
chr5	170265196	170265796	SPDL1	169583636	168680000	171360000	chr5_170265196_170265796	chr5_168680000_170265796	DgEnh	HepG2_TAD
chr5	170308596	170309996	GABRP	170763350	168680000	171360000	chr5_170308596_170309996	chr5_168680000_170309996	DgEnh	HepG2_TAD
chr5	170308596	170309996	SPDL1	169583636	168680000	171360000	chr5_170308596_170309996	chr5_168680000_170309996	DgEnh	HepG2_TAD
chr5	170308596	170309996	INSYN2B	169980495	168680000	171360000	chr5_170308596_170309996	chr5_168680000_170309996	DgEnh	HepG2_TAD
chr5	170311396	170312396	GABRP	170763350	168680000	171360000	chr5_170311396_170312396	chr5_168680000_170312396	DgEnh	HepG2_TAD
chr5	170311396	170312396	SPDL1	169583636	168680000	171360000	chr5_170311396_170312396	chr5_168680000_170312396	DgEnh	HepG2_TAD
chr5	170311396	170312396	INSYN2B	169980495	168680000	171360000	chr5_170311396_170312396	chr5_168680000_170312396	DgEnh	HepG2_TAD
chr5	172955397	172957797	AC011407.1	172479274	172440000	172960000	chr5_172955397_172957797	chr5_172440000_172957797	DgEnh	HepG2_TAD
chr5	172955397	172957797	SH3PXD2B	172454525	172440000	172960000	chr5_172955397_172957797	chr5_172440000_172957797	DgEnh	HepG2_TAD
chr5	172955397	172957797	DUSP1	172771195	172440000	172960000	chr5_172955397_172957797	chr5_172440000_172957797	DgEnh	HepG2_TAD
chr5	180126590	180127448	SCGB3A1	180591499	180120000	180760000	chr5_180126590_180127448	chr5_180120000_180127448	DgEnh	HepG2_TAD
chr6	704400	706200	IRF4	391752	160000	1480000	chr6_704400_706200	chr6_160000_706200	DgEnh	HepG2_TAD
chr6	6686181	6686967	AL031123.2	6683633	6640000	7280000	chr6_6686181_6686967	chr6_6640000_6686967	DgEnh	HepG2_TAD
chr6	6686181	6686967	AL139095.5	7261993	6640000	7280000	chr6_6686181_6686967	chr6_6640000_6686967	DgEnh	HepG2_TAD
chr6	14282369	14284569	AL136162.1	15245000	14120000	15640000	chr6_14282369_14284569	chr6_14120000_14284569	DgEnh	HepG2_TAD
chr6	19833487	19836270	ID4	19837370	18520000	20200000	chr6_19833487_19836270	chr6_18520000_19836270	DgEnh	HepG2_TAD
chr6	19833487	19836270	LNC-LBCS	19839080	18520000	20200000	chr6_19833487_19836270	chr6_18520000_19836270	DgEnh	HepG2_TAD
chr6	24799172	24800372	GMNN	24774931	24440000	25080000	chr6_24799172_24800372	chr6_24440000_24800372	DgEnh	HepG2_TAD
chr6	26327124	26328172	H2BC6	26172059	26040000	26600000	chr6_26327124_26328172	chr6_26040000_26328172	DgEnh	HepG2_TAD
chr6	26327124	26328172	H2BC7	26199520	26040000	26600000	chr6_26327124_26328172	chr6_26040000_26328172	DgEnh	HepG2_TAD
chr6	26327124	26328172	H2BC8	26216692	26040000	26600000	chr6_26327124_26328172	chr6_26040000_26328172	DgEnh	HepG2_TAD
chr6	30782177	30783823	SFTA2	30955636	30440000	31120000	chr6_30782177_30783823	chr6_30440000_30783823	DgEnh	HepG2_TAD
chr6	30960023	30962023	SFTA2	30955636	30440000	31120000	chr6_30960023_30962023	chr6_30440000_30962023	DgEnh	HepG2_TAD
chr6	31658823	31660063	NEU1	31862905	31600000	32000000	chr6_31658823_31660063	chr6_31600000_31660063	DgEnh	HepG2_TAD
chr6	31658823	31660063	EHMT2	31897687	31600000	32000000	chr6_31658823_31660063	chr6_31600000_31660063	DgEnh	HepG2_TAD
chr6	31658823	31660063	NELFE	31959038	31600000	32000000	chr6_31658823_31660063	chr6_31600000_31660063	DgEnh	HepG2_TAD
chr6	32128461	32130021	TSBP1-AS1	32254640	32040000	33280000	chr6_32128461_32130021	chr6_32040000_32130021	DgEnh	HepG2_TAD
chr6	32128461	32130021	TNXB	32115334	32040000	33280000	chr6_32128461_32130021	chr6_32040000_32130021	DgEnh	HepG2_TAD
chr6	32128461	32130021	AGPAT1	32178096	32040000	33280000	chr6_32128461_32130021	chr6_32040000_32130021	DgEnh	HepG2_TAD
chr6	32387489	32388623	TSBP1-AS1	32254640	32040000	33280000	chr6_32387489_32388623	chr6_32040000_32388623	DgEnh	HepG2_TAD
chr6	32387489	32388623	TNXB	32115334	32040000	33280000	chr6_32387489_32388623	chr6_32040000_32388623	DgEnh	HepG2_TAD
chr6	32387489	32388623	AGPAT1	32178096	32040000	33280000	chr6_32387489_32388623	chr6_32040000_32388623	DgEnh	HepG2_TAD
chr6	32387489	32388623	COL11A2	33192499	32040000	33280000	chr6_32387489_32388623	chr6_32040000_32388623	DgEnh	HepG2_TAD
chr6	41039461	41041494	TSPO2	41042467	38800000	41280000	chr6_41039461_41041494	chr6_38800000_41041494	DgEnh	HepG2_TAD
chr6	43703263	43706263	HSP90AB1	44246166	43600000	44400000	chr6_43703263_43706263	chr6_43600000_43706263	DgEnh	HepG2_TAD
chr6	54877402	54880402	TINAG	54307859	53960000	55240000	chr6_54877402_54880402	chr6_53960000_54880402	DgEnh	HepG2_TAD
chr6	56851080	56851448	PRIM2	57314805	56320000	57440000	chr6_56851080_56851448	chr6_56320000_56851448	DgEnh	HepG2_TAD
chr6	111715197	111717597	FYN	111873452	111680000	112080000	chr6_111715197_111717597	chr6_111680000_111717597	DgEnh	HepG2_TAD
chr6	147768664	147770064	SAMD5	147508690	147400000	148520000	chr6_147768664_147770064	chr6_147400000_147770064	DgEnh	HepG2_TAD
chr6	158843941	158845017	C6orf99	158869848	158680000	159000000	chr6_158843941_158845017	chr6_158680000_158845017	DgEnh	HepG2_TAD
chr6	160915768	160917726	LPA	160664275	160640000	161400000	chr6_160915768_160917726	chr6_160640000_160917726	DgEnh	HepG2_TAD
chr6	160915768	160917726	PLG	160702238	160640000	161400000	chr6_160915768_160917726	chr6_160640000_160917726	DgEnh	HepG2_TAD
chr6	161379568	161381368	LPA	160664275	160640000	161400000	chr6_161379568_161381368	chr6_160640000_161381368	DgEnh	HepG2_TAD
chr6	166588712	166591112	MPC1	166383013	166200000	168040000	chr6_166588712_166591112	chr6_166200000_166591112	DgEnh	HepG2_TAD
chr6	166588712	166591112	PRR18	166308448	166200000	168040000	chr6_166588712_166591112	chr6_166200000_166591112	DgEnh	HepG2_TAD
chr6	166628912	166630512	MPC1	166383013	166200000	168040000	chr6_166628912_166630512	chr6_166200000_166630512	DgEnh	HepG2_TAD
chr6	166628912	166630512	PRR18	166308448	166200000	168040000	chr6_166628912_166630512	chr6_166200000_166630512	DgEnh	HepG2_TAD
chr6	166907112	166909712	MPC1	166383013	166200000	168040000	chr6_166907112_166909712	chr6_166200000_166909712	DgEnh	HepG2_TAD
chr6	166907112	166909712	PRR18	166308448	166200000	168040000	chr6_166907112_166909712	chr6_166200000_166909712	DgEnh	HepG2_TAD
chr6	167117312	167120312	MPC1	166383013	166200000	168040000	chr6_167117312_167120312	chr6_166200000_167120312	DgEnh	HepG2_TAD
chr7	1586671	1587218	NUDT1	2242226	1560000	2720000	chr7_1586671_1587218	chr7_1560000_1587218	DgEnh	HepG2_TAD
chr7	1742564	1743384	MAD1L1	2233243	1560000	2720000	chr7_1742564_1743384	chr7_1560000_1743384	DgEnh	HepG2_TAD
chr7	1742564	1743384	NUDT1	2242226	1560000	2720000	chr7_1742564_1743384	chr7_1560000_1743384	DgEnh	HepG2_TAD
chr7	2376257	2377529	NUDT1	2242226	1560000	2720000	chr7_2376257_2377529	chr7_1560000_2377529	DgEnh	HepG2_TAD
chr7	5533569	5534569	FBXL18	5513809	5200000	5840000	chr7_5533569_5534569	chr7_5200000_5534569	DgEnh	HepG2_TAD
chr7	5598674	5599205	FBXL18	5513809	5200000	5840000	chr7_5598674_5599205	chr7_5200000_5599205	DgEnh	HepG2_TAD
chr7	8442408	8444223	NXPH1	8433609	8360000	10920000	chr7_8442408_8444223	chr7_8360000_8444223	DgEnh	HepG2_TAD
chr7	11429173	11431773	AC004160.2	11406955	11400000	12400000	chr7_11429173_11431773	chr7_11400000_11431773	DgEnh	HepG2_TAD
chr7	20783597	20785390	ASS1P11	21221428	20680000	21240000	chr7_20783597_20785390	chr7_20680000_20785390	DgEnh	HepG2_TAD
chr7	27170761	27172274	HOXA10	27180261	27160000	28120000	chr7_27170761_27172274	chr7_27160000_27172274	DgEnh	HepG2_TAD
chr7	27170761	27172274	HOTTIP	27198575	27160000	28120000	chr7_27170761_27172274	chr7_27160000_27172274	DgEnh	HepG2_TAD
chr7	27191866	27192995	HOTTIP	27198575	27160000	28120000	chr7_27191866_27192995	chr7_27160000_27192995	DgEnh	HepG2_TAD
chr7	27191866	27192995	HOXA10	27180261	27160000	28120000	chr7_27191866_27192995	chr7_27160000_27192995	DgEnh	HepG2_TAD
chr7	27191866	27192995	HOXA13	27200091	27160000	28120000	chr7_27191866_27192995	chr7_27160000_27192995	DgEnh	HepG2_TAD
chr7	27191866	27192995	AC004080.2	27193448	27160000	28120000	chr7_27191866_27192995	chr7_27160000_27192995	DgEnh	HepG2_TAD
chr7	27191866	27192995	EVX1	27242700	27160000	28120000	chr7_27191866_27192995	chr7_27160000_27192995	DgEnh	HepG2_TAD
chr7	33697362	33702988	BMPER	33904308	33120000	33960000	chr7_33697362_33702988	chr7_33120000_33702988	DgEnh	HepG2_TAD
chr7	33697362	33702988	AC008080.1	33725981	33120000	33960000	chr7_33697362_33702988	chr7_33120000_33702988	DgEnh	HepG2_TAD
chr7	33721670	33723459	BMPER	33904308	33120000	33960000	chr7_33721670_33723459	chr7_33120000_33723459	DgEnh	HepG2_TAD
chr7	33721670	33723459	AC008080.1	33725981	33120000	33960000	chr7_33721670_33723459	chr7_33120000_33723459	DgEnh	HepG2_TAD
chr7	33753950	33755788	BMPER	33904308	33120000	33960000	chr7_33753950_33755788	chr7_33120000_33755788	DgEnh	HepG2_TAD
chr7	33814188	33815788	BMPER	33904308	33120000	33960000	chr7_33814188_33815788	chr7_33120000_33815788	DgEnh	HepG2_TAD
chr7	33909388	33910388	BMPER	33904308	33120000	33960000	chr7_33909388_33910388	chr7_33120000_33910388	DgEnh	HepG2_TAD
chr7	33909388	33910388	AC008080.1	33725981	33120000	33960000	chr7_33909388_33910388	chr7_33120000_33910388	DgEnh	HepG2_TAD
chr7	39130992	39131374	AMPH	38631420	38360000	39560000	chr7_39130992_39131374	chr7_38360000_39131374	DgEnh	HepG2_TAD
chr7	42095401	42100201	LINC01448	42706447	41880000	42880000	chr7_42095401_42100201	chr7_41880000_42100201	DgEnh	HepG2_TAD
chr7	50205604	50207004	FIGNL1	50542535	50040000	51400000	chr7_50205604_50207004	chr7_50040000_50207004	DgEnh	HepG2_TAD
chr7	50328004	50331004	FIGNL1	50542535	50040000	51400000	chr7_50328004_50331004	chr7_50040000_50331004	DgEnh	HepG2_TAD
chr7	64569373	64569944	ZNF107	64666083	63000000	64760000	chr7_64569373_64569944	chr7_63000000_64569944	DgEnh	HepG2_TAD
chr7	71633083	71634345	CALN1	72447151	70800000	72840000	chr7_71633083_71634345	chr7_70800000_71634345	DgEnh	HepG2_TAD
chr7	71633083	71634345	CALN1	72447151	70800000	72840000	chr7_71633083_71634345	chr7_70800000_71634345	DgEnh	HepG2_TAD
chr7	74651060	74656746	GTF2IRD1	74453790	74200000	74720000	chr7_74651060_74656746	chr7_74200000_74656746	DgEnh	HepG2_TAD
chr7	79293084	79294673	MAGI2-AS3	79452877	79280000	80040000	chr7_79293084_79294673	chr7_79280000_79294673	DgEnh	HepG2_TAD
chr7	96992053	96993523	DLX6	97005553	95720000	97080000	chr7_96992053_96993523	chr7_95720000_96993523	DgEnh	HepG2_TAD
chr7	96992053	96993523	DLX6-AS1	97014088	95720000	97080000	chr7_96992053_96993523	chr7_95720000_96993523	DgEnh	HepG2_TAD
chr7	97020849	97022968	DLX6	97005553	95720000	97080000	chr7_97020849_97022968	chr7_95720000_97022968	DgEnh	HepG2_TAD
chr7	97020849	97022968	DLX5	97024950	95720000	97080000	chr7_97020849_97022968	chr7_95720000_97022968	DgEnh	HepG2_TAD
chr7	97020849	97022968	DLX6-AS1	97014088	95720000	97080000	chr7_97020849_97022968	chr7_95720000_97022968	DgEnh	HepG2_TAD
chr7	100965547	100966019	DGAT2L7P	101203526	100880000	101320000	chr7_100965547_100966019	chr7_100880000_100966019	DgEnh	HepG2_TAD
chr7	100965547	100966019	CLDN15	101238820	100880000	101320000	chr7_100965547_100966019	chr7_100880000_100966019	DgEnh	HepG2_TAD
chr7	101505592	101508409	COL26A1	101362875	101320000	102480000	chr7_101505592_101508409	chr7_101320000_101508409	DgEnh	HepG2_TAD
chr7	107146955	107148355	PRKAR2B	107044705	106760000	107160000	chr7_107146955_107148355	chr7_106760000_107148355	DgEnh	HepG2_TAD
chr7	114167945	114170145	FOXP2	114086327	113760000	116080000	chr7_114167945_114170145	chr7_113760000_114170145	DgEnh	HepG2_TAD
chr7	129169245	129170559	STRIP2	129434432	128360000	130040000	chr7_129169245_129170559	chr7_128360000_129170559	DgEnh	HepG2_TAD
chr7	131157441	131159641	MKLN1-AS	131328312	130840000	131520000	chr7_131157441_131159641	chr7_130840000_131159641	DgEnh	HepG2_TAD
chr7	134127676	134128362	AKR1B10	134527567	133520000	134600000	chr7_134127676_134128362	chr7_133520000_134128362	DgEnh	HepG2_TAD
chr7	134127676	134128362	AKR1B15	134549110	133520000	134600000	chr7_134127676_134128362	chr7_133520000_134128362	DgEnh	HepG2_TAD
chr7	135234248	135235492	NUP205	135557917	134640000	135680000	chr7_135234248_135235492	chr7_134640000_135235492	DgEnh	HepG2_TAD
chr7	135808051	135809021	FAM180A	135748813	135680000	136040000	chr7_135808051_135809021	chr7_135680000_135809021	DgEnh	HepG2_TAD
chr7	138828855	138830627	AKR1D1	138002324	137880000	138840000	chr7_138828855_138830627	chr7_137880000_138830627	DgEnh	HepG2_TAD
chr7	152464869	152466715	XRCC2	152676141	152240000	152760000	chr7_152464869_152466715	chr7_152240000_152466715	DgEnh	HepG2_TAD
chr7	157557193	157561093	PTPRN2-AS1	157854529	157400000	158400000	chr7_157557193_157561093	chr7_157400000_157561093	DgEnh	HepG2_TAD
chr7	158262708	158265273	PTPRN2-AS1	157854529	157400000	158400000	chr7_158262708_158265273	chr7_157400000_158265273	DgEnh	HepG2_TAD
chr8	1997930	1999834	MYOM2	2045046	200000	2080000	chr8_1997930_1999834	chr8_200000_1999834	DgEnh	HepG2_TAD
chr8	1997930	1999834	AC129915.3	1018757	200000	2080000	chr8_1997930_1999834	chr8_200000_1999834	DgEnh	HepG2_TAD
chr8	1997930	1999834	KBTBD11	1973677	200000	2080000	chr8_1997930_1999834	chr8_200000_1999834	DgEnh	HepG2_TAD
chr8	1997930	1999834	AC019257.1	1974637	200000	2080000	chr8_1997930_1999834	chr8_200000_1999834	DgEnh	HepG2_TAD
chr8	1997930	1999834	KBTBD11-OT1	1763888	200000	2080000	chr8_1997930_1999834	chr8_200000_1999834	DgEnh	HepG2_TAD
chr8	1997930	1999834	AC100810.1	1764508	200000	2080000	chr8_1997930_1999834	chr8_200000_1999834	DgEnh	HepG2_TAD
chr8	2070481	2072080	MYOM2	2045046	200000	2080000	chr8_2070481_2072080	chr8_200000_2072080	DgEnh	HepG2_TAD
chr8	2070481	2072080	KBTBD11	1973677	200000	2080000	chr8_2070481_2072080	chr8_200000_2072080	DgEnh	HepG2_TAD
chr8	2070481	2072080	AC019257.1	1974637	200000	2080000	chr8_2070481_2072080	chr8_200000_2072080	DgEnh	HepG2_TAD
chr8	2070481	2072080	KBTBD11-OT1	1763888	200000	2080000	chr8_2070481_2072080	chr8_200000_2072080	DgEnh	HepG2_TAD
chr8	2070481	2072080	AC100810.1	1764508	200000	2080000	chr8_2070481_2072080	chr8_200000_2072080	DgEnh	HepG2_TAD
chr8	2070481	2072080	CLN8	1755778	200000	2080000	chr8_2070481_2072080	chr8_200000_2072080	DgEnh	HepG2_TAD
chr8	3554206	3555567	AC245123.1	2623382	2480000	5040000	chr8_3554206_3555567	chr8_2480000_3555567	DgEnh	HepG2_TAD
chr8	3556570	3559109	AC245123.1	2623382	2480000	5040000	chr8_3556570_3559109	chr8_2480000_3559109	DgEnh	HepG2_TAD
chr8	3556570	3559109	AC246817.2	2728577	2480000	5040000	chr8_3556570_3559109	chr8_2480000_3559109	DgEnh	HepG2_TAD
chr8	11091690	11092490	AC011008.2	10859436	10520000	11560000	chr8_11091690_11092490	chr8_10520000_11092490	DgEnh	HepG2_TAD
chr8	11123290	11125690	AC011008.2	10859436	10520000	11560000	chr8_11123290_11125690	chr8_10520000_11125690	DgEnh	HepG2_TAD
chr8	11123290	11125690	BLK	11486894	10520000	11560000	chr8_11123290_11125690	chr8_10520000_11125690	DgEnh	HepG2_TAD
chr8	11261596	11262245	AC011008.2	10859436	10520000	11560000	chr8_11261596_11262245	chr8_10520000_11262245	DgEnh	HepG2_TAD
chr8	11261596	11262245	BLK	11486894	10520000	11560000	chr8_11261596_11262245	chr8_10520000_11262245	DgEnh	HepG2_TAD
chr8	22555536	22556451	PDLIM2	22578279	22400000	22600000	chr8_22555536_22556451	chr8_22400000_22556451	DgEnh	HepG2_TAD
chr8	22811476	22812847	EGR3	22693480	22600000	23000000	chr8_22811476_22812847	chr8_22600000_22812847	DgEnh	HepG2_TAD
chr8	28318489	28319471	PBK	27838082	27800000	28440000	chr8_28318489_28319471	chr8_27800000_28319471	DgEnh	HepG2_TAD
chr8	28318489	28319471	SCARA5	27992673	27800000	28440000	chr8_28318489_28319471	chr8_27800000_28319471	DgEnh	HepG2_TAD
chr8	36833482	36835482	AC090809.1	36779209	33640000	36840000	chr8_36833482_36835482	chr8_33640000_36835482	DgEnh	HepG2_TAD
chr8	66961136	66962030	CPA6	67746378	66440000	67800000	chr8_66961136_66962030	chr8_66440000_66962030	DgEnh	HepG2_TAD
chr8	95436372	95438572	GDF6	96160806	95280000	96240000	chr8_95436372_95438572	chr8_95280000_95438572	DgEnh	HepG2_TAD
chr8	98948656	98949386	AC016877.3	98943595	98120000	100120000	chr8_98948656_98949386	chr8_98120000_98949386	DgEnh	HepG2_TAD
chr8	98948656	98949386	OSR2	98944403	98120000	100120000	chr8_98948656_98949386	chr8_98120000_98949386	DgEnh	HepG2_TAD
chr8	98973517	98975016	OSR2	98944403	98120000	100120000	chr8_98973517_98975016	chr8_98120000_98975016	DgEnh	HepG2_TAD
chr8	101493498	101493967	GRHL2	101492439	101320000	102240000	chr8_101493498_101493967	chr8_101320000_101493967	DgEnh	HepG2_TAD
chr8	101645972	101647372	GRHL2	101492439	101320000	102240000	chr8_101645972_101647372	chr8_101320000_101647372	DgEnh	HepG2_TAD
chr8	102888889	102890391	ATP6V1C1	103021063	102240000	103040000	chr8_102888889_102890391	chr8_102240000_102890391	DgEnh	HepG2_TAD
chr8	118239561	118242761	AC023590.1	118282139	117320000	118560000	chr8_118239561_118242761	chr8_117320000_118242761	DgEnh	HepG2_TAD
chr8	118476361	118477761	AC023590.1	118282139	117320000	118560000	chr8_118476361_118477761	chr8_117320000_118477761	DgEnh	HepG2_TAD
chr8	119206561	119207550	COLEC10	118995452	118680000	119440000	chr8_119206561_119207550	chr8_118680000_119207550	DgEnh	HepG2_TAD
chr8	124472846	124473948	AC090192.2	124271667	123800000	124480000	chr8_124472846_124473948	chr8_123800000_124473948	DgEnh	HepG2_TAD
chr8	124472846	124473948	TMEM65	124372701	123800000	124480000	chr8_124472846_124473948	chr8_123800000_124473948	DgEnh	HepG2_TAD
chr8	124616895	124617988	ZNF572	124973295	124480000	125080000	chr8_124616895_124617988	chr8_124480000_124617988	DgEnh	HepG2_TAD
chr8	124725998	124726840	ZNF572	124973295	124480000	125080000	chr8_124725998_124726840	chr8_124480000_124726840	DgEnh	HepG2_TAD
chr8	124906474	124908358	SQLE	124998497	124480000	125080000	chr8_124906474_124908358	chr8_124480000_124908358	DgEnh	HepG2_TAD
chr8	143047780	143048394	LYPD2	142752532	142680000	143280000	chr8_143047780_143048394	chr8_142680000_143048394	DgEnh	HepG2_TAD
chr8	143047780	143048394	ZFP41	143246821	142680000	143280000	chr8_143047780_143048394	chr8_142680000_143048394	DgEnh	HepG2_TAD
chr8	143047780	143048394	LY6E	143017982	142680000	143280000	chr8_143047780_143048394	chr8_142680000_143048394	DgEnh	HepG2_TAD
chr8	143047780	143048394	LY6H	143160711	142680000	143280000	chr8_143047780_143048394	chr8_142680000_143048394	DgEnh	HepG2_TAD
chr8	143047780	143048394	LNCOC1	142727016	142680000	143280000	chr8_143047780_143048394	chr8_142680000_143048394	DgEnh	HepG2_TAD
chr8	143054783	143056383	LYPD2	142752532	142680000	143280000	chr8_143054783_143056383	chr8_142680000_143056383	DgEnh	HepG2_TAD
chr8	143054783	143056383	ZFP41	143246821	142680000	143280000	chr8_143054783_143056383	chr8_142680000_143056383	DgEnh	HepG2_TAD
chr8	143272657	143273086	ZFP41	143246821	142680000	143280000	chr8_143272657_143273086	chr8_142680000_143273086	DgEnh	HepG2_TAD
chr8	143272657	143273086	LYPD2	142752532	142680000	143280000	chr8_143272657_143273086	chr8_142680000_143273086	DgEnh	HepG2_TAD
chr8	143272657	143273086	LY6H	143160711	142680000	143280000	chr8_143272657_143273086	chr8_142680000_143273086	DgEnh	HepG2_TAD
chr8	143760295	143761152	RHPN1-AS1	143368548	143280000	145138636	chr8_143760295_143761152	chr8_143280000_143761152	DgEnh	HepG2_TAD
chr8	143761164	143761721	RHPN1-AS1	143368548	143280000	145138636	chr8_143761164_143761721	chr8_143280000_143761721	DgEnh	HepG2_TAD
chr8	143761164	143761721	ZNF696	143289676	143280000	145138636	chr8_143761164_143761721	chr8_143280000_143761721	DgEnh	HepG2_TAD
chr8	143761164	143761721	LRRC14	144517992	143280000	145138636	chr8_143761164_143761721	chr8_143280000_143761721	DgEnh	HepG2_TAD
chr8	143761164	143761721	TONSL	144444440	143280000	145138636	chr8_143761164_143761721	chr8_143280000_143761721	DgEnh	HepG2_TAD
chr8	143761164	143761721	BOP1	144291438	143280000	145138636	chr8_143761164_143761721	chr8_143280000_143761721	DgEnh	HepG2_TAD
chr8	143761164	143761721	SCRIB	143815773	143280000	145138636	chr8_143761164_143761721	chr8_143280000_143761721	DgEnh	HepG2_TAD
chr8	143898032	143900042	ZNF517	144798876	143280000	145138636	chr8_143898032_143900042	chr8_143280000_143900042	DgEnh	HepG2_TAD
chr8	143898032	143900042	GPAA1	144082590	143280000	145138636	chr8_143898032_143900042	chr8_143280000_143900042	DgEnh	HepG2_TAD
chr8	143898032	143900042	LRRC14	144517992	143280000	145138636	chr8_143898032_143900042	chr8_143280000_143900042	DgEnh	HepG2_TAD
chr8	143898032	143900042	ZNF696	143289676	143280000	145138636	chr8_143898032_143900042	chr8_143280000_143900042	DgEnh	HepG2_TAD
chr8	143898032	143900042	TIGD5	143597831	143280000	145138636	chr8_143898032_143900042	chr8_143280000_143900042	DgEnh	HepG2_TAD
chr8	143898032	143900042	FAM83H	143738234	143280000	145138636	chr8_143898032_143900042	chr8_143280000_143900042	DgEnh	HepG2_TAD
chr8	143898032	143900042	MIR4664	143733153	143280000	145138636	chr8_143898032_143900042	chr8_143280000_143900042	DgEnh	HepG2_TAD
chr8	144040980	144045099	RHPN1-AS1	143368548	143280000	145138636	chr8_144040980_144045099	chr8_143280000_144045099	DgEnh	HepG2_TAD
chr8	144040980	144045099	TONSL	144444440	143280000	145138636	chr8_144040980_144045099	chr8_143280000_144045099	DgEnh	HepG2_TAD
chr8	144040980	144045099	LRRC14	144517992	143280000	145138636	chr8_144040980_144045099	chr8_143280000_144045099	DgEnh	HepG2_TAD
chr8	144040980	144045099	ARHGAP39	144605816	143280000	145138636	chr8_144040980_144045099	chr8_143280000_144045099	DgEnh	HepG2_TAD
chr8	144040980	144045099	RECQL4	144517845	143280000	145138636	chr8_144040980_144045099	chr8_143280000_144045099	DgEnh	HepG2_TAD
[truncated: 7,581 more rows]

## Sheet: Table S3.4
Table S3.4 Summarized information about 12 AE-DEGs validated by chromatin loops in HiC profiled HepG2 and normal liver.
[truncated: 14 more rows]
